# Supplementary material for: Seasonal Variability of Photosynthetic Microbial Eukaryotes (<3 µm) in the Kara Sea Revealed by 18S rDNA Metabarcoding of Sediment Trap Fluxes
Source: Plants (Basel). 2021 Nov 6;10(11):2394. doi: 10.3390/plants10112394 (PMC8618269; doi:10.3390/plants10112394)
Supplement: Supplementary file 1 [file plants-10-02394-s001.zip]

Archive with 1 entries (1 files):
- plants-1440954-Supplementary.xlsx
