# Supplementary material for: Seasonal Variability of Photosynthetic Microbial Eukaryotes (<3 µm) in the Kara Sea Revealed by 18S rDNA Metabarcoding of Sediment Trap Fluxes
Source: Plants (Basel). 2021 Nov 6;10(11):2394. doi: 10.3390/plants10112394 (PMC8618269; doi:10.3390/plants10112394)
Supplement: Supplementary file 1 [file plants-10-02394-s001.zip › plants-1440954-Supplementary.xlsx]

## Sheet: Table S1
Kingdom	Supergroup	Division	Class	Order	Family	Genus	Species	Kingdom_boot	Supergroup_boot	Division_boot	Class_boot	Order_boot	Family_boot	Genus_boot	Species_boot	OTUNumber	sequence	5976	L1	L2	L3	L4	L5	L6	L7	L8	L9	L10
Eukaryota	Alveolata	Ciliophora	Spirotrichea	Strombidiida	Strombidiidae_Q	Strombidiidae_Q_X	Strombidiidae_Q_X_sp.	100	100	100	100	99	97	97	97	otu0012	CCAGCTCCAATAGCGTATATTAAAGTTGTTGCAGTTAAAAAGCTCGTAGTTGGATTTCTGGGAGAGTGGCGATGTCCGCTTAACGTGTGTGCAGCGACGCTCTTCCATCCTTCTGTTAGCGTCTCTTGGCATTCATTTGCTGGTGGCGGGCTCAGATATTTTACCTTGAGAAAATTAGAGTGTTTCAGGCAGGCTAGGCCGGAATACATTAGCATGGAATAATGGAATAGGACTACGGTCTCTTTGTTGGTTTGAGGGACTGCAGTAATGATTAATAGGGATAGTTGGGGGCATTAGTATTTAATTGTCAGAGGTGGAATTCTCAGATTTGTTAAAGACTAACTTATGCGAAAGCATTTGCCAAGGATGTTTTCATTAAT	25654	0	0	0	0	0	0	0	0	0	0
Eukaryota	Alveolata	Dinoflagellata	Syndiniales	Dino-Group-III	Dino-Group-III_X	Dino-Group-III_XX	Dino-Group-III_XX_sp.	100	100	100	100	100	100	100	100	otu0013	CCAGCTCCAATAGCGTATATTAAAGTTGTTGCGGTTAAAAAGCTCGTAGTTGGATTTCTGTTTGGGACGACCGGTCCGCCCTCAGGGCGAGTATCTGGCTCGGCCCGGGCATCCGCTTGTGGAACGTTTCTGCAATTGAGTTTGTGGCGCGGAACACAAGCCCTTCACTTTGAGGAAATTAGAGTGTTTCAAGCAGGCTTTTGCCTTGAATACGCTAGCATGGAATGATAAGATAGGACCTCGTCCCTACCTTGTTGGTTCGTAGAGATGAGGTAATGATTAATAGGGATAGTCGGGGGCATTCGTACTTAACTGTCAGAGGTGAAATTCTTGGATTTGTTAAAGACGGACTACTGCGAAAGCATTTGCCAAGGATGTTTTCATTGAT	25636	0	0	0	0	0	0	0	0	0	0
Eukaryota	Alveolata	Ciliophora	Spirotrichea	Strombidiida	Tontoniidae_B	Tontoniidae_B_X	Tontoniidae_B_X_sp.	100	100	100	100	100	100	100	100	otu0024	CCAGCTCCAATAGCGTATATTAAAGTTGTTGCAGTTAAAAAGCTCGTAGTTGGATTTCTGCCAGGGTGCCAATGTCCGCCGAAGTGCGTGCGCAGCGGCGCCCTCGCATCCTTCTGTTAACGCCTCTCGGCATTTACTTGCCGGTGGTGGGCTCAGATAATTTACCTTGAGAAAATTAGAGTGTTTCAGGCAGGCTAGGCCGGAATACATTAGCATGGAATAATGGAATAGGACTACGGTCTCGTTGTTGGTTTGAGGGACTGGAGTAATGATTAATAGGGATAGTTGGGGGCATTAGTATTTAATTGTCAGAGGTGAAATTCTCAGATTTGTTAAAGACTAACTTATGCGAAAGCATTTGCCAAGGATGTTTTCATTAAT	10513	0	0	2008	0	0	0	0	0	0	0
Eukaryota	Archaeplastida	Chlorophyta	Mamiellophyceae	Mamiellales	Mamiellaceae	Micromonas	Micromonas_polaris	100	100	100	100	100	100	100	98	otu0001	CCAGCTCCAATAGCGTATATTTAAGTTGTTGCAGTTAAAAAGCTCGTAGTTGGATTTCGGTTGAGAACGGCCGGTCCGCCGTTTGGTGTGCACTGGCTGGTCTCAACTTCCTGTAGAGGACGCGCTCTGGGTTAACGCTCGGACGCGGAGTCTACGTGGTTACTTTGAAAAAATTAGAGTGTTCAAAGCGGGCTTACGCTTGAATATTTCAGCATGGAATAACACTATAGGACTCCTGTCCTATTTCGTTGGTCTCGGGACGGGAGTAATGATTAAGAGGAACAGTTGGGGGCATTCGTATTTCATTGTCAGAGGTGAAATTCTTGGATTTATGAAAGACGAACTTCTGCGAAAGCATTTGCCAAGGATGTTTTCATTAAT	4772	26159	31641	50672	10032	21689	465	7455	4118	27951	0
Eukaryota	Stramenopiles	Ochrophyta	Bacillariophyta	Bacillariophyta_X	Raphid-pennate	Fragilariopsis	Fragilariopsis_cylindrus	100	100	100	100	100	100	99	99	otu0051	CCAGCTCCAATAGCGTATATTAAAGTTGTTGCAGTTAAAAAGCTCGTAGTTGGATTTGTGGTGTGTCCAGTTGGCCTTTGCTCTTTGAGTGATAGTGCTTTACTGGTCTGCCATGTTTGGGTGGAATCTGTGTGGCATTAAGTTGTCGTGCAGGGGATGCCCATCGTTTACTGTGAAAAAATTAGAGTGTTCAAAGCAGGCTTATGCCTCTGAATATATTAGCATGGAATAATGATATAGGACCTTGGTACTATTTTGTTGGTTTGCGCACTGAGGTAATGATTAAGAGGGACAGTTGGGGGTATTTGTATTCCATTGTCAGAGGTGAAATTCTTGGATTTTTGGAAGACAAACTACTGCGAAAGCATTTACCAAGGATGTTTTCATTAAT	4677	0	0	0	0	0	0	0	0	0	0
Eukaryota	Alveolata	Dinoflagellata	Syndiniales	Dino-Group-II	Dino-Group-II-Clade-10-and-11	Dino-Group-II-Clade-10-and-11_X	Dino-Group-II-Clade-10-and-11_X_sp.	100	100	100	100	100	100	100	100	otu0055	CCAGCTCCAATAGCGTATATTAAAGTTGTTGCGGTTAAAAAGCTCGTAGTTGGATTTCTGTTGAGGACGGCCGGTCCGCACTATGTGCGTGTATCTGGTTCGGCCTCGGCATCCTCTTGAGGAACGTTTCTGCGCTTGATTGCGTGGAGCGGTATTCAAGACTTTTACTTTGAGGAAATTAGAGTGTTCACGGCAGGCAAGCGCCTTGAATATGTTAGCATGGAATAATAATATAGGATCTTGGTTCTATTTGTTGGTTTCTAGGGCTAAGGTAATGATTAATAGGGATAATTGGGGGCATTTGTATTAACGCGTCAGAGGTGGAATTCTTGGATTGCGTTACGACAAACTACTGCGAAAGCATTTGCCAAGGATGTTTTCATTGAT	4150	0	0	0	0	0	0	0	0	0	0
Eukaryota	Alveolata	Ciliophora	Spirotrichea	Strombidiida_F	Strombidiida_F_X	Strombidiida_F_XX	Strombidiida_F_XX_sp.	100	100	100	100	100	100	100	100	otu0072	CCAGCTCCAATAGCGTATATTAAAGTTGTTGCAGTTAAAAAGCTCGTAGTTGGATTTCTGGGAGGGTGCCAATGTCCGTCAACGTGCGTGTGCAGCGGCGCCCTTCCATCCTTCTGTTAACGCCTCTGGGCATTTATTTGCTGGTGGCGGGCTCAGATATTTTACCTTGAGAAAATTAGAGTGTTTCAGGCAGGCTAGGCCGGAATACATTAGCATGGAATAATAGAATAGGACTATGGTCTCTTTGTTGGTTTGAGGGACTATGGTAATGATTAATAGGGATAGTTGGGGGCATTAGTATTTAATTGTCAGAGGTGGAATTCTCAGATTTGTTAAAGACTAACTTATGCGAAAGCATTTGCCAAGGATGTTTTCATTAAT	3268	0	0	0	0	0	0	0	0	0	0
Eukaryota	Alveolata	Ciliophora	Spirotrichea	Choreotrichida	Strobilidiidae_A	Strobilidiidae_A_X	Strobilidiidae_A_X_sp.	100	100	100	100	100	100	100	100	otu0087	CCAGCTCCAATAGCGTATATTAAAGTTGTTGCAGTTAAAAAGCTCGTAGTTGGATTTCTGGTGGAGAAGCTCCGCCCTCACGCGAGTGCGCGGAGGCTCTCTACCATCCTTCTGTTAACCCTCGTGGTCCTTTATTGGATGCTTGGGAGCCCAGATATTTTACCTTGAGAAAATTAGAGTGTTTCAGGCAGGCTTTCGCCCGGATACATTAGCATGGAATAATAGAATAGGACTTTTGCCTCTTCTGTTGGTCTGAGGGGTCGAAGTAATGATTAATAGGGATAGTTGGGGGCATTAGTACTTAACTGTCAGAGGTGAAATTCTTGGATTTGTTAAAGACTAACTTATGCGAAAGCATTTGCCAAGGATGTTTTCATTAAT	2379	0	0	0	0	0	0	0	0	0	0
Eukaryota	Stramenopiles	Ochrophyta	Bacillariophyta	Bacillariophyta_X	Polar-centric-Mediophyceae	Skeletonema	Skeletonema_sp.	100	100	100	100	100	100	100	87	otu0084	CCAGCTCCAATAGCGTATATTAAAGTTGTTGCAGTTAAAAAGCTCGTAGTTGGATTTCTGGCAGGAGTGACCGGCCGCACACACTGTGTGCGAGTTGCGTCATTCTGGCCATCCTTGGTGAGATCCTGTTTGGCATTAAGTTGTCGGGCAGGGGATAACCATCGTTTACTGTGAAAAAATTAGAGTGTTTAAAGCAGGCTTATGCCGTTGAATATATTAGCATGGAATAATAAGATAGGACTTTGAGTCTATTTTGTTGGTTTGCGAGTCAAAGTAATGATTAATAGGGACAGTTGGGGGTATTCGTATTTCATTGTCAGAGGTGAAATTCTTGGATTTCTGAAAGACGAACTACTGCGAAAGCATTTACCAAGGATGTTTTCATTAAT	2292	0	0	0	0	0	124	0	0	0	0
Eukaryota	Stramenopiles	Pseudofungi	MAST-1	MAST-1C	MAST-1C_X	MAST-1C_XX	MAST-1C_XX_sp.	100	100	100	100	100	100	100	100	otu0108	CCAGCTCCAATAGCGTATATTAAAGTTGTTGCAGTTAAAAAGCTCGTAGTTGGATTTCTGGCAGGAGCGACCGGTCCGCCGCAAGGTGTGCACTAGGTTGTCTCCAGTCATCTTTGTGGGAACTGCTCTGGCATTAGTTTGTCGGGGTTAGGGAACACATCGTTTACTGTGAAAAAATTAGAGTGTTTAAAGCAGGCTTATGCCGTTGAATACATTAGCATGGAATAATAAGATAGGACTTTGGTGGTCTATTTTGTTGGTTTGCACACCAAGGTAATGATTAATAGGGATAGTTGGGGGTATTCGTATTTAATTGTCAGAGGTGAAATTCTTGGATTTATGAAAGACGAACTACTGCGAAAGCATTTACCAAAGATGTTTTCATTAAT	1885	0	0	0	0	0	0	0	0	0	0
Eukaryota	Stramenopiles	Ochrophyta	Dictyochophyceae	Dictyochophyceae_X	Dictyochales	Dictyocha	Dictyocha_speculum	100	100	100	100	100	100	100	99	otu0111	CCAGCTCCAATAGCGTATATTAATGTTGTTGCAGTTAAAAAGCTCGTAGTTGGATTTCTGATGGGATCGACCCGGTCGGCTCCGAAAGGGGTCGCACTGGTGGTCTGTCCGGTCATCCTCGAGGGGAGGCTTTCTGGCATTCATTTGTTGGGGAGTCGACGCTCGTCGTTTACTGTGAACAAATTAGAGTGTTCAAAGCAGGCTTAGGCCGTTGAATACATTAGCATGGAATAATAAGATAGGACTTTGGTGGTTTATTTTGTTGGTTTGCACGCCGAAGTAATGATTAATAGGAGCAGTTGGGGATGTCCGTATTCGATTGTCAGAGGTGAAATTCTTGGATTTATTGAAGACGAACTACTGCGAAAGCATTCATCAAGGATGTTTTCATTAAT	1766	0	0	0	0	0	0	0	0	0	0
Eukaryota	Alveolata	Ciliophora	Litostomatea	Haptoria_5	Pleurostomatida	Pleurostomatida_X	Pleurostomatida_X_sp.	100	100	100	100	100	100	97	97	otu0119	CCAGCTCCAATAGTGTATATTAAAGTTGTTGCAGTTAAAAAGCTCGTAGTTGGATTTCAAGAAACGCATCTGGGTCACCAGTATGCTTTCTACCAGTCTCTGACTGTTACTGTGAGAAAATTAGAGTGTTTCAAGCAGGCAATTGCAGGAATACATTAGCATGGAATAACGAATGGGTCTACAATTTGGTTGATTGTAGATTGCGATTAATAGGGACAGTTGGGGGCATTAGTATTTAATTGTCAGAGGTGAAATTCTTGGATTAGTTAAAGACTAACGTATGCGAAAGCATTTGCCAAGGATGTTTTCATTAAT	1664	0	0	0	0	0	0	0	0	0	0
Eukaryota	Archaeplastida	Chlorophyta	Mamiellophyceae	Mamiellales	Mamiellaceae	Micromonas	Micromonas_clade_B3	100	100	100	100	100	100	100	94	otu0040	CCAGCTCCAATAGCGTATATTTAAGTTGTTGCAGTTAAAAAGCTCGTAGTTGGATTTCGGTTGAGAACGGCCGGTCCGCCGTTTGGTGTGCACTGGCTGGTTTCAACTTCCTGTAGAGGACGTACTCTGGGTTAACGCTCGGATACGGAGTCTACGTGGTTACTTTGAAAAAATTAGAGTGTTCAAAGCGGGCTTACGCTTGAATATTTCAGCATGGAATAACACTATAGGACTCCTGTCCTATTTCGTTGGTCTCGGGACGGGAGTAATGATTAAGAGGAACAGTTGGGGGCATTCGTATTTCATTGTCAGAGGTGAAATTCTTGGATTTATGAAAGACGAACTTCTGCGAAAGCATTTGCCAAGGATGTTTTCATTAAT	1619	0	1211	476	603	1575	0	109	0	1361	0
Eukaryota	Alveolata	Dinoflagellata	Dinophyceae	Gymnodiniales	Gymnodiniaceae	Gyrodinium	Gyrodinium_sp.	100	100	100	100	69	66	61	47	otu0135	CCAGCTCCAATAGCGTATATTAAAGTTGTTGCGGTTAAAAAGCTCGTAGTTGGATTTCTGCTGAGGACGACCGGTCCGCCCTCTGGGTGAGTATCTGGCTCGGCCTTGGCATCTTCTTGGAGAACGTATCTGCACTTGACTGTGTGGTGCGGTATCCAGGACATTTACTTTGAGGAAATTAGAGTGTTTCAAGCAGGCACACGCCTTGAATACATTAGCATGGAATAATAATATAGGACCTCGGTTCTATTTTGTTGGTTTCTAGAGCTGAGGTAATGATTAATAGGGATAGTTGGGGGCATTCGTATTTAACTGTCAGAGGTGAAATTCTTGGATTTGTTAAAGACGGACTACTGCGAAAGCATTTGCCAAGGATGTTTTCATTGAT	1494	0	0	0	0	0	0	0	0	0	0
Eukaryota	Hacrobia	Picozoa	Picozoa_X	Picozoa_XX	Picozoa_XXX	Picozoa_XXXX	Picozoa_XXXX_sp.	100	100	100	100	100	100	100	100	otu0151	CCAGCTCCAATAGCGTATATTAAAGTTGTTGCAGTTAAAAAGCTCGTAGTCGGATTTTGGCATCATGCCGAACTGTCAGCCGATTGGTTTGTACGGTTTGGCGGGTGCTCTCCTTCCGGAGGCTCGTTTCCTCTTTCATTAGAGGGTTCGATGGTTCCGGGTCTTTTACTTTGAAAAAATTAGAGTGTTCAAAGCAGGCCTATGCTCTGAATAGGTTAGCATGGAATAATAAAATAGGACTTTGGTTCTATTTTGTTGGTTTCTAGGACCGAAGTAATGATTAATAGGGACAGTTGGGGGCATTCATATTCCAATGTCAGAGGTGAAATTCTTGGATTATCGGAAGATGAACTTCTGCGAAAGCATCTGCCAAGGATGTTTTCATTGAT	1298	0	0	0	0	0	0	0	0	0	0
Eukaryota	Archaeplastida	Chlorophyta	Mamiellophyceae	Mamiellales	Mamiellaceae	Micromonas	Micromonas_polaris	100	100	100	100	100	100	100	96	otu0036	CCAGCTCCAATAGCGTATATTTAAGTTGTTGCAGTTAAAAAGCTCGTAGTTGGATTTCGGTTGAGAACGACCGGTCCGCCGTTTGGTGTGCACTGGCTGGTCTCAACTTCCTGTAGAGGACGCGCTCTGGGTTAACGCTCGGACGCGGAGTCTACGTGGTTACTTTGAAAAAATTAGAGTGTTCAAAGCGGGCTTACGCTTGAATATTTCAGCATGGAATAACACTATAGGACTCCTGTCCTATTTCGTTGGTCTCGGGACGGGAGTAATGATTAAGAGGAACAGTTGGGGGCATTCGTATTTCATTGTCAGAGGTGAAATTCTTGGATTTATGAAAGACGAACTTCTGCGAAAGCATTTGCCAAGGATGTTTTCATTAAT	1292	0	2147	3256	0	0	0	0	0	877	0
Eukaryota	Archaeplastida	Chlorophyta	Mamiellophyceae	Mamiellales	Bathycoccaceae	Bathycoccus	Bathycoccus_prasinos	100	100	100	100	100	100	100	100	otu0113	CCAGCTCCAATAGCGTATATTTAAGTTGTTGCAGTTAAAAAGCTCGTAGTTGGATTTTGGTTAAGAGGGCGCGGTCGGCCGTTTGGTCTGTACTGCGTTGTCTTGACTTCCTGATGAGGACATGCTCTTGGTTAACGCTGAGACATGGAGTCATCGTGGTTACTTTGAAAAAATTAGAGTGTTCAAAGCGGGCTTACGCTTGAATATATTAGCATGGAATAACACTATAGGACTCCTGTCCTATCTCGTTGGTCTCGGGATGGGAGTAATGATTAAGAGGAACAGTTGGGGGCATTCGTATTTCATTGTCAGAGGTGAAATTCTTGGATTTATGAAAGACGAACTTCTGCGAAAGCATTTGCCAAGGATGTTTTCATTAAT	1282	0	0	0	0	0	450	0	0	0	0
Eukaryota	Hacrobia	Picozoa	Picozoa_X	Picozoa_XX	Picozoa_XXX	Picozoa_XXXX	Picozoa_XXXX_sp.	100	100	100	100	100	100	100	100	otu0155	CCAGCTCCAATAGCGTATATTAATGTTGTTGCAGTTAAAAAGCTCGTAGTCGGATTTTGGGAGCATGTTGCACTGTCTGCCGATTGGTATGTACGGTTTAACGGCTTCATTCCTTGACAAAACTCTGGTGGGCCTTCATTGGTCTACTTGTTGGGTTGTCGTCTTTTACTTTGAAAAAATTAGAGTGTTCAAAGCAGGCCTATGCTCTGAATAGGTTAGCATGGAATAATAGAATAGGACTTTGGTTCTATTTTGTTGGTTTCTAGGACCGAAGTAATGATTAATAGGGACAGTTGGGGGCATTTTTATTCCATTGTCAGAGGTGAAATTCTTGGATTAACGGAAGAAAAACTACTGCGAAAGCATCTGCCAAGGATGTTTTCATTGAT	1257	0	0	0	0	0	0	0	0	0	0
Eukaryota	Opisthokonta	Fungi	Basidiomycota	Pucciniomycotina	Cystobasidiomycetes	Rhodotorula	Rhodotorula_mucilaginosa	100	100	100	100	100	100	100	100	otu0016	CCAGCTCCAATAGCGTATATTAAAATTGTTGCCGTTAAAAAGCTCGTAGTCGAACTTCGGGCTCTGTCAGCCGGTCCGCCTTCTTGGTGTGTACTTGTTTGACGGAGCCTTACCTCCTGGTGAACGGCGATGTCCTTTACTGGGTGTCGTCGCAAACCAGGACTTTTACTTTGAAAAAATTAGAGTGTTCAAAGCAGGCCTTTGCCCGAATACATTAGCATGGAATAATAAAATAGGACGCGCGTTCCCATTTTGTTGGTTTCTGAGATCGCCGTAATGATTAATAGGGATAGTTGGGGGCATTTGTATTCCGTCGTCAGAGGTGAAATTCTTGGATTGCCGGAAGACAAACTACTGCGAAAGCATTTGCCAAGGATGTTTTCATTGAT	1208	584	584	1159	1242	2756	947	2509	420	2611	0
Eukaryota	Alveolata	Ciliophora	Spirotrichea	Strombidiida	Tontoniidae_A	Laboea	Laboea_strobila	100	100	100	100	100	100	100	79	otu0126	CCAGCTCCAATAGCATATATTAATGTTGTTGCAGTTAAAAAGCTCGTAGTTGGATTTCTGCAGGAGTGTCAATGTCCACCCACGTGTGAGTTGCAGCGACGCTCCTGCATCCTTCGGTTACCTCCGCTCGGCATTCACTTGCCGGCGGTTGGCTCCGAATATTTACCTTGAGAAAATTAGAGTGTTTCAGGCAGGCTAAGCCGGAATACATTAGCATGGAATAATAGAATAGGACTACGGTCTCGTTGTTGGTTTGAGGGACTGGAGTAATGATTAATAGGGATAGTTGGGGGCATTAGTATTTAATTGTCAGAGGTGAAATTCTCAGATTAACTAAAGACTAACTTATGCGAAAGCATTTGCCAAGGATGTTTTCATTAAT	1197	0	0	0	0	0	100	0	0	279	0
Eukaryota	Alveolata	Dinoflagellata	Syndiniales	Dino-Group-II	Dino-Group-II-Clade-3	Dino-Group-II-Clade-3_X	Dino-Group-II-Clade-3_X_sp.	100	100	100	100	100	100	100	100	otu0164	CCAGCTCCAATAGCGTATGTTAAAGTTGTTGCGGCTAAAAAGCTCGTAGTTGGATTTCTGTTGAGGACGGCTGGTCCGCTCTATGAGCGTGCATCTAGTTTGGCCTCGGCATCCGCTCTGCATACGTTCTGCGCTTGATTGCGTGGTTCGGAGGTAGGGCCTTTTACTTTGAGGAAATTAGAGTGTTCACGGCAGGCAATCGCCTTGAATATATTAGCATGGAATAATAACATAGGATCTTGGTTCTATTTTGTTGGTTTCTAGAGCTGAGATAATGATTAATAGGGACAATTGGGGGCATTCGTATTGCGGTGTCAGAGGTGGAATTCTTGGATTACTGCACGACGAACTACTGCGAAAGCATTTGCCAAGGATGTTTTCATTGAT	1142	0	0	0	0	0	0	0	0	0	0
Eukaryota	Alveolata	Dinoflagellata	Dinophyceae	Peridiniales	Heterocapsaceae	Heterocapsa	Heterocapsa_pygmaea	100	100	100	100	100	100	100	100	otu0096	CCAGCTCCAATAGCGTATATTAAAGTTGTTGCGGTTAAAAAGCTCGTAGTTGGATTTCTGCCGAGGACGACCGGTCCGCCCTCTGGGTGAGCATCTGGCTCGGCCTGGGCATCTTCTTGGAGAACGTATCTGCACTTGACTGTGTGGTGCGGTATTCAGGACTTTTACTTTGAGGAAATTAGAGTGTTTCAAGCAGGCATACGCCTTGAATACATTAGCATGGAATAATAAGATAGGACCTCGGTTCTATTTTGTTGGTTTCTAGATCTGAGGTAATGATTAATAGGGATAGTTGGGGGCATTCGTATTTAACTGTCAGAGGTGAAATTCTTGGATTTGTTAAAGACGGACTACTGCGAAAGCATTTGCCAAGGATGTTTTCATTGAT	1116	0	0	0	0	0	0	0	1044	0	0
Eukaryota	Stramenopiles	Ochrophyta	Dictyochophyceae	Dictyochophyceae_X	Florenciellales	Florenciellales_X	Florenciellales_X_sp.	100	100	100	100	100	100	58	58	otu0174	CCAGCTCCAATAGCGTATATTAAAGTTGTTGCAGTTAAAAAGCTCGTAGTTGGATTTCTGGTGGGGCTGTCGGCCTGGCTCCGAAAGGGGTCGTGGTTAGTACACGCCTGGCCATCCTCGGGGGAAGCTTGGCTGGCATTAAGTTGTCGGCGGAGTGACGCTCGTCGTTTACTGTGAACAAATTAGAGTGTTCAAAGCAGGCTTAGGCCGTTGAATACATTAGCATGGAATAATGAGATAGGACTTTGGTGGTCTATTTTGTTGGTTTGCACGCCGAAGTAATGATTAATAGGGGCGGTTGGGGGTATTCGTATTCAATTGTCAGAGGTGAAATTCTTGGATTTATGGAAGACGAACTACTGCGAAAGCATTTACCAAGGATGTTTTCATTAAT	1067	0	0	0	0	0	0	0	0	0	0
Eukaryota	Archaeplastida	Chlorophyta	Mamiellophyceae	Mamiellales	Mamiellaceae	Micromonas	Micromonas_commoda_A2	100	100	100	100	100	100	100	91	otu0081	CCAGCTCCAATAGCGTATATTTAAGTTGTTGCAGTTAAAAAGCTCGTAGTTGGATTTCGGTTAAGAGCGACCGGTCCGCCGTTTGGTGTGCACTGGTTGGTTTTAACTTCCTGTAGAGGACGTGCTCTGGGCTTAACGGTCTGGACTCGGAGTCTACGTGGTTACTTTGAAAAAATTAGAGTGTTCAAAGCGGGCTTACGCTTGAATATTTCAGCATGGAATAACACTATAGGACTCCTGTCCTATTTCGTTGGTCTCGGGACGGGAGTAATGATTAAGAGGAACAGTTGGGGGCATTCGTATTTCATTGTCAGAGGTGAAATTCTTGGATTTATGAAAGACGAACTTCTGCGAAAGCATTTGCCAAGGATGTTTTCATTAAT	987	0	0	0	0	151	0	32	0	1403	0
Eukaryota	Stramenopiles	Ochrophyta	Bacillariophyta	Bacillariophyta_X	Polar-centric-Mediophyceae	Thalassiosira	Thalassiosira_hispida	100	100	100	100	100	100	100	100	otu0130	CCAGCTCCAATAGCGTATATTAAAGTTGTTGCAGTTAAAAAGCTCGTAGTTGGATTTCTGGCAGGAGCGACCGGTCGCACGCTATGCGTGTGAACTTGTGTTGTCTCTGGCCATCCTTGGGGAGATCCCGTTTGGCATTAAGTTGTCGGGCGGGGGATACCCATCGTTTACTGTGAAAAAATTAGAGTGTTTAAAGCAGGCTTATGCCGTTGAATATATTAGCATGGAATAATAAGATAGGACTTTGGAACTATTTTGTTGGTTTGCGTTACAAAGTAATGATTAATAGGGACAGTTGGGGGTATTCGTATTTCGTTGTCAGAGGTGAAATTCTTGGATTTCCGAAAGACGAACTACTGCGAAAGCATTTACCAAGGATGTTTTCATTAAT	972	0	569	0	0	0	0	0	0	0	0
Eukaryota	Alveolata	Dinoflagellata	Syndiniales	Dino-Group-I	Dino-Group-I-Clade-1	Dino-Group-I-Clade-1_X	Dino-Group-I-Clade-1_X_sp.	100	100	100	100	100	100	100	100	otu0152	CCAGCTCCAATAGCGTATATTAAAGTTGTTGCGGTTAAAAAGCTCGTAGTTGGAGTTCTGCCAGGTGACACTCGTCCGCCCAAGTGGTGTGTACAGGGTGTGCATCTGGCCCTTTCAAGGGGAACGTGTCTGCACTTTATTGTGTGGTGCGAGATCCTTGACTTTTACTTTGAGGAAATCAGAGTGTTCCAAGCAGGCTCTCGTCGTGCATAGCTCAGCATGGAATAATAGCATTGGACTTCGTTTCTAAGCTGTTGGTTGCAAGAAGCGAGGTAATGATGAAGAGGGATAGTTGGGGGCATTCGTATTTAACTGTCAGAGGTGAAATTCTTGGATTTGTTAAAGACGGACTACTGCGAAAGCATCTGCCATGGATGTTTTCATTGAT	878	0	0	0	0	0	0	36	0	380	0
Eukaryota	Alveolata	Dinoflagellata	Syndiniales	Dino-Group-II	Dino-Group-II-Clade-6	Dino-Group-II-Clade-6_X	Dino-Group-II-Clade-6_X_sp.	100	100	100	100	100	100	100	100	otu0210	CCAGCTCCAATAGCGTATATTAAAGTTGTTGCGGTTAAAAAGCTCGTAGTTGGATTTCTGTTGAGGTCGGGCGGTGTGCACCTCGTGCATTATTTGCTTCGGTCTTGGCATCCTCTTGGGGAACGTATCAGGCCTTTATTGGACTGTGCGAGATTCAAGACTTTTACTTTGAGGAAATTAGAGTGTTCACGGCAGGCAAGTGCTTTGAATACATTAGCATGGAATAATAATATAGGACCTTCGTTCTATTTTGTTGGTTTCTAGAACCTAGGTAATGATTAATAGGGACAATTGGGGGCATTCGTATTAACGCGTCAGAGGTGGAATTCTTGGATTGCGTTACGACGAACTACTGCGAAAGCATTTGCCAAAGATGTTTTCATTGAT	792	0	0	0	0	0	0	0	0	0	0
Eukaryota	Alveolata	Dinoflagellata	Dinophyceae	Gymnodiniales	Gymnodiniaceae	Gyrodinium	Gyrodinium_helveticum	100	100	100	100	95	95	94	80	otu0182	CCAGCTCCAATAGCGTATATTAAAGTTGTTGCGGTTAAAAAGCTCGTAGTTGGATTTCTGCTGAGGACGACCGGTCCGCCCTCCGGGTGAGCATCTGGTTCGGCCTTGGCATCTTCTTGGTGAACGTATCTGCACTTGACTGTGTGGTGCGGTACCCAGGACTTTTACTTTGAGGAAATTAGAGTGTTTCAAGCAGGCATACGCCTTGAATACATTAGCATGGAATAATAAGATAGGACCTCGGTTCTATTTTGTTGGTTTCTAGAGCTGAGGTAATGATTAATAGGGATAGTTGGGGGCATTCGTATTTAACTGTCAGAGGTGAAATTCTTGGATTTGTTAAAGACGGACTACTGCGAAAGCATTTGCCAAGGATGTTTTCATTGAT	789	0	0	0	0	0	0	0	0	182	0
Eukaryota	Stramenopiles	Pseudofungi	MAST-1	MAST-1A	MAST-1A_X	MAST-1A_XX	MAST-1A_XX_sp.	100	100	100	100	100	100	100	100	otu0104	CCAGCTCCAATAGCGTATATTAAAGTTGTTGCAGTTAAAAAGCTCGTAGTTGGATTTCTGGCTGGAGCGATCGGTCCGCCCCGCAAGGGGTGTGTACTAGCGTCGTCTCCGACCATCCTTGTGGGAACTGTGCGGCCGTTAACTCGGTTGTATATGGGAACACATCGTTTACTGTGAAAAAATTAGAGTGTTTAAAGCAGGCTTAAGCCGTTGAATACATTAGCATGGAATAATAAGATAAGACTTGGGTCATTATTTTGTTGGTTTGCGGATCGAGGTAATGATTAATAGGGATAGTTGGGGGTATTCATATTTAATTGTCAGAGGTGAAATTCTTGGATTTATGAAAGATGAACTTAGGCGAAAGCATTTACCAAGGATGTTTTCATTAAT	787	0	0	0	0	0	0	93	763	293	0
Eukaryota	Hacrobia	Picozoa	Picozoa_X	Picozoa_XX	Picozoa_XXX	Picozoa_XXXX	Picozoa_XXXX_sp.	100	100	100	100	100	100	100	100	otu0215	CCAGCTCCAATAGCGTATATTAAAGTTGTTGCAGTTAAAAAGCTCGTAGTCGGATTTTGGCATCACGCCGAACTGTCTGCCGATTGGTAAGTACGGTTTGGCGGGTGCTCTCCTTCCGGAGGCTCGTTCCCTTCTTAATTGAAGGGTTCGTTGGTTCCGGGTCTTTTACTTTGAAAAAATTAGAGTGTTCAAAGCAGGCCTATGCTCTGAATAGGTTAGCATGGAATAATAGAATAGGACTTTGGTTCTATTTTGTTGGTTTCTAGGACCGAAGTAATGATTAATAGGGACAGTTGGGGGCATTCATATTCCATTGTCAGAGGTGAAATTCTTGGATTAACGGAAGATGAACTTCTGCGAAAGCATCTGCCAAGGATGTTTTCATTGAT	777	0	0	0	0	0	0	0	0	0	0
Eukaryota	Alveolata	Ciliophora	Spirotrichea	Strombidiida	Strombidiidae_M	Strombidiidae_M_X	Strombidiidae_M_X_sp.	100	100	100	100	100	100	97	97	otu0092	CCAGCTCCAATAGCGTATATTAAAGTTGTTGCAGTTAAAAAGCTCGTAGTTGGATTTCTGGGAGGGTGCCAATGTCCGTCGTCGTACGTGTTGCAGCGGCGCCCTTCCATCCTTCTGTTAACGACTTTGGGCATTCATTTGCCGGAGTCGGGCTCAGATATTTTACCTTGAGAAAATTAGAGTGTTTCAGGCAGGCTAGGCCGGAATACATTAGCATGGAATAATGGAATAGGACTACGGTCTCTTTGTTGGTTTGAGGGACTGCAGTAATGATTAATAGGGATAGTTGGGGGCATTAGTATTTAATTGTCAGAGGTGGAATTCTCGGATTTGTTAAAGACTAACTTATGCGAAAGCATTTGCCAAGGATGTTTTCATTAAT	738	1486	0	0	0	0	0	0	0	0	0
Eukaryota	Stramenopiles	Ochrophyta	Chrysophyceae	Chrysophyceae_X	Chrysophyceae_Clade-C	Chrysophyceae_Clade-C_X	Chrysophyceae_Clade-C_X_sp.	100	100	100	100	100	100	99	99	otu0225	CCAGCTCCAATAGCGTATACTAAAGTTGTTGCAGTTAAAAAGCTCGTAGTTGAAGTTCTGGTCTTGGACGGCGGTCTGCTTCAAACGAGGTATGTACCATCTGTCCGAGTCCATCCTCGGGGAAAACATGTCTGTGATTTAGTTCATGGGTATGGGATCCTCGTCATTTACTGTGAGCAAAATAGAGTGTTCAAAGCAGGCTTATGCCGTTGAATATATTAGCATGGAATAATAAGATAAGACCTTGGTTTATCTTGTTGGTTTGTACTCCAAGGTAATGATTAATAGGGACAGTTGGGGGTATTCGTATTCAATTGTCAGAGGTGAAATTCTTGGATTTATGGAAGACGAACTACTGCGAAAGCATTTACCAAGGATGTTTTCATTAAT	733	0	0	0	0	0	0	0	0	0	0
Eukaryota	Stramenopiles	Opalozoa	MAST-3	MAST-3I	MAST-3I_X	MAST-3I_XX	MAST-3I_XX_sp.	100	100	100	100	100	100	100	100	otu0228	CCAGCTCCAATAGCGTATATTAAAGTTGTTGCAGTTAAAAAGCTCGTAGTTGGATTTCTGGGGCAAGCTCCTGGTCCGCCGCCTTTGTGCGGTGCTGACTGAGTGCAGCGTTGTCTCATCCTTGTGGGAATTCCGGTTTGGGCTTCGTTGTCCGGCCGGCGGAACCGCATCTTTTACTGTGAAAAAATTAGAGTGTTCAAAGCAGGCTTACGCTGTGAATACATTAGCATGGAATAATAAGATAGGACTTTGGTTCTGTTTTGTTGGTTGGAGACCAAGGTAATGATTAATAGGGATAGTTGGGGGTATTCATATTTAATTGTCAGAGGTGAAATTCTTGGATTTATGAAAGATGAACTTATGCGAAAGCATTTACCAAGGATGTTTTCATTAAT	723	0	0	0	0	0	0	0	0	0	0
Eukaryota	Alveolata	Ciliophora	Spirotrichea	Strombidiida_G	Strombidiida_G_X	Strombidiida_G_XX	Strombidiida_G_XX_sp.	100	100	100	100	100	100	100	100	otu0162	CCAGCTCCAATAGCGTATATTAAAGTTGTTGCAGTTAAAAAGCTCGTAGTTGGATTTCTGGGAGGGTGCCGCCGTCCGGCGTGTCCGTGTGCAGTGGCGCCCTTCCATCCTTCTGTTAGCGTCTCTTGGCATTCATTTGCTGGTGGCGGGCTCAGATATTTTACCTTGAGAAAATTAGAGTGTTTCAGGCAGGCTAGGCCGGAATACATTAGCATGGAATAATGGAATAGGACTACGGTCTCTTTGTTGGTTTGAGGGACTGCAGTAATGATTAATAGGGATAGTTGGGGGCATTAGTATTTAATTGTCAGAGGTGGAATTCTCAGATTTGTTAAAGACTAACTTATGCGAAAGCATTTGCCAAGGATGTTTTCATTAAT	710	0	447	0	0	0	0	0	0	0	0
Eukaryota	Alveolata	Ciliophora	Spirotrichea	Strombidiida	Strombidiidae_G	Strombidiidae_G_X	Strombidiidae_G_X_sp.	100	100	100	100	94	28	28	28	otu0138	CCAGCTCCAATAGCGTATATTAAAGTTGTTGCAGTTAAAAAGCTCGTAGTTGGATTTCTGGGAGGGTGGCGATGTCCGCTTAACGTGTGTGCAGCGGCGCCCTTCCATCCTTCTGTTAGCGTCTCTTGGCATTCATTTGCTGGTGGCGGGCTCAGATATTTTACCTTGAGAAAATTAGAGTGTTTCAGGCAGGCTAGGCCGGAATACATTAGCATGGAATAATGGAATAGGACTACGGTCTCTTTGTTGGTTTGAGGGACTGCAGTAATGATTAATAGGGATAGTTGGGGGCATTAGTATTTAATTGTCAGAGGTGAAATTCTCAGATTTGTTAAAGACTAACTTATGCGAAAGCATTTGCCAAGGATGTTTTCATTAAT	694	0	0	0	0	0	728	0	0	0	0
Eukaryota	Stramenopiles	Ochrophyta	Bolidophyceae	Parmales	Parmales_env_1	Parmales_env_1_X	Parmales_env_1_X_sp.	100	100	100	100	100	100	100	100	otu0240	CCAGCTCCAATAGCGTATATTAAAGTTGTTGCAGTTAAAAAGCTCGTAGTTGGATTTCTGATGGGAGTGGCTGGTCCGCCCTTATGGGGTGTGAACTGTGCTTACTCTCGTCATCCTTGGGGAAAGCCTTCCTGGCATTAAGTTGTCGGGTTGGGGATCCTCATCGTTTACTGTGAAAAAATTAGAGTGTTCAAAGCAGGCTTACGCCGTTGAATACATTAGCATGGAATAATAAGATAGGACTTTAGTACTATTTTGTTGGTTTGCGTACCAAAGTAATGATTAATAGGGACAGTTGGGGGTATTCGTATTCAGTTGTCAGAGGTGAAATTCTTGGATTTATTGAAGACGAACTACTGCGAAAGCATTTACCAAGGATGTTTTCATTAAT	667	0	0	0	0	0	0	0	0	0	0
Eukaryota	Hacrobia	Haptophyta	Haptophyta_Clade_HAP3	Haptophyta_Clade_HAP3_X	Haptophyta_Clade_HAP3_XX	Haptophyta_Clade_HAP3_XXX	Haptophyta_Clade_HAP3_XXX_sp.	100	100	100	100	100	100	100	100	otu0242	CCAGCTCCAATAGCGTATATTAATGTTGTTGCAGTTAAAAAGCTCGTAGTCGGATTTCAATGCGGGTTGACCGGTCTGCCGATTGGTATGCACTGGCCGAGCCGTATTTCCTCCCGGAGACCTCGTCTACTCTTAACTGAGGCGGACGGGGGAAACGGGATTTTTACTTTGAGGAAATCAGAGTGTTCAAAGCAGGCTTTTGTATGTATGTGTTAGCATGGGATAATAAAATAGGACTTGGGTGCTATTTTGTTGGTTTCGAACACCTAAGTAATGATTAATAGGGATAGTCAGGGGCACTCGTATTCCACCGAGAGAGGTGAAATTCTTAGACCAGTGGAAGACGAACTTCTGCGAAAGCATTTGCCAGGGATGTTTTCACTGAT	665	0	0	0	0	0	0	0	0	0	0
Eukaryota	Alveolata	Dinoflagellata	Dinophyceae	Dinophyceae_X	Dinophyceae_XX	Dinophyceae_XXX	Dinophyceae_XXX_sp.	100	100	99	99	70	70	70	70	otu0254	CCAGCTCCAATAGCGTATATTAAAGTTGTTGCGGTTAAAAAGCTCGTAGTTGGATTTCTGGAAAGGACGACCGGTCCACCCACTGGGTGAGAACATGGTTCGGCTTGACCATTTTCTTGGAGAACACTGCTGCGCTTCAATGTGTGGGGTGGTATCCAAGACTTTTACTTTGAGGAAATTAGAGTGTTTCAAGCAGGCGCACGCCCTGAACACATTAGCATGGAATAATGAGATAGGACCTTGGCTCTATTTTGTTGGTTTCTAGAGCTGAGGTAATGATTAATAGGGATAGTCGGGGGCATTCGTATTTAACTGTCAGAGGTGAAATTCTTGGATTTGTTAAAGACGGACTACTGCGAAAGCATTTGCCAAGGATGTTTTCATTGAT	615	0	0	0	0	0	0	0	0	0	0
Eukaryota	Alveolata	Dinoflagellata	Syndiniales	Dino-Group-I	Dino-Group-I-Clade-5	Dino-Group-I-Clade-5_X	Dino-Group-I-Clade-5_X_sp.	100	100	100	100	100	100	100	100	otu0257	CCAGCTCCAATAGCGTATATTAAAGTTGTTGCGGTTAAAAAGCTCGTAGTTGGATTTCTGCATGGAAGGAGCGGTCCACCCTTTGGGTGAGTTACTGCTACCTTTTGTGCATCTTCCTGAGAAGGCGTTCTTCACTTTATTGTGAGGCCGCATGACTCAGGACGTTTACTTTGAGGAAATGAGAGTGTTTCAAGCAGGCAAATGCCTTGAATACGTTAGCATGGAATAATAGCATCGGACCATCGTCCAGCTGTTGGTGTCTGGGCGAAGGTAAAGGTGAATAGGGATTGTTGGGGGCATTCGTATTTAACTGTCAGAGGTGAAATTCTTGGATTTGTTGAAGACGGACTACTGCGAAAGCATCTGCCAAAGATGTTCTCATTGAT	592	0	0	0	0	0	0	0	0	0	0
Eukaryota	Alveolata	Dinoflagellata	Syndiniales	Dino-Group-III	Dino-Group-III_X	Dino-Group-III_XX	Dino-Group-III_XX_sp.	100	100	100	100	100	100	100	100	otu0261	CCAGCTCCAATAGCGTATATTAAAGTTGTTGCGGTTAAAAAGCTCGTAGTTGGATTTCTGTTTGGGACGACCGGTCCGCCCTCAGGGCGAGTATCTGGCTCGGCCCGGGCATCCGCTTGTGGAACGTTTCTGCAATTGAGTTTGTGGCGCGGAACACAAGCCCTTCACTTTGAGGAAATTAGAGTGTTTCAAGCAGGCTTTTGCCTTGAATACGCTAGCATGGAATGATAAGATAGGACCTCGTCCCTACCTTGTTGGTTCGTAGAGATGAGGTAATGATTAATAGGGATAGTCGGGGGCATTCGTACTTAACTGTCAGAGGTGAAATTCTTGGATTTGTTAAAGACAGACTACTGCGAAAGCATTTGCCAAGGATGTTTTCATTGAT	579	0	0	0	0	0	0	0	0	0	0
Eukaryota	Alveolata	Ciliophora	Spirotrichea	Choreotrichida	Strobilidiidae_I	Strobilidiidae_I_X	Strobilidiidae_I_X_sp.	100	100	100	100	100	100	91	91	otu0270	CCAGCTCCAATAGCGTATATTAAAGTTGTTGCAGTTAAAAAGCTCGTAGTTGGATTTCTGGCGGGATGATCACGCCCTCTGCTGAGTGTGCATGACCGTCTCACCATCCTTCTGTTAACCTTGGGGTACTTCATTGGACTCCTAGGGGCTCAGATATTTTACCTTGAGAAAATTAGAGTGTTTCAGGCAGGCTAGCGCCGGAATACATTAGCATGGAATAATAGAATAGGACTTTTGCCTCTTCTGTTGGTCTGAGGGGTTCGAGTAATGATTAATAGGGATAGTTGGGGGCATTAGTACTTAACTGTCAGAGGTGAAATTCTCGGATTTGTTAAAGACTAACTTATGCGAAAGCATTTGCCAAGGATGTTTTCATTAAT	546	0	0	0	0	0	0	0	0	0	0
Eukaryota	Hacrobia	Picozoa	Picozoa_X	Picozoa_XX	Picozoa_XXX	Picozoa_XXXX	Picozoa_XXXX_sp.	100	100	100	100	100	100	100	100	otu0107	CCAGCTCCAATAGCGTATATTAAAGTTGTTGCAGTTAAAAAGCTCGTAGTCGGATTTTGGCATCACGCCGAACTGTCTGCCGATTGGTAAGTACGGTTTGGCGGGTGCTTCCTTCCGGAGGCTCGTTCCCTTCTTCATTGAAGGGTTCGTTGGTTCCGGGTCTTTTACTTTGAGAAAATTAGAGTGTTCAAAGCAGGCCTATGCTCTGAATAGGTTAGCATGGAATAATAGAATAGGACTTTGGTTCTATTTTGTTGGTTTCTAGGACCGAAGTAATGATTAATAGGGACAGTTGGGGGCATTCATATTCCATTGTCAGAGGTGAAATTCTTGGATTAACGGAAGATGAACTTCTGCGAAAGCATCTGCCAAGGATGTTTTCATTGAT	505	1390	0	0	0	0	0	0	0	0	0
Eukaryota	Stramenopiles	Ochrophyta	Dictyochophyceae	Dictyochophyceae_X	Florenciellales	Florenciella	Florenciella_parvula	100	100	100	100	100	100	100	100	otu0286	CCAGCTCCAATAGCGTATATTAAAGTTGTTGCAGTTAAAAAGCTCGTAGTTGGATTTCTGGTGGGGCTGTCGGCCTGGCTCCGAAAGGGGTCGTGGTTAGTACACGCCTGGCCATCCTCGGGGGAAGCTTTGCTGGCATTAAGTTGTCGGCGGAGTGACGCTCGTCGTTTACTGTGAACAAATTAGAGTGTTCAAAGCAGGCTTAGGCCGTTGAATACATTAGCATGGAATAATGAGATAGGACTTTGGTGGTCTATTTTGTTGGTTTGCACGCCGAAGTAATGATTAATAGGGGCGGTTGGGGGTATTCGTATTCAATTGTCAGAGGTGAAATTCTTGGATTTATGGAAGACGAACTACTGCGAAAGCATTTACCAAGGATGTTTTCATTAAT	503	0	0	0	0	0	0	0	0	0	0
Eukaryota	Alveolata	Dinoflagellata	Dinophyceae	Prorocentrales	Prorocentraceae	Prorocentrum	Prorocentrum_sp.	100	100	100	100	99	99	99	99	otu0288	CCAGCTCCAATAGCGTATATTAAAGTTGTTGCGGTTAAAAAGCTCGTAGTTGGATTTCTGCCGAGGACGACCGGTCCGCCCTGTGGGTGAGCATCTGGATCGGCCTGGGCATCTTCTTGGGGAACGTAGCTGCACTTGACTGTGTGGTGCGGTATCCAGGACTTTTACCTTGAGGAAATTAGAGTGTTTCAAGCAGGCGCACGCCTTGAATACATTAGCATGGAATAATAAGATAGGACCTCGGTTCTATTTTGTTGGTTTCTAGAGCTGAGGTAATGATTAATAGGGATAGTTGGGGGCATTCGTATTTAACTGTCAGAGGTGAAATTCTTGGATTTGTTAAAGACGGACTACTGCGAAAGCATTTGCCAAGGATGTTTTCATTGAT	501	0	0	0	0	0	0	0	0	0	0
Eukaryota	Hacrobia	Telonemia	Telonemia_X	Telonemia_XX	Telonemia-Group-2	Telonemia-Group-2_X	Telonemia-Group-2_X_sp.	100	100	100	100	100	100	100	100	otu0294	CCAGCTCCAATAGCGTATATTAAAGTTGTTGCAGTTAAAAAGCTCGTAGTTGGAGTTCAGAGTGAGCTCAGCCGGTCGGCCTTATGGGTCAGAACTGGTTGACTCTCTCTTGTTTGTGGATCCCTTCGGAGTTAACTCTTCGGATGTGGAGTCCACATCGTTTACCTTGAAAAAATTAGAGTGTTCAAAGCAGGCGTTTGCTTGAATATATTAGCATGGAATAATGGAATAGGACGCTGGTTCTATTTTGTTGGTTTTGAGAACCAGAGTAATGATTAATAGGGACAGTTGGGGGCATTCATATTTCATTGTCAGAGGTGAAATTCTTGGATTTATGAAAGATGAACTTCTGCGAAAGCATTTGCCAAGGATGTTTTCATTAAT	484	0	0	0	0	0	0	0	0	0	0
Eukaryota	Alveolata	Dinoflagellata	Dinophyceae	Dinophyceae_X	Dinophyceae_XX	Dinophyceae_XXX	Dinophyceae_XXX_sp.	100	100	100	100	66	66	66	66	otu0295	CCAGCTCCAATAGCGTATATTAAAGTTGTTGCGGTTAAAAAGCTCGTAGTTGGATTTCTGCCGAGGACGACCGGTCCGCCCTCTGGGTGAGTATCTGGTTCGACCTGGGCATCCTCTTGGAGAACGTGGCTGCACTTGATTGTGTGGTGCGGTATCCAGGACTTTTACTTTGAGGAAATTAGAGTGTTTCAAGCAGGCACACGCCTTGAATACATTAGCATGGAATAATAAGATAGGACCTCGGTTCTATTTTGTTGGTTTCTAGAGCTGAGGTAATGATTAATAGGGATAGTTGGGGGCATTCGTATTTAACTGTCAGAGGTGAAATTCTTGGATTTGTTAAAGACGGACTACTGCGAAAGCATTTGCCAAGGATGTTTTCATTGAT	479	0	0	0	0	0	0	0	0	0	0
Eukaryota	Alveolata	Dinoflagellata	Dinophyceae	Prorocentrales	Prorocentraceae	Prorocentrum	Prorocentrum_sp.	100	100	100	100	46	46	46	44	otu0298	CCAGCTCCAATAGCGTATATTAAAGTTGTTGCGGTTAAAAAGCTCGTAGTTGGATTTCTGCCGAGGACGACCGGTCCGCCCTCTGGGTGAGCATCTGGGACGGCCTGGGCATCCTCTTGGGGAACGTAGCTGCACTTGACTGTGTGGTGCGGTATCCAGGACTTTTACTTTGAGGAAATTAGAGTGTTTCAAGCAGGCGCACGCCTTGAATACATTAGCATGGAATAATAAGATAGGACCTCGGTTCTATTTTGTTGGTTTCTAGAGCTGAGGTAATGATTAATAGGGATAGTTGGGGGCATTCGTATTTAACTGTCAGAGGTGAAATTCTTGGATTTGTTAAAGACGGACTACTGCGAAAGCATTTGCCAAGGATGTTTTCATTGAT	474	0	0	0	0	0	0	0	0	0	0
Eukaryota	Stramenopiles	Sagenista	MAST-7	MAST-7A	MAST-7A_X	MAST-7A_XX	MAST-7A_XX_sp.	100	100	100	100	100	100	100	100	otu0308	CCAGCTCCAATAGCGTATATTAAAGTTGTTGCAGTTAAAAAGCTCGTAGTTGGATTTCTGGTGGGAGCACGGGTCGGCCCTCACGGGTTGTACTGTTGTTGCGTCCTGCCGTTTCGGAGGGAATGGCCTCGCTATTAAGTTAGCGTGGTCGGGAACTCTGTCGTTTACTGTGAAAAAATTAGAGTGTTCAAAGCAGGCCTTCGCTGTGAATACATTAGCATGGAATAATAAGATAGGACTGTAGTGCTATTTTGTTGGTTTGCGTACTATGGTAATGATTAATAGGGATAGTTGGGGGTATTCATATTCAATTGTCAGAGGTGAAATTCTTGGATTTATGGAAGATGAACTACTGCGAAAGCATTTACCAAGGATGTTTTCATTAAT	464	0	0	0	0	0	0	0	0	0	0
Eukaryota	Stramenopiles	Ochrophyta	MOCH-2	MOCH-2_X	MOCH-2_XX	MOCH-2_XXX	MOCH-2_XXX_sp.	100	100	100	97	97	97	97	97	otu0313	CCAGCTCCAATAGCGTATATTAAAGTTGTTGCAGTTAAAAAGCTCGTAGTTGGATTTCTAACGGATGCGTCTGGTCTGCCCCGCGAGGGGTTTGCACTGAGTTCGTCGTCTGTTATCCTTGGAGAGAGCGGCTCTGGCATTCAGTTGTCGGGGTCGTGGTCTCCATCGTTTACTGTGAAAAAATTAGAGTGTTCAAAGCAAGCTTAGGCTCTGAATATATTAGCATGGAATAATAAGATAGGACCTTGGTGGTTTATTTTGTTGGTTTGCACGCCGAGGTAATGATTAATAGGGATAGTTGGGGGTATTCGTATTCAATTGTCAGAGGTGAAATTCTTGGATTTATGGAAGACGAACTACTGCGAAAGCATTTACCAAGGATGTTTTCATTAAT	451	0	0	0	0	0	0	0	0	0	0
Eukaryota	Stramenopiles	Ochrophyta	Bacillariophyta	Bacillariophyta_X	Raphid-pennate	Fragilariopsis	Fragilariopsis_cylindrus	100	100	100	100	100	100	100	100	otu0322	CCAGCTCCAATAGCGTATATTAAAGTTGTTGCAGTTAAAAAGCTCGTAGTTGGATTTGTGGTGTGTCCAGTTGGCCTTTGCTCTTTGAGTGATAGTGCTTTACTGGTCTGCCATGTTTGGGTGGAATCTGTGTGGCATTAAGTTGTCGTGCAGGGGATGCCCATCGTTTACTGTGAAAAAATTAGAGTGTTCAAAGCAGGCTTATACCTCTGAATATATTAGCATGGAATAATGATATAGGACCTTGGTACTATTTTGTTGGTTTGCGCACTGAGGTAATGATTAAGAGGGACAGTTGGGGGTATTTGTATTCCATTGTCAGAGGTGAAATTCTTGGATTTTTGGAAGACAAACTACTGCGAAAGCATTTACCAAGGATGTTTTCATTAAT	424	0	0	0	0	0	0	0	0	0	0
Eukaryota	Alveolata	Dinoflagellata	Syndiniales	Dino-Group-I	Dino-Group-I-Clade-4	Dino-Group-I-Clade-4_X	Dino-Group-I-Clade-4_X_sp.	100	100	100	100	100	100	100	100	otu0326	CCAGCTCCAATAGCGTATATTAAAATTGTTGCGGTTAAAACGCTCGTAGTTGGATATCTGTGAGCGGGTTCCGGTCCTTCCCAGTGAAGATTACACGGAACTCTGCTCGCATTTGTTCAGGGAGGGTGGATGCACTTCACTGTGTGACCACATGATCTGAATTTTTACTTTGAGGAAATGAGAGTGTTCCAAGCAGGCAATCGCCGTGAATATGATAGCATGGAATAATAGCACAGGACTCTGGGTTCAATGCTGTTGGTTGATTGAACTCGAGTAATCATAATAAGGATAGTTGGGGGTATTCGTATTTAACTGTCAGAGGTGAAATTCTTGGATTTTTTAAAGACGAACAATTGCGAAGGCATCTACCCAGGATGTTTTTGTTGAT	417	0	0	0	0	0	0	0	0	0	0
Eukaryota	Alveolata	Dinoflagellata	Syndiniales	Dino-Group-II	Dino-Group-II-Clade-5	Dino-Group-II-Clade-5_X	Dino-Group-II-Clade-5_X_sp.	100	99	99	98	98	79	79	79	otu0331	CCAGCTCCAATAGCGTATATTAAAGTTGTTGCGGTTAAAAAGCTCGTAGTTGGATTTCTGTTGAGAGCAGCCGGTCCACCTTATGGGTGAGTATCTGGATTGGTCTCGGCATCCTCACGGAAAACGTTTCTGCGCTTGATTGCGTGGTACGGGGTTCGTGACTTTTACTTTGAGGAAATTAGAGTGTTCACGGCAGGCATACGCCTTGAATATATTAGCATGGAATAATACTATAGGATTTCGGTTCTATTTTGTTGGTTTCTAGAGCTGAGATAATGATTAATAGGGACAATTGGGGGCATTCGTATTGACGAGTCAGAGGTGAAATTCTTGGATTTCGTCACGACGAACTACTGCGAAAGCATTTGCCAAGGATGTTTTCATTGAT	408	0	0	0	0	0	0	0	0	0	0
Eukaryota	Hacrobia	Haptophyta	Prymnesiophyceae	Phaeocystales	Phaeocystaceae	Phaeocystis	Phaeocystis_pouchetii	100	100	100	100	100	100	100	98	otu0315	CCAGCTCCAATAGCGTATATTAAAGTTGTTGCAGTTAAAAAGCTCGTAGTCGGATTTCGGGTCGGGCCGAGCGGTCTGCCGATGGGTATGCACTGTTTGGCGCGGCCTTCTTTCCGGAGACCGCGGCTACTCTTAACTGAGCGGGCGTGGGAGACGGATCGTTTACTTTGAAAAAATCAGAGTGTTTCTAGCAGGCAGCTCGCTCTTGCATAGGTTAGCATGGGATAATTTAATAGGACTCTGGTGCTATTTTGTTGGTTTCGAACACCGGAGTAATGATTAAAAGGGGCAGTCAGGGGCACTCGTATTCCGTCGAGAGAGGTGAAATTCTCAGACCAATGGAAGACGAACCACTGCGAAAGCATTTGCCAGGGATGTTTTCACTGAT	406	0	0	0	0	0	0	42	0	0	0
Eukaryota	Stramenopiles	Sagenista	MAST-7	MAST-7A	MAST-7A_X	MAST-7A_XX	MAST-7A_XX_sp.	100	100	100	100	100	100	100	100	otu0333	CCAGCTCCAATAGCGTATATTAAAGTTGTTGCAGTTAAAAAGCTCGTAGTTGGATTTCTGGTGGGAGCACGGGTCGGCCCTCACGGGTTGTACTGTTGTTGCGTCCCGCCGTTTCGGAGGGAATGGTCTCGCTATTAAGTTAGCGTGATCGGGAACTCTGTCGTTTACTGTGAAAAAATTAGAGTGTTCAAAGCAGGCCTTCGCTGTGAATACATTAGCATGGAATAATAAGATAGGACTGTAGTGCTATTTTGTTGGTTTGCGTACTATGGTAATGATTAATAGGGATAGTTGGGGGTATTCATATTCAATTGTCAGAGGTGAAATTCTTGGATTTATGGAAGATGAACTACTGCGAAAGCATTTACCAAGGATGTTTTCATTAAT	404	0	0	0	0	0	0	0	0	0	0
Eukaryota	Alveolata	Dinoflagellata	Syndiniales	Dino-Group-II	Dino-Group-II-Clade-1	Dino-Group-II-Clade-1_X	Dino-Group-II-Clade-1_X_sp.	100	100	100	100	100	100	100	100	otu0335	CCAGCTCCAATAGCGTATATTAAAGTTGTTGCGGTAAAAAAGCTCGTAGTTGGATTTCTGTTGAGGACGACCGGTCCATACCACGTATGCGCATCTGGCTCGGCCTCGGCATCCTCTCGAAAGACGTTTCTGCGCTTGATTGCGTGGAGCGGATCTCGGGACTTTTACTTTGAGGAAATTAGAGTGTTCACGGCAGGCTATCGCCAGAATACATTAGCATGGAATAATACTATAGGATCTCGGTTCTATTTTGTTGGTTTCTAGAATTGAGATAATGATTAATAGGGACAATTGGGGGCATTAGTATCAACACGTCAGAGGTGGAATTCTTGGATTGTGTTGCGACTAACTACTGCGAAAGCATTTGCCAAGGATGTTTTCATTGAT	397	0	0	0	0	0	0	0	0	0	0
Eukaryota	Hacrobia	Cryptophyta	Cryptophyceae	Cryptomonadales	Cryptomonadales_X	Teleaulax	Teleaulax_gracilis	100	100	100	100	100	100	100	100	otu0343	CCAGCTCTAATAGCGTATATTAAAGTTGTTGCAGTTAAAAAGCTCGTAGTCGGATGTCGGGCTCGGGCAGGCTGTCGGCTTCGGTCGGACGGCAGGCTCGGGTCTTTCTGCCTGAGGATCCCGTTGCACTTAATTGTGGGGCGTGGGGACGCAGGCCGTTTACTTTGAAAAAATTAGAGTGTTCAAAGCAGGCCTACGCTTGAATACATTAGCATGGAATAATGGAATAGGACTTTGGTGCTATTTTGTTGGTTTATGGGACCGAAGTAATGATTAACAGGGACAGTTGGGGCCGTTTATATTTCGTTGTCAGAGGTGAAATTCTTGGATTTACGAAAGATAAACTTCTGCGAAAGCATTCGGCAAGGATGTTTTCATTGAT	377	0	0	0	0	0	0	0	0	0	0
Eukaryota	Archaeplastida	Chlorophyta	Mamiellophyceae	Mamiellales	Mamiellaceae	Micromonas	Micromonas_polaris	100	100	100	100	100	100	100	93	otu0355	CCAGCTCCAATAGCGTATATTTAAGTTGTTGCAGTTAAAAAGCTCGTAGTTGGATTTCGGTCGAGAACGGCCGGTCCGCCGTTTGGTGTGCACTGGCTGGTCTCAACTTCCTGTAGAGGACGCGCTCTGGGTTAACGCTCGGACGCGGAGTCTACGTGGTTACTTTGAAAAAATTAGAGTGTTCAAAGCGGGCTTACGCTTGAATATTTCAGCATGGAATAACACTATAGGACTCCTGTCCTATTTCGTTGGTCTCGGGACGGGAGTAATGATTAAGAGGAACAGTTGGGGGCATTCGTATTTCATTGTCAGAGGTGAAATTCTTGGATTTATGAAAGACGAACTTCTGCGAAAGCATTTGCCAAGGATGTTTTCATTAAT	355	0	0	0	0	0	0	0	0	0	0
Eukaryota	Alveolata	Ciliophora	Spirotrichea	Strombidiida	Strombidiidae_H	Strombidiidae_H_X	Strombidiidae_H_X_sp.	100	100	100	100	100	100	100	100	otu0358	CCAGCTCCAATAGCGTATATTAAAGTTGTTGCAGTTAAAAAGCTCGTAGTTGGATTTCTGGGAGGGTGCTAATGTCCGCCGTAGCGCGTGTGCAGCCGCGCCCTTCCATCCTTCTGTTAACGCCTCTTGGCATTTGTTTGCTGGTGGCGGGCTCAGATATTTTACCTTGAGAAAATTAGAGTGTTTCAGGCAGGCTAGGCCGGAATATATTAGCATGGAATAATGGAATAGGACTATGGTCTCTTTGTTGGTTTGAGGGACTGCAGTAATGATTAATAGGGATAGTTGGGGGCATTAGTATTTAATTGTCAGAGGTGGAATTCTCAGATTTGTTAAAGACTAACTTATGCGAAAGCATTTGCCAAGGATGTTTTCATTAAT	347	0	0	0	0	0	0	0	0	0	0
Eukaryota	Stramenopiles	Pseudofungi	MAST-1	MAST-1A	MAST-1A_X	MAST-1A_XX	MAST-1A_XX_sp.	100	100	100	100	100	100	100	100	otu0365	CCAGCTCCAATAGCGTATATTAAAGTTGTTGCAGTTAAAAAGCTCGTAGTTGGATTTCTGGTGGGAGCGATCGGTCCGCCCCGCAAGGGGTGTGTACTAGCGTCGTCTCCGGCCATCCTTGTGGGAACTGCTCTGTCCTTAGTTGGATGGGGTTTGGGAACACATCGTTTACTGTGAAAAAATTAGAGTGTTTAAAGCAGGCTTAGGCCGTTGAATACATTAGCATGGAATAATAAGATAAGACTTGGGTCATTATTTTGTTGGTTTGCGGATCGAGGTAATGATTAATAGGGATAGTTGGGGGTATTCATATTTAATTGTCAGAGGTGAAATTCTTGGATTTATGAAAGATGAACTTAGGCGAAAGCATTTACCAAGGATGTTTTCATTAAT	327	0	0	0	0	0	0	0	0	0	0
Eukaryota	Alveolata	Ciliophora	Spirotrichea	Choreotrichida	Leegaardiellidae_B	Leegaardiella	Leegaardiella_sp.	100	100	100	100	100	100	100	100	otu0387	CCAGCTCCAATAGCGTATATTAAAGTTGTTGCAGTTAAAAAGCTCGTAGTTGGATTTCTGGCCGAGTGTCCCCAGGCCAGCATGACGTTTGGTCCTGGGCGCTCTGCCATCCTTCTGTCAACCTTCGCCTCGTTCGTTCGTGGCGTTGGGGCTCAGATATTTTACCTTGAGAAAATTAGAGTGTTTCAGGCAGGCTTTCGCCGGAATACATTAGCATGGAATAATGGAAAAGGACTTCAACCTCTTCTGTTGGTCTGAGAGGCTGTAGTAATGATTAATAGGGATAGTTGGGGGCATTAGTACTTAACTGTCAGAGGTGAAATTCTCCGATTTGTTAAAGACTAACTTATGCGAAAGCATTTGCCAAGGATGTTTTCATTAAT	296	0	0	0	0	0	0	0	0	0	0
Eukaryota	Hacrobia	Haptophyta	Haptophyta_X	Haptophyta_XX	Haptophyta_XXX	Haptophyta_XXXX	Haptophyta_XXXX_sp.	100	100	100	97	97	97	97	97	otu0405	CCAGCTCCAATAGCGTATATTAAAGTTGTTGCAGTTAAAAAGCTCGTAGTCGGATTTCAGGGCGCGGCAACCGGTCTGCCGATGGGTATGCACTGGTTGGCGTGTTCTTCCTTCTGGAGACCGTGCCTACTCTTAACTGAGCGGGGACGGGAAACAGATCGTTTACTTTGAAAAAATCAGAGTGTTTCAAGCAGGCCAAGATTGCTCTTGCATGGATTAGCATGGGATAATGAAATAGGACTTTGGTGCTATTTTGTTGGTTTCGAACACCGAAGTAATGATTAATAGGGATAGTCAGGGGCACTCGTATTCCGTCGAGAGAGGTGAAATTCTCAGACCAATGGAAGACGAACTACTGCGAAAGCATTTGCCAGGGATGTTTTCACTGAT	278	0	0	0	0	0	0	0	0	0	0
Eukaryota	Archaeplastida	Chlorophyta	Mamiellophyceae	Mamiellales	Mamiellaceae	Mantoniella	Mantoniella_squamata	100	100	100	100	100	100	99	64	otu0185	CCAGCTCCAATAGCGTATATTTAAGTTGTTGCAGTTAAAAAGCTCGTAGTTGGATTTCGGTTGAGAGCGGCCGGTCCGCCGTTTGGTGTGCACTGGCTGGTCTCAACTTCCTGCGGAGGACGCGCTCTGGGCTTAACGGTCTGGACGTGGAGTCCGCGTGGTTACTTTGAAAAAATTAGAGTGTTCAAAGCGGGCTTACGCTTGAATATTTCAGCATGGAATAACACTATAGGACTCCTGTCCTATTTCGTTGGTCTCGGGACGGGAGTAATGATTAAGAGGAACAGTTGGGGGCATTCGTATTTCATTGTCAGAGGTGAAATTCTTGGATTTATGAAAGACGAACTTCTGCGAAAGCATTTGCCAAGGATGTTTTCATTAAT	247	0	0	0	0	0	0	50	0	660	0
Eukaryota	Stramenopiles	Ochrophyta	Bacillariophyta	Bacillariophyta_X	Raphid-pennate	Fragilariopsis	Fragilariopsis_cylindrus	100	100	100	100	100	100	99	99	otu0423	CCAGCTCCAATAGCGTATATTAAAGTTGTTGCAGTTAAAAAGCTCGTAGTTGGATTTGTGGTGTGTCCAGTTGGCCTTTGCTCTTTGAGTGATAGTGCTTTACTGGTCTGCCATGTTTGGGTAGAATCTGTGTGGCATTAAGTTGTCGTGCAGGGGATGCCCATCGTTTACTGTGAAAAAATTAGAGTGTTCAAAGCAGGCTTATGCCTCTGAATATATTAGCATGGAATAATGATATAGGACCTTGGTACTATTTTGTTGGTTTGCGCACTGAGGTAATGATTAAGAGGGACAGTTGGGGGTATTTGTATTCCATTGTCAGAGGTGAAATTCTTGGATTTTTGGAAGACAAACTACTGCGAAAGCATTTACCAAGGATGTTTTCATTAAT	236	0	0	0	0	0	0	0	0	0	0
Eukaryota	Stramenopiles	Pseudofungi	MAST-2	MAST-2D	MAST-2D_X	MAST-2D_XX	MAST-2D_XX_sp.	100	100	100	100	100	100	100	100	otu0425	CCAGCTCCAATGGCGTATATTAAAGTTGTTGCAGTTAAAAAGCTCGTAGTTGGATTTCTGGCAGGAGCGACCGGTCGGCCCATTGTGGTGTGTACTAGTGTTGCATCTGGCCATATTTGTGGAGAGCGTGTGTGGCATTAATTTGTCGTGCTCGGGACCCGCATCGTTTACTGTGAGAAAATTAGAGTGTTCAAAGCAGGCTTATGCCTTGGATATGTTAGCATGGAATAATAAGATAAGACTTTGGCGGTCTATTTTGTTGGTTTGCACGCCATTGTAATGATTGATAGGGACAGTTGGGGGTATTCATATTTAATTGTCAGAGGTGAAATTCTTGGATTTATGAAAGATGAACTACTGCGAAAGCATTTACCAAGGATGTTTTCATTAAT	229	0	0	0	0	0	0	0	0	0	0
Eukaryota	Stramenopiles	Opalozoa	MAST-3	MAST-3I	MAST-3I_X	MAST-3I_XX	MAST-3I_XX_sp.	100	100	100	100	100	100	100	100	otu0428	CCAGCTCCAATAGCGTATATTAAAGTTGTTGCAGTTAAAAAGCTCGTAGTTGGATTTCTGGGGCAAGCTCCTGGTCCGCCGCCTTTGTGCGGTGCTGACTGAGTGCAGCGTTGTCTCATCCTTGTGGGAATTCCGGTTTGGGCTTCGTTGTCCGGTCGGCGGAACCGCATCTTTTACTGTGAAAAAATTAGAGTGTTCAAAGCAGGCTTACGCTGTGAATACATTAGCATGGAATAATAAGATAGGACTTTGGTTCTGTTTTGTTGGTTGGAGACCAAGGTAATGATTAATAGGGATAGTTGGGGGTATTCATATTTAATTGTCAGAGGTGAAATTCTTGGATTTATGAAAGATGAACTTATGCGAAAGCATTTACCAAGGATGTTTTCATTAAT	228	0	0	0	0	0	0	0	0	0	0
Eukaryota	Alveolata	Ciliophora	Spirotrichea	Strombidiida	Strombidiidae_L	Strombidiidae_L_X	Strombidiidae_L_X_sp.	100	100	100	100	100	100	100	100	otu0438	CCAGCTCCAATAGCGTATATTAAAGTTGTTGCAGTTAAAAAGCTCGTAGTTGGATTTCTGGCGGGGACCCAAGTACCCCTGGTGGGTGTGCTCGGGCCCGGCCATCCTTCTGTAAACTTTCGCGCGTCCTTCACCGGTCGGCAAAGGGATCAGATAATTTACCTTGAGAAAATTAGAGTGTTTCAGGCAGGCTTAGCCGGAATACATTAGCATGGAATAATGGAATAGGACTGAGGTCTCGTTGTTGGTTACGCGGACTACAGTAATGATTAATAGGGACAGTTGGGGGCATTAGTATTTAATAGCTAGAGGTGGAATTCTCTAATTTGTTAAAGACTAACTTATGCGAAAGCATTTGCCAAGGATGTTTTCATTAAT	220	0	0	0	0	0	0	0	0	0	0
Eukaryota	Hacrobia	Haptophyta	Prymnesiophyceae	Prymnesiales	Chrysochromulinaceae	Chrysochromulina	Chrysochromulina_sp.	100	100	100	100	100	100	100	99	otu0440	CCAGCTCCAATAGCGTATATTAAAGTTGTTGCAGTTAGAACGCTCGTAGTCGGATTTCGGGGCGGTTCGACCGGTCTGCCGATGGGTACGCACTGGCCGAAGCGTCCTTCCTTCCGGAGACCGTCTCACTCTTAACTGAGCGGAGGCGGGAGACGGAACGTTTACTTTGAAAAAATCAGAGTGTTTCAAGCAGGCAGCTCGCTCTTGCATGGATTAGCATGGGATAATGAAATAGGACTTTGGTGCTATTTTGTTGGTTTCGAACACCGAAGTAATGATGAGAAGGGACAGTCAGGGGCACTCGTATTCCGCCGAGAGAGGTGAAATTCTCAGACCAGCGGAAGACGAACCACTGCGAAAGCATTTGCCAGGGATGTTTTCACTGAT	218	0	0	0	0	0	0	0	0	0	0
Eukaryota	Stramenopiles	Opalozoa	MAST-3	MAST-3E	MAST-3E_X	MAST-3E_XX	MAST-3E_XX_sp.	100	100	100	100	100	100	100	100	otu0441	CCAGCTCCAATAGCGTATATTAAAGTTGTTGCAGTTAAAAAGCTCGTAGTTGGATTTCTTAGCTGAGCGACCGGTCCGCCGCTGTGCGGTGTGTACTCGGGTGCGACTCGGCTAATCCTTGCAGGGAACGGCGTTTCGGTCTTAACTGGTCGAGGTCGGGAATTGCATCGTTTACTGTGAAAAAATTAGAGTGTTTAAAGCAGGCTTATGCTGTGAATACATTAGCATGGAATAATAAGATAGGACTTTGGTTCTATTTTGTTGGTTGGAGGCCAAGGTAATGATTAATAGGGATAGTTGGGGGTATTCATATTTAATTGTCAGAGGTGAAATTCTTGGATTTATGAAAGATGAACTTATGCGAAAGCATTTACCAAGGATGTTTTCATTAAT	217	0	0	0	0	0	0	0	0	0	0
Eukaryota	Opisthokonta	Fungi	Basidiomycota	Ustilaginomycotina	Exobasidiomycetes	Malassezia	Malassezia_restricta	100	100	100	100	100	100	100	100	otu0132	CCAGCTCCAATAGCGTATATTAAAGTTGTTGCAGTTAAAAAGCTCGTAGTTGGACCTTGGACCTGGACAGGCGGTCCGCCTCACGGCGAGTACTGTCTTGCTGGGTCTTTCCTCTTGGTGATCTGTTGTTTCGGCAGCAGGGAACCAGGACCTTTACTTTGAAAAAATTAGAGTGTTCAAAGCAGGCTCGACGCCGGAATATATTAGCATGGAATAATAAAATAGGACGTGCGGTTCTATTTTGTTGGTTTTTGGAATCGCCGTAATGATTAATAGGGACAGTCGGGGGCATTAGTACTCACATGCTAGAGGTGAAATTCTTGGATTTTGTGAAGACTAACTTCTGCGAAAGCATTTGCCAAGGATGTTTTCATTAAT	216	277	277	203	149	0	160	96	254	94	0
Eukaryota	Alveolata	Ciliophora	Spirotrichea	Strombidiida	Strombidiidae	Varistrombidium	Varistrombidium_kielum	100	100	100	100	98	52	33	33	otu0443	CCAGCTCCAATAGCGTATATTAAAGTTGTTGCAGTTAAAAAGCTCGTAGTTGGATTTCTGGGAGGGTGCCAATGTCCGCCATCGTGCGTGCGCAGCGGCGCCCTTCCATCCTTCTGTTAACGCCTCTTGGCATTCATTTGCTGGTGGCGGGCTCAGATATTTTACCTTGAGAAAATTAGAGTGTTTCAGGCAGGCTAGGCCGGAATACATTAGCATGGAATAATGGAATAGGACTACGGTCTCTTTGTTGGTTTGAGGGACTGCAGTAATGATTAATAGGGATAGTTGGGGGCATTAGTATTTAATTGTCAGAGGTGGAATTCTCGGATTTGTTAAAGACTAACTTATGCGAAAGCATTTGCCAAGGATGTTTTCATTAAT	216	0	0	0	0	0	0	0	0	0	0
Eukaryota	Alveolata	Ciliophora	Spirotrichea	Strombidiida	Strombidiidae_B	Strombidiidae_B_X	Strombidiidae_B_X_sp.	100	100	100	100	100	100	100	100	otu0464	CCAGCTCCAATAGCGTATATTAAAGTTGTTGCAGTTAAAAAGCTCGTAGTTGGATTTCTGGGAGGGTGCCAATGTCCGCCGACGTGCGTGCGCAGCGGCGCCCTCTCATCCTTCTGTTAACGTCTCTCGGCATTCACTTGCCGGTGGCGGGCTCAGATATTTTACCTTGAGAAAATTAGAGTGTTTCAGGCAGGCTAGGTCGGAATACATTAGCATGGAATAATGGAATAGGACTTCGGTCTCTTTGTTGGTTTGAGGGACTGCAGTAATGATTAATAGGGATAGTTGGGGGCATTAGTATTTAATTGTCAGAGGTGGAATTCTCGGATTTGTTAAAGACTAACTTATGCGAAAGCATTTGCCAAGGATGTTTTCATTAAT	197	0	0	0	0	0	0	0	0	0	0
Eukaryota	Hacrobia	Picozoa	Picozoa_X	Picozoa_XX	Picozoa_XXX	Picozoa_XXXX	Picozoa_XXXX_sp.	100	100	100	100	100	100	100	100	otu0516	CCAGCTCCAATAGCGTATATTAAAGTTGTTGCAGTTAAAAAGCTCGTAGTCGGATTTTGGTACCAAGCCGAACGGTCTGCCGAACGGTATGCACTGTTTAGCGGGTACTTCCTTCCGGAAGCCCGTGCTCTCCTTAATTGGATGGCACGGTGAGTCCGGATCATTTACTTTGAAAAAATTAGAGTGTTCAAAGCAGGCCTATGCTCTGAATAGCTTAGCATGGAATAATAGAATAGGACTTCGGTACTATTTTGTTGGTTTCTAGGACCGAAGTAATGATTAATAGGGACAGTTGGGGGCATTTATATTCCATTGTCAGAGGTGAAATTCTTGGATTAACGGAAGATAAACTACTGCGAAAGCATCTGCCAAGGATGTTTTCATTGAT	148	0	0	0	0	0	0	0	0	0	0
Eukaryota	Alveolata	Ciliophora	Spirotrichea	Strombidiida	Strombidiidae_B	Strombidiidae_B_X	Strombidiidae_B_X_sp.	100	100	100	100	100	100	100	100	otu0520	CCAGCTCCAATAGCGTATATTAAAGTTGTTGCAGTTAAAAAGCTCGTAGTTGGATTTCTGGGAGGGTGCCAATGTCCGCCGACGTGCGTGCGCAGCGGCGCCCTCTCATCCTTCTGTTAACGTCTCTCGGCATTCACTTGCCGGTGGCGGGCTCAGATATTTTACCTTGAGAAAATTAGAGTGTTTCAGGCAGGCTAGGCCGGAATACATTAGCATGGAATAATGGAATAGGACTTCGGTCTCTTTGTTGGTTTGAGGGACTGCAGTAATGATTAATAGGGATAGTTGGGGGCATTAGTATTTAATTGTCAGAGGTGGAATTCTCGGATTTGTTAAAGACTAACTTATGCGAAAGCATTTGCCAAGGATGTTTTCATTAAT	143	0	0	0	0	0	0	0	0	0	0
Eukaryota	Hacrobia	Picozoa	Picozoa_X	Picozoa_XX	Picozoa_XXX	Picozoa_XXXX	Picozoa_XXXX_sp.	100	100	100	100	100	100	100	100	otu0526	CCAGCTCCAATAGCGTATATTAAAGTTGTTGCAGTTAAAAAGCTCGTAGTCGGATTTTGGCATCACGCCGAACTGTCTGCCGATTGGTAAGTACGGTTTGGCGGGTGCTCTCCTTCCGGAGGCTCGTTCCCTTCTTCATTGAAGGGTTCGTTGGTTCCGGGTCTTTTACTTTGAAAAAATTAGAGTGTTCAAAGCAGGCCTATGCTCTGAATAGGTTAGCATGGAATAATAGAATAGGACTTTGGTTCTATTTTGTTGGTTTCTAGGACCGAAGTAATGATTAATAGGGACAGTTGGGGGCATTCATATTCCATTGTCAGAGGTGAAATTCTTGGATTAACGGAAGATGAACTTCTGCGAAAGCATCTGCCAAGGATGTTTTCATTGAT	140	0	0	0	0	0	0	0	0	0	0
Eukaryota	Hacrobia	Haptophyta	Prymnesiophyceae	Prymnesiales	Chrysochromulinaceae	Chrysochromulina	Chrysochromulina_leadbeateri	100	100	100	100	100	100	100	99	otu0551	CCAGCTCCAATAGCGTATATTAAAGTTGTTGCAGTTAGAACGCTCGTAGTCGGATTTCGGGGCGGGGCGACCGGTCTGCCGTTGGGTACGCACTGGTCGGCGCGTCCTTCCTTCCGGAGACCGTGCCTACTCTTAACTGAGCGGGTGCGGGAGACGGAACGTTTACTTTGAAAAAATCAGAGTGTTTCAAGCAGGCAGCTCGCTCTTGCATGGATTAGCATGGGATAATGAAATAGGACTTTGGTGCTATTTTGTTGGTTTCGAACACCGAAGTAATGATGAGAAGGGACAGTCAGGGGCATTTGTATTCGACCGAGAGAGGTGAAATTCTCAGACCAGTCGAAGACAAACTACTGCGAAAGCATCTGCCAGGGATGTTTTCACTGAT	128	0	0	0	0	0	0	0	0	0	0
Eukaryota	Stramenopiles	Ochrophyta	Bacillariophyta	Bacillariophyta_X	Polar-centric-Mediophyceae	Chaetoceros	Chaetoceros_socialis	100	100	100	100	100	100	100	58	otu0045	CCAGCTTCAGTAGCGTATATTAAAGTTGTTGCAGTTAAAAAGCTCGTAGTCGCATTTCTGGCGAGAGGAATTGGTCCGACATTTATTGTGGGTACTCGATTCTCTCTCGCCATCCTTGAGTGGTCCGTTCTGGCATTTAGTTGTCGGAGCGTCAGCCGCTCATCGTTTACTGTGAGAAAATTAGAGTGTTCAAAGCAGGCTTATGCCGTTGAATATATTAGCATGGAATAATAAGATAGGACCTCGGTGCTATTTTGTTGGTTTGCGCACAGAGGTAATGATGAACAGGGACAGTTGGGGGTATTTGTATTTCGTTGTCAGAGGTGAAATTCTTAGATTTACGAAAGACAAACTACTGCGAAAGCATTTACCAAGGATGTTTTCATTGAT	113	101	757	441	2296	0	0	1466	0	183	0
Eukaryota	Alveolata	Ciliophora	Litostomatea	Haptoria_5	Pleurostomatida	Pleurostomatida_X	Pleurostomatida_X_sp.	100	100	100	100	100	100	92	92	otu0587	CCAGCTCCAATAGTGTATATTAAAGTTGTTGCAGTTAAAAAGCTCGTAGTTGGATTTCAAGAAACGCATCTGGGTCACCAGTATGCTTTCTACCAGTCTCTGACTGTTACTGTGAGAAAATTAGAGTGTTTCAAGCGGGCAATTGCAGGAATACATTAGCATGGAATAACGAATGGGTCTACAATTTGGTTGATTGTAGATTGCGATTAATAGGGACAGTTGGGGGCATTAGTATTTAATTGTCAGAGGTGAAATTCTTGGATTAGTTAAAGACTAACGTATGCGAAAGCATTTGCCAAGGATGTTTTCATTAAT	104	0	0	0	0	0	0	0	0	0	0
Eukaryota	Hacrobia	Picozoa	Picozoa_X	Picozoa_XX	Picozoa_XXX	Picozoa_XXXX	Picozoa_XXXX_sp.	100	100	100	100	100	100	100	100	otu0595	CCAGCTCCAATAGCGTATATTAAAGTTGTTGCAGTTAAAAAGCTCGTAGTCGGATTTTGGCACCAAGCCGAACTGTCTGCCAATGGTATGTACGGTTTGGCGGGTGCTTCCTTCCGGAAGCCCGCGTCTTTCTTCATTGACTGGTGCGGTGAGTCCGGATCATTTACTTTGAAAAAATTAGAGTGTTCAAAGCAGGCCTATGCTCTGAATAGGTTAGCATGGAATAATAGAATAGGACTTCGGTACTATTTTGTTGGTTTCTAGGACCGAAGTAATGATTAATAGGGACAGTTGGGGGCATTCATATTCCATTGTCAGAGGTGAAATTCTTGGATTAACGGAAGATGAACTACTGCGAAAGCATCTGCCAAGGATGTTTTCATTGAT	98	0	0	0	0	0	0	0	0	0	0
Eukaryota	Stramenopiles	Opalozoa	MAST-3	MAST-3I	MAST-3I_X	MAST-3I_XX	MAST-3I_XX_sp.	100	100	100	100	100	100	100	100	otu0609	CCAGCTCCAATAGCGTATATTAAAGTTGTTGCAGTTAAAAAGCTCGTAGTTGGATTTCTGGGGCAAGCTCCTGGTCCGCCGCCTTTGTGCGGTGCTGACTGAGTGCAGCGTTGTCTTATCCTTGTGGGAATTCCGGTTTGGGCTTCGTTGTCCGGCCGGCGGAACCGCATCTTTTACTGTGAAAAAATTAGAGTGTTCAAAGCAGGCTTACGCTGTGAATACATTAGCATGGAATAATAAGATAGGACTTTGGTTCTGTTTTGTTGGTTGGAGACCAAGGTAATGATTAATAGGGATAGTTGGGGGTATTCATATTTAATTGTCAGAGGTGAAATTCTTGGATTTATGAAAGATGAACTTATGCGAAAGCATTTACCAAGGATGTTTTCATTAAT	94	0	0	0	0	0	0	0	0	0	0
Eukaryota	Opisthokonta	Fungi	Basidiomycota	Ustilaginomycotina	Exobasidiomycetes	Meira	Meira_sp.	100	100	100	100	100	100	100	100	otu0618	CCAGCTCCAATAGCGTATATTAAAGTTGTTGCAGTTAAAAAGCTCGTAGTTGAATTTCAGGCCCTGGTCGTTCGGTCCGCCTCACGGCGTGCACTGTTTCGATTGGGCCTTCCTTTCTTGGTGAGCCTTGTATGCCGTTTATTCAGTGTACAAGTGTCTGGCCAGGACTTTTACTTTGAAAAAATTAGAGTGTTCAAAGCAGGCCTATGCCCGAATATATTAGCATGGAATAATAGAATAGGACGTTGCGGTCCTATTTTGTTGGTTTCTAGGATCCGCCGTAATGATTAATAGGGATAGTCGGGGGCATTCGTATTCACATGCTAGAGGTGAAATTCTTGGATTTTGTGAAGACGAACTACTGCGAAAGCATTTGCCAAGGATGTTTTCATTAAT	90	0	0	0	0	0	0	0	0	0	0
Eukaryota	Stramenopiles	Pseudofungi	MAST-1	MAST-1C	MAST-1C_X	MAST-1C_XX	MAST-1C_XX_sp.	100	100	100	100	100	100	100	100	otu0637	CCAGCTCCAATAGCGTATATTAAAGTTGTTGCGGTTAAAAAGCTCGTAGTTGGATTTCTGGTGGGAGCGGCCGGTCCGCCGCAAGGTGTGTACTTGGTTGTCTCCTGTCATCCTTGTGGGAACTGCTCTGGCATTAAGTTGTCGGGGTTAGGGAACACATCGTTTACTGTGAAAAAATTAGAGTGTTTAAAGCAGGCTTATGCCGTTGAATACATTAGCATGGAATAATAAGATAGGACTTTGGCGTCTATTTTGTTGGTTTGCACACCAAGGTAATGATTAATAGGGATAGTTGGGGGTATTCGTATTTAATTGTCAGAGGTGAAATTCTTGGATTTATGAAAGACGAACTTCTGCGAAAGCATTTACCAAAGATGTTTTCATTAAT	82	0	0	0	0	0	0	0	0	0	0
Eukaryota	Archaeplastida	Chlorophyta	Mamiellophyceae	Dolichomastigales	Dolichomastigaceae	Dolichomastigaceae-B	Dolichomastigaceae-B_sp.	100	100	100	100	100	100	100	100	otu0697	CCAGCTCCAATAGCGTATATTTAAGTTGTTGCAGTTAAAAAGCTCGTAGTTGGATTTTGGGTGCGGCAGGCCGGTCCGCCGTTTCGGTGTGCACTGGCAGGCGGCATCTTTCTGTCGAGGACGCGCTCCTGGTCTTTATTTGATCGGGACGCGGAGTCGGCGCAGTTACTTTGAAAAAATTAGAGTGTTCAAAGCGGGCCTACGCTTGAATATATTAGCATGGAATAACACCATAGGACTCCTGTCCTATTCTGTTGGTCTTCGGGATGGGAGTAATGATTAAGAGGAACAGTTGGGGGCATTCGTATTTCATTGTCAGAGGTGAAATTCTTGGATTTATGAAAGACGAACTTCTGCGAAAGCATTTGCCAAGGATGTTTTCATTAAT	61	0	0	0	0	0	0	0	0	0	0
Eukaryota	Opisthokonta	Fungi	Basidiomycota	Ustilaginomycotina	Exobasidiomycetes	Malassezia	Malassezia_japonica	100	95	88	47	41	41	36	11	otu0039	CCAGCTCCAATAGCGTATATTAAAGTTGTTGCAGTTAAAAAGCTCGTAGTTGAATTTCGGGATCGGACGCACGGTCCGCCTCGCGGCGAGTACTGTGAGGCCGGTCCCCACCGCTTGGTGATCCGGGGTTCGCTCCGGGGAACCAGGCCTTTTACTTTGAAGAAATTAGAGTGTTCAAAGCAGGCTTGATGCCCGAATATTTTAGCATGGAATAATAGAATAGGACGCGCGGTTCTGTTCTGTTGGTTTTGGAATCGCCGTAATGGTTAATAGGGACAGTCGGGGGCATTAGTACTCACATGTCAGAGGTGAAATTCTTGGATTTTGTGAAGACTAACTACTGCGAAAGCATTTGCCAAGGATGTTTTCATTAAT	60	2017	2017	2085	1281	0	0	201	803	124	0
Eukaryota	Alveolata	Dinoflagellata	Dinophyceae	Gymnodiniales	Gymnodiniaceae	Gyrodinium	Gyrodinium_helveticum	100	100	100	100	91	91	88	76	otu0741	CCAGCTCCAATAGCGTATATTAAAGTTGTTGCGGTTAAAAAGCTCGTAGTTGGATTTCTGCTGAGGACGACCGGTCCGCCCTCCGGGTGAGCATCTGGTTCGGCCTTGGCATCTTCTTGGTGAACGTATCTGCACTTGACTGTGTGGTGCGGTACCCAGGACTTTTACTTTGAGGAAATTAGAGTGTTTCAAGCAGGCATACGCCTTGAATACATTAGCATGGAATAATAAGATAGGACCTCGGTTCTATTTTGTTGGTTTCTAGAGCTGAGATAATGATTAATAGGGATAGTTGGGGGCATTCGTATTTAACTGTCAGAGGTGAAATTCTTGGATTTGTTAAAGACGGACTACTGCGAAAGCATTTGCCAAGGATGTTTTCATTGAT	48	0	0	0	0	0	0	0	0	0	0
Eukaryota	Hacrobia	Picozoa	Picozoa_X	Picozoa_XX	Picozoa_XXX	Picozoa_XXXX	Picozoa_XXXX_sp.	100	100	100	100	100	100	100	100	otu0478	CCAGCTCCAATAGCGTATATTAAAGTTGTTGCAGTTAAAAAGCTCGTAGTCAGATTTTGGCACCATGCCGAACTGTCTGCCGATTGGTATGCACGGTTTGGCGGGTGCTTCCTTCCGGAAGCCCGCGTTCTTCTTCACTGAAGAGCGTGGTGAGTCCGGATCATTTACTTTGAAAAAATTAGAGTGTTCAAAGCAGGCCTATGCTCTGAATAGGTTAGCATGGAATAATAGAATAGGACTTCGGTACTATTTTGTTGGTTTCTAGGACCGAAGTAATGATTAATAGGGACAGTTGGGGGCATTCATATTCCATTGTCAGAGGTGAAATTCTTGGATTAACGGAAGATGAACTACTGCGAAAGCATCTGCCAAGGATGTTTTCATTGAT	38	0	0	0	147	0	0	0	0	0	0
Eukaryota	Stramenopiles	Ochrophyta	Bacillariophyta	Bacillariophyta_X	Araphid-pennate	Synedra	Synedra_hyperborea	100	100	100	100	100	100	67	67	otu0307	CCAGCTCCAATAGCGTATATTAAAGTTGTTGCAGTTAAAAAGCTCGTAGTTGGATTTGTGGTTGGGTCTGTCGGTCCGGCACATTGTGCGGGTACTTGATGGACTCGTCCATCCTTGGGTGGAATCTGTGTGGCATTAAGTTGTCGTGCAGGGGATGCCCATCGTTTACTGTGAAAAAATTAGAGTGTTCAAAGCAGGCTTATGCCGTTGAATATATTAGCATGGAATAATGAGATAGGACCTTGGTACTATTTTGTTGGTTTGCGCACCGAGGTAATGATTAATAGGGACAGTTGGGGGTATTCGTATTCCATTGTCAGAGGTGAAATTCTTGGATTTTTGGAAGACGAACTACTGCGAAAGCATTTACCAAGGATGTTTTCATTAAT	32	0	0	433	0	0	0	0	0	0	0
Eukaryota	Stramenopiles	Ochrophyta	Bacillariophyta	Bacillariophyta_X	Polar-centric-Mediophyceae	Skeletonema	Skeletonema_sp.	100	100	100	100	100	100	100	100	otu0871	CCAGCTCCAATAGCGTATATTAAAGTTGTTGCAGTTAAAAAGCTCGTAGTTGGTTTTCAGTCTGGGGTGGCGAAGCACTCACAACGTGAGTGACTTCTGCCTTCCTGGACTTCCTCGGTGAGAATCTGTTTGGTATTAAGTTATCGGGCAGAGGATAACCATCGTTTACTGTGAAAAAATTAGAGTGTTTAAAGCAGGCTTATGCCGTTGAATATATTAGCATGGAATAATAAGATAGGACTTTGAGTCTATTTTGTTGGTTTGCGAGTCAAAGTAATGATTAATAGGGACAGTTGGGGGTATTCGTATTTCATTGTCAGAGGTGAAATTCTTGGATTTCTGAAAGACGAACTACTGCGAAAGCATTTACCAAGGATGTTTTCATTAAT	14	0	0	0	0	0	0	0	0	0	0
Eukaryota	Alveolata	Dinoflagellata	Syndiniales	Dino-Group-II	Dino-Group-II-Clade-10-and-11	Dino-Group-II-Clade-10-and-11_X	Dino-Group-II-Clade-10-and-11_X_sp.	100	100	100	100	100	100	100	100	otu0922	CCAGCTCCAATAGCGTATATTAAAGTTGTTGCGGTTAAAAAGCTCGTAGTTGGATTTCTGTTGAGGACGGCCGGTCCGCACTATGTGCGTGTATCTGGTTCGGCCTCGGCATCCTCTTGAGGAACGTTTCTGCGCTTGATTGCGTGGAGCGGTATTCAAGACTTTTACTTTGAGGAAATTAGAGTGTTCACGGCAGGCAAGCGCCTTGAATATGTTAGCATGGAATAATAATATAGGATCTTGGTTCTATTTGTTGGTTTCTAGGGCTAAGGTAATGATTAATAGGGATAATTGGGGGCATTTGTATTAACGCGTCAGAGGTGGAATTCTTGGATTGCGTTACGACAAACTACTGCGAAAGCATTTGCCA	5	0	0	0	0	0	0	0	0	0	0
Eukaryota	Hacrobia	Picozoa	Picozoa_X	Picozoa_XX	Picozoa_XXX	Picomonas	Picomonas_judraskeda	100	83	83	83	83	83	58	58	otu0942	CCAGCTCCAATAGCGTATATTAAAGTTGTTGCAGTTAAAAAGCTCGTAGTCGGATTTTGGCACCAAGCCGAACTGTCTGCCAATGGTATGTACGGTTTGGCGGGTGCTTCCTTCCGGAAGCCCGCGTCTTTCTTCATTGACTGGTGCGGTGAGTCCGGATCATTTACTTTGAAAAAATTAGAGTGTTCAAAGCAGGCCTATGCTCTGAATAGGTTAGCATGGAATAATAGAATAGGACTTTGGTTCTATTTTGTTGGTTTCTAGGACCGAAGTAATGATTAATAGGGATAGTTGGGGGCATTAGTATTTAATTGTCAGAGGTGGAATTCTCAGATTTGTTAAAGACTAACTTATGCGAAAGCATTTGCCAAGGATGTTTTCATTAAT	4	0	0	0	0	0	0	0	0	0	0
Eukaryota	Opisthokonta	Fungi	Basidiomycota	Agaricomycotina	Agaricomycetes	Agaricomycetes_X	Agaricomycetes_X_sp.	100	100	100	100	100	100	29	29	otu0048	CCAGCTCCAATAGCGTATATTAAAGTTGTTGCAGTTGAAAAGCTCGTAGTCGAACTTCAGACCTGGCTGGGCGGTCTGCCTTAACGGTACGTACTGTCCGGCCGGGCCTTACCTCTTGGTGAGCCGGCATGCCCTTTACTGGGTGTGTCGGGGAACCAGGACTTTTACTTTGAGAAAATTAGAGTGTTCAAAGCAGGCTTATGCCCGAATACATTAGCATGGAATAATAGAATAGGACGTGCGGTTCTATTTTGTTGGTTTCTAGAGTCGCCGTAATGATTAATAGGGACAGTTGGGGGCATTAGTATTCAGTTGCTAGAGGTGAAATTCTTGGATTTACTGAAGACTAACTTCTGCGAAAGCATTTGCCAAGGATGTTTTCATTGAT	0	1368	1368	0	1259	0	1670	101	619	0	0
Eukaryota	Opisthokonta	Fungi	Basidiomycota	Agaricomycotina	Agaricomycetes	Agaricomycetes_X	Agaricomycetes_X_sp.	100	100	100	100	100	99	32	32	otu0936	CCAGCTCCAATAGCGTATATTAAAGTTGTTGCAGTTGAAAAGCTCGTAGTCGAACTTCAGACCTGGCTGGGCGGTCTGCCTTAACGGTACGTACTGTCCGGCCGGGCCTTACCTCTTGGTGAGCCGGCATGCCCTTTACTGGGTGTGTCGGGGAACCAGGACTTTTACTTTGAGAAAATTAGAGTGTTCAAAGCAGGCTTATGCCCGAATACATTAGCATGGAATAATAGAATAGGACGTGCGGTTCTATTTTGTTGGTTTCTAGAGTCGCCGTAATGAT	0	0	0	0	0	0	5	0	0	0	0
Eukaryota	Opisthokonta	Fungi	Basidiomycota	Agaricomycotina	Agaricomycetes	Agaricomycetes_X	Agaricomycetes_X_sp.	100	100	100	100	100	99	22	22	otu0676	CCAGCTCCAATAGCGTATATTAAAGTTGTTGCAGTTGAAAAGCTCGTAGTCGAACTTCAGACCCGGCTGGGCGGTCTGCCTTAACGGTACGTACTGTCCGGCCGGGCCTTACCTCTTGGTGAGCCGGCATGCCCTTTACTGGGTGTGTCGGGGAACCAGGACTTTTACTTTGAGAAAATTAGAGTGTTCAAAGCAGGCTTATGCCCGAATACATTAGCATGGAATAATAGAATAGGACGTGCGGTTCTATTTTGTTGGTTTCTAGAGTCGCCGTAATGATTAATAGGGACAGTTGGGGGCATTAGTATTCAGTTGCTAGAGGTGAAATTCTTGGATTTACTGAAGACTAACTTCTGCGAAAGCATTTGCCAAGGATGTTTTCATTGAT	0	69	69	0	0	0	0	0	0	0	0
Eukaryota	Rhizaria	Cercozoa	Filosa-Sarcomonadea	Glissomonadida	Allapsidae	Allapsidae_X	Allapsidae_X_sp.	100	100	100	100	100	100	96	96	otu0101	CCAGCTCCAATAGCGTATATTAAAGTTGCTGCAGTTAAAAAGCTCGTAGTTGGATTTCTGGTTTAATGTACCTGTCCCGCTGCGGTAACGCATGTGAGTGACGGAGTATGTTTGCCTTCCTTCTAGAGAACATTAGCTATCCTTTACTGGACCGGTTAATGTCATCTAGATCTTTTACTTTGAAAAAATTAGAGTGTTTCAAGCAGGCGTTTTGCTATGAATACATTAGCATGGAATAATGAGTTAGGACTTCGGTTCTATTTTGTTGGTTTCTAGGACTGAAGTAATGATTGATAGGGATAGTTGGGGGTGCTAGTATTCAGTGGCCAGAGGTGAAATTCTTGGATTCACTGAAGACTAACTTATGCGAAAGCATTCACCAAGGATGTCTTCTTTAAT	0	0	0	0	0	0	0	0	2012	0	0
Eukaryota	Stramenopiles	Ochrophyta	Bacillariophyta	Bacillariophyta_X	Raphid-pennate	Amphora	Amphora_pediculus	100	100	100	100	100	100	100	72	otu0311	CCAGCTCCAATAGCGTATATTAAAGTTGTTGCAGTTAAAAAGCTCGTAGTTGGATTTGTGGATGATTTTATGGTCCACCTATTTTGGGTCGGTACTATTGAGATTGTCCATCTTTGGGTGGAATCTGTGTGGCATTAGGTTGTCGTGCAGGGGATGCCCATCGTTTACTGTGAAAAAATTAGAGTGTTCAAAGCAGGCTTATGCCGCTGAATATATTAGCATGGAATAATGAGATAGGACTTGGGTGCTATTTTGTTGGTTTGCGCACCTTGGTAATGATTAATAGGGACAGTTGGGGGTATTCGTATTCCATTGTCAGAGGTGAAATTCTTGGATTTCTGGAAGACGAACTACTGCGAAAGCATTTACCAAGGATGTTTTCATTAAT	0	0	0	0	0	0	0	454	0	0	0
Eukaryota	Stramenopiles	Ochrophyta	Pelagophyceae	Sarcinochrysidales	Sarcinochrysidaceae	Ankylochrysis	Ankylochrysis_sp.	100	100	100	100	100	100	100	100	otu0264	CCAGCTCCAATAGCGTATATTAATGTTGTTGCAGTTAAAAAGCTCGTAGTTGGATTCCTGGCTCGGGGTAGCCGGTCGGCCTTGCAAAAGGTGCGCACTGTGCGGCCTCGGCCATCCTTTAGGAAAGCGGCCCTGGCATTTAGTTGTCGGGGTCGGGCTTCTAAACGTTTACTGTGAAAAAATCAGAGTGTTCAACGCAGGCTTACGCCTTGAATACATTAGCATGGAATAATGAGATAGGACTTTGGCGGTCTATTTTGTTGGTTTGCACGCCGAAGTAATGATTAACAGGGACGGTTGGGGTTCTTTGTATTCAATTGTCAGAGGTGAAATTCTTGGATTTATGGAAGACAAACTGCTGCGAAAGCGTCGAACAAGGACGTTCTCATTAAT	0	0	0	0	0	0	0	569	0	0	0
Eukaryota	Alveolata	Dinoflagellata	Dinophyceae	Suessiales	Suessiaceae	Ansanella	Ansanella_granifera	100	100	100	100	96	96	88	88	otu0721	CCAGCTCCAATAGCGTATATTAAAGTTGTTGCGGTTAAAAAGCTCGTAGTTGGATTTCTGCTGAGGATGACTGGTCCGCCCCCTGGGTGAGTATCTAGGCTATCCTTGGCATCTTCCTGAAGAACGTAGCTGCACTTGACTGTGTGGTGCGGTATTTAGGACATTTACTTTGAGGAAATTAGAGTGTTTCAAGCAAGCGCACGCCTTGAATACATTAGCATGGAATAATAAGATAGGACCTCGGTTCTATTTTGTTGGTTTCTAGAGCTGAGGTAATGATTGATAGGGATAGTTGGGGGCATTCGTATTTAACTGTCAGAGGTGAAATTCTTGGATTTGTTAAAGACGGACTACTGCGAAAGCATTTGCCAAGGATGTTTTCATTGAT	0	0	0	0	0	0	0	0	20	35	0
Eukaryota	Opisthokonta	Fungi	Basidiomycota	Agaricomycotina	Agaricomycetes	Antrodia	Antrodia_sp.	100	100	100	100	100	100	70	40	otu1051	TCCAGCTCCAATAGCGTATATTAAAGTTGTTGCAGTTAAAAAGCTCGTAGTTGAACTTCAGGCCTGGCCGGGCGGTCTGCCTCACGGTATGTACTGTCTGGCTGGGTCTTACCTCTTGGTGAGCCGGCATGCCCTTTACTGGGTGTGTCGGGGAACCAGGACTTTTACCTTGAGAAAATTAGAGTGTTCAAAGCAGGCCTGTGCCCGAATACATTAGCATGGAATAATAAAATAGGACGTGCGGTTCTATTTTGTTGGTTTCTAGAGTCGCCGTAATGATTAATAGGGATAGTTGGGGGCATTAGTATTCAGTTGCTAGAGGTGAAATTCTTGGATTTACTGAAGACTAACTATTGCGAAAGCATCTGCCAAGGATGTTTTCATTAAT	0	0	0	0	0	0	0	0	0	0	1256
Eukaryota	Opisthokonta	Fungi	Basidiomycota	Agaricomycotina	Agaricomycetes	Antrodia	Antrodia_sp.	100	100	100	100	100	100	53	20	otu0069	CCAGCTCCAATAGCGTATATTAAAGTTGTTGCAGTTAAAAAGCTCGTAGTTGAACTTCAGGCCTGGCCGGGCGGTCTGCCTAACGGTATGTACTGTCTGGCTGGGTCTTACCTCTTGGTGAGCCGGCATGCCCTTCACTGGGTGTGTCGGGGAACCAGGACTTTTACCTTGAGAAAATTAGAGTGTTCAAAGCAGGCCTGTGCCCGAATACATTAGCATGGAATAATAAAATAGGACGTGCGGTTCTATTTTGTTGGTTTCTAGAGTCGCCGTAATGATTAATAGGGATAGTTGGGGGCATTAGTATTCAGTTGCTAGAGGTGAAATTCTTGGATTTACTGAAGACTAACTATTGCGAAAGCATTTGCCAAGGATGTTTTCATTAAT	0	790	790	0	1004	0	0	0	850	0	0
Eukaryota	Opisthokonta	Fungi	Basidiomycota	Agaricomycotina	Agaricomycetes	Antrodia	Antrodia_sp.	100	100	100	100	100	100	59	42	otu0063	CCAGCTCCAATAGCGTATATTAAAGTTGTTGCAGTTAAAAAGCTCGTAGTTGAACTTCAGGCCTGGCCGGGCGGTCTGCCTAACGGTATGTACTGTCTGGCTGGGTCTTACCTCTTGGTGAGCCGGCATGCCCTTCACTGGGTGTGTCGGGGAACCAGGACTTTTACCTTGAGAAAATTAGAGTGTTCAAAGCAGGCCTGTGCCCGAATACATTAGCATGGAATAATAAAATAGGACGTGCGGTTCTATTTTGTTGGTTTCTAGAGTCGCCGTAATGATTAATAGGGATAGTTGGGGGCATTAGTATTCAGTTGCTAGAGGTGAAATTCTTGGATTTACTGAAGACTAACTACTGCGAAAGCATTTGCCAAGGATGTTTTCATTAAT	0	0	0	0	0	870	2905	0	94	0	0
Eukaryota	Opisthokonta	Fungi	Basidiomycota	Agaricomycotina	Agaricomycetes	Antrodia	Antrodia_sp.	100	100	100	99	99	99	66	38	otu0396	CCAGCTCCAATAGCGTATATTAAAGTTGTTGCAGTTAAAAAGCTCGTAGTTGAACTTCAGGCCTGGCCGGGCGGTCTGCCTCACGGTATGTACTGTCTGGCTGGGTCTTACCTCTTGGTGAGCCGGCATGCCCTTTACTGGGTGTGTCGGGGAACCAGGACTTTTACCTTGAGAAAATTAGAGTGTTCAAAGCAGGCCTGTGCCCGAATACATTAGCATGGAATAATAAAATAGGACGTGCGGTTCTATTTTGTTGGTTTCTAGAGTCGCCGTAATGATTAATAGGGATAGTTGGGGGCATTAGTATTCAGTTGCTAGAGGTGAAATTCTTGGATTTACTGAAGACTAACTATTGCGAAAGCATCTGCCAAGGATGTTTTCATTAAT	0	0	0	0	0	0	0	286	0	0	0
Eukaryota	Opisthokonta	Fungi	Basidiomycota	Agaricomycotina	Agaricomycetes	Antrodia	Antrodia_sp.	100	100	100	100	100	100	47	47	otu0351	CCAGCTCCAATAGCGTATATTAAAGTTGTTGCAGTTAAAAAGCTCGTAGTTGAACTTCAGACCTGGCCGGGCGGTCTGCCTCACGGTATGTACTGTCTGGCTGGGTCTTACCTCTTGGTGAGCCGGCATGCCCTTTACTGGGTGTGTCGGGGAACCAGGACTTTTACCTTGAGAAAATTAGAGTGTTCAAAGCAGGCCTATGCCCGAATACATTAGCATGGAATAATAAAATAGGACGTGCGGTTCTATTTTGTTGGTTTCTAGAGTCGCCGTAATGATTAATAGGGATAGTTGGGGGCATTAGTATTCAGTTGCTAGAGGTGAAATTCTTGGATTTACTGAAGACTAACTACTGCGAAAGCATTTGCCAAGGATGTTTTCATTAAT	0	0	0	364	0	0	0	0	0	0	0
Eukaryota	Alveolata	Apicomplexa	Apicomplexa_X	Apicomplexa_XX	Apicomplexa_XXX	Apicomplexa_XXXX	Apicomplexa_XXXX_sp.	100	86	81	78	78	78	78	78	otu0668	CCAGCTCCAATAGCGTATATTAAAGTTGTTGCAGTTAAAAAGCTCGTAGTTGAAATTGTGTTTATTTATTATAATTAACGATTGTTATTTATTATAAATATTCATTTCTTAGATGATTCTAAGACAGTTACTTTGAGGAAATTAGAGTGCTCCAAGCAGGCTTTGCTTTGAATACTTCAGCATGGAATAACGTCAAAAGACTTTGGTAATCGTTAGTTCTGATACTAAAGTAAAGGTTAATAGGAACGGTCGGGGGCATTTGTATTTAATAGTTAGAGGTGAAATTCTTAGATCTGTTAAAGACAAACTAATGCGAAAGCATTTGCCAAGGACGTTTTCATTAAT	0	0	0	0	0	0	35	38	0	0	0
Eukaryota	Amoebozoa	Conosa	Mycetozoa-Myxogastrea	Trichiales	Trichiaceae	Arcyria	Arcyria_cinerea	100	100	100	100	100	100	100	100	otu0535	CCAGCTCCAATAGCGTATATTAAAGTTGTTGCAGTTAAAACGCTCGTAGTTGAAGTTTTTATCACTTTGCACTTTCCAAATCACTTTGGTAAGTGCGGGTGTACTCTGTCCACGGCTTCGACCGAGGTACAGTGTTACTTTGAGAAAATTAGAGTGTTTCAAGCAGGTCTGTGCTAGAATATTAAAGCATGGAATAACAGTTCAAGGCCCTTGTGTTGACTGTTGGTTTGTCAAACTTGGAGCTATGGTTAATAGAAACCGCTGGGGGTATTCGTATTCGAAGGTCAGAGGTGAAATTCTTAGATTCTTTGAAGACGAACAACTGCGAAGGCATCTACCAAGGATGTTTTCATCAAT	0	0	0	0	0	0	0	138	0	0	0
Eukaryota	Opisthokonta	Fungi	Basidiomycota	Agaricomycotina	Agaricomycetes	Athelia	Athelia_arachnoidea	100	100	100	100	100	100	99	88	otu0627	CCAGCTCCAATAGCGTATATTAAAGTTGTTGCAGTTAAAAAGCTCGTAGTTGAACTTCGGGCCTGGCCGGGCGGTCCGCCTAACGGCGCTGTACTGTTTGGCCGGGCCTTACCTCTTGGTGAGCCGGCGTGCCCTTTACTGGGTGCGTCGGGGAACCAGGACTTTTACCTTGAGAAAATTAGAGTGTTCAAAGCAGGCCTATGCACGAATACATTAGCATGGAATAATGAAATAGGACGTGCGGTTCTATTTTGTTGGTTTCTAGAGTCGCCGTAATGATTAATAGGGACAGTTGGGGGCATTAGTATTCAGTTGCTAGAGGTGAAATTCTTGGATTTACTGAAGACTAACTATTGCGAAAGCATTTGCCAAGGATGTTTTCATTAAT	0	0	0	0	0	0	0	0	0	86	0
Eukaryota	Opisthokonta	Fungi	Basidiomycota	Agaricomycotina	Agaricomycetes	Athelia	Athelia_arachnoidea	100	100	100	100	100	100	99	84	otu0347	CCAGCTCCAATAGCGTATATTAAAGTTGTTGCAGTTAAAAAGCTCGTAGTTGAACTTCGGGCCTGGCCGGGCGGTCCGCCTAACGGCGCTGTACTGTTTGGCCGGGCCTTACCTCTTGGTGAGCCGGCGTGCCCTTTACTGGGTGCGTCGGGGAACCAGGACTTTTACCTTGAGAAAATTAGAGTGTTCAAAGCAGGCCTATGCCCGAATACATTAGCATGGAATAATGAAATAGGACGTGCGGTTCTATTTTGTTGGTTTCTAGAGTCGCCGTAATGATTAATAGGGACAGTTGGGGGCATTAGTATTCAGTTGCTAGAGGTGAAATTCTTGGATTTACTGAAGACTAACTATTGCGAAAGCATTTGCCAAGGATGTTTTCATTAAT	0	0	0	0	0	0	369	0	0	0	0
Eukaryota	Opisthokonta	Fungi	Basidiomycota	Agaricomycotina	Agaricomycetes	Athelia	Athelia_sp.	100	100	100	100	100	100	98	59	otu0834	CCAGCTCCAATAGCGTATATTAAAGTTGTTGCAGTTAAAAAGCTCGTAGTTGAACTTCGGGCCTGGCCGGGCGGTCCGCCTAACGGCGCTGTACTGTCTGGCCGGGCCTTACCTCTTGGTGAGCCGGCGTGCCCTTCGCTGGGTGCGTCGGGGAACCAGGACTTTTACCTTGAGAAAATTAGAGTGTTCAAAGCAGGCCTATGCCCGAATACATTAGCATGGAATAATGAAATAGGACGTGCGGTTCTATTTTGTTGGTTTCTAGAGTCGCCGTAATGATTAATAGGGACAGTTGGGGGCATTAGTATTCAGTTGCTAGAGGTGAAATTCTTGGATTTACTGAAGACTAACTATTGCGAAAGCATTTGCCAAGGATGTTTTCATTAAT	0	0	0	0	0	27	0	0	0	0	0
Eukaryota	Stramenopiles	Ochrophyta	Pelagophyceae	Pelagomonadales	Pelagomonadaceae	Aureococcus	Aureococcus_anophagefferens	100	100	100	100	100	100	100	100	otu0327	CCAGCTCCAATAGCGTATATTAATGTTGTTGCAGTTAAAAAGCTCGTAGTTGGATTCCTGGCACGGGGTAGCCGGTCCGCCTTGCAAAAGGTGCGCACTGAGCGGCCTCGGCCATCCTTGCGATGGTCTATCCTGGCATTCAGTTGTCGGGGTGGGGATTCGCGACGTTTACTGTGAAAAAATCAGAGTGTTCAACGCAGGCTTACGCCTTGAATACATTAGCATGGAATAATGAGATAGGACCTTGGCGGTCTATTTTGTTGGTTTGCACGCCGAGGTAATGATTAAAAGGGACGGTTGGGGTTCTTCGTATTCAATTGTCAGAGGTGAAATTCTTGGATTTATGGAAGACGAACTGCTGCGAAAGCGTCGAACAAGGACGTTCTCATTAAT	0	417	0	0	0	0	0	0	0	0	0
Eukaryota	Opisthokonta	Fungi	Basidiomycota	Agaricomycotina	Agaricomycetes	Auricularia	Auricularia_delicata	100	100	100	100	100	100	64	33	otu0103	CCAGCTCCAATAGCGTATATTAAAGTTGTTGCAGTTAAAAAGCTCGTAGTTGAACTTCAAGTCTGGCCGGGCGGTCCGCCTAACGGTGTGTACTGTCTGGCTGGATTTTACCTCTTGGTGAGCCGGCATGCCCTTTACTGGGTGTGTCGGGGAACCAGGACTTTTACCTTGAGAAAATTAGAGTGTTCAAAGCAGGCCTATGCCTGAATACGTTAGCATGGAATAATAAAATAGGACGTGCGGTTCTATTTTGTTGGTTTCTAGAGTCGCCGTAATGATTAATAGGGATAGTTGGGGGCATTCGTATTCCGTTGCTAGAGGTGAAATTCTTGGATTTACGGAAGACGAACTTCTGCGAAAGCATTTGCCAAGGATGTTTTCATTAAT	0	1406	1406	0	0	530	0	60	0	0	0
Eukaryota	Alveolata	Dinoflagellata	Dinophyceae	Peridiniales	Amphidomataceae	Azadinium	Azadinium_trinitatum	100	100	100	100	36	22	22	20	otu0461	CCAGCTCCAATAGCGTATATTAAAGTTGTTGCAGTTAAAAAGCTCGTAGTTGGATTTCTGCCGAGGACGACCGGTCCGCCCTCTGGGTGAGTATCTGGCTCGGCCTGGGCATCTTCTTGGAGAACGTAGCTGCACTTGACTGTGTGGTGCGGTATCCAGGACTTTTACTTTGAGGAAATTAGAGTGTTTCAAGCAGGCATACGCCTTGAATACATTAGCATGGAATAATAAGATAGGACCTCGGTTCTATTTTGTTGGTTTCTAGAGCTGAGGTAATGATTAATAGGGATAGTTGGGGGCATTCGTATTTAACTGTCAGAGGTGAAATTCTTGGATTTGTTAAAGACGGACTACTGCGAAAGCATTTGCCAAGGATGTTTTCATTGAT	0	0	0	0	0	0	0	201	0	0	0
Eukaryota	Alveolata	Dinoflagellata	Dinophyceae	Peridiniales	Amphidomataceae	Azadinium	Azadinium_trinitatum	100	100	100	100	38	30	30	30	otu0050	CCAGCTCCAATAGCGTATATTAAAGTTGTTGCGGTTAAAAAGCTCGTAGTTGGATTTCTGCCGAGGACGACCGGTCCGCCCTCTGGGTGAGTATCTGGCTCGGCCTGGGCATCTTCTTGGAGAACGTAGCTGCACTTGACTGTGTGGTGCGGTATCCAGGACTTTTACTTTGAGGAAATCAGAGTGTTTCAAGCAGGCATACGCCTTGAATACATTAGCATGGAATAATAAGATAGGACCTCGGTTCTATTTTGTTGGTTTCTAGAGCTGAGGTAATGATTAATAGGGATAGTTGGGGGCATTCGTATTTAACTGTCAGAGGTGAAATTCTTGGATTTGTTAAAGACGGACTACTGCGAAAGCATTTGCCAAGGATGTTTTCATTGAT	0	0	0	2525	0	0	2291	0	0	0	0
Eukaryota	Stramenopiles	Ochrophyta	Bacillariophyta	Bacillariophyta_X	Raphid-pennate	Bacillaria	Bacillaria_paxillifer	100	100	100	100	100	100	66	66	otu0585	CCAGCTCCAATAGCGTATATTAAAGTTGTTGCAGTTAAAAAGCTCGTAGTTGGATTTGTGGCTGTCGCTAGCCTTTCTTCACTTAGTGTTGAATAGGTGTTGCGTCGCCATCCTTGGGTGGAACTTGTGTGGCATTAGGTTGTCGTGCAGGGGATGCCCATCGTTTACTGTGAAAAAATTAGAGTGTTCAAAGCAGGCTTATGCCGTTGAATATATTAGCATGGAATAATAAGATAGGACCTTGGTACTATTTTGTTGGTTTGCGCACCAAGGTAATGATTAATAGGGCCAGTTGGGGGTATTCGTATTCCATTGTCAGAGGTGAAATTCTTGGATTTATGAAAGACGAACTACTGCGAAAGCATTTACCAAGGATGTTCTCATTAAT	0	0	0	0	0	0	0	105	0	0	0
Eukaryota	Opisthokonta	Fungi	Basidiomycota	Agaricomycotina	Agaricomycetes	Baeospora	Baeospora_myosura	100	100	100	100	100	100	79	79	otu1070	TCCAGCTCCAATAGCGTATATTAAAGTTGTTGCAGTTAAAAAGCTCGTAGTTGAACTTCAGGCCTGGTCGGGCGGTCCGCTTAACGGCGTGTACTGTCTGACTGGGTCTTACCTCTTGGTGAGCCGGCGTGCCCTTTATTGGTGTGCGTCGGGGAACCAGGACTTTTACCTTGAGAAAATTAGAGTGTTCAAAGCAGGCCTATGCCTGAATACATTAGCATGGAATAATAGAATAGGACGTGCAGTTCTATTTTGTTGGTTTCTAGAGTTGCCGTAATGATTAATAGGGATAGTTGGGGGCATTGGTATTGAGTCGCTAGAGGTGAAATTCTTGGATTGACTCAAGACCGACTACTGCGAAAGCATTTGCCAAGGATGTTTTCATTAAT	0	0	0	0	0	0	0	0	0	0	228
Eukaryota	Opisthokonta	Fungi	Basidiomycota	Agaricomycotina	Agaricomycetes	Baeospora	Baeospora_myosura	100	100	100	100	100	100	88	88	otu0197	CCAGCTCCAATAGCGTATATTAAAGTTGTTGCAGTTAAAAAGCTCGTAGTTGAACTTCAGGCCTGGTCGGGCGGTCCGCTTAACGGCGTGTACTGTCTGACTGGGTCTTACCTCTTGGTGAGCCGGCGTGCCCTTTATTGGTGTGCGTCGGGGAACCAGGACTTTTACCTTGAGAAAATTAGAGTGTTCAAAGCAGGCCTATGCCTGAATACATTAGCATGGAATAATAGAATAGGACGTGCAGTTCTATTTTGTTGGTTTCTAGAGTTGCCGTAATGATTAATAGGGATAGTTGGGGGCATTGGTATTGAGTCGCTAGAGGTGAAATTCTTGGATTGACTCAAGACCGACTACTGCGAAAGCATTTGCCAAGGATGTTTTCATTAAT	0	0	0	0	0	0	0	0	862	0	0
Eukaryota	Opisthokonta	Fungi	Basidiomycota	Agaricomycotina	Agaricomycetes	Baeospora	Baeospora_myosura	100	100	100	100	100	100	94	94	otu1026	CCAGCTCCAATAGCGTATATTAAAGTTGTTGCAGTTAAAAAGCTCGTAGTTGAACTTCAGGCCTGGTCGGGCGGTCCGCTTAACGGCGTGTACTGTCTGACTGGGTCTTACCTCTTGGTGAGCCGGCGTGCCCTTTATTGGTGTGCGTCGGGGAACCAGGACTTTTACCTTGAGAAAATTAGAGTGTTCAAAGCAGGCCTATGCCTGAATACATTAGCATGGAATAATAGAATAGGACGTGCAGTTCTATTTTGTTGGTTTCTAGAGTTGCCGTAATGATTAATAGGGACGGTCGGGGGCATCAGTATTCAATTGTCAGAGGTGAAATTCTTGAATTTATTGAAGACTAACTACTGCGAAAGCATTTGCCAAGGACGTTTTCATTAAT	0	0	0	0	0	0	0	0	2	0	0
Eukaryota	Archaeplastida	Chlorophyta	Mamiellophyceae	Mamiellales	Bathycoccaceae	Bathycoccus	Bathycoccus_prasinos	100	100	100	100	100	100	100	100	otu1041	TCCAGCTCCAATAGCGTATATTTAAGTTGTTGCAGTTAAAAAGCTCGTAGTTGGATTTTGGTTAAGAGGGCGCGGTCGGCCGTTTGGTCTGTACTGCGTTGTCTTGACTTCCTGATGAGGACATGCTCTTGGTTAACGCTGAGACGTGGAGTCATCGTGGTTACTTTGAAAAAATTAGAGTGTTCAAAGCGGGCTTACGCTTGAATATATTAGCATGGAATAACACTATAGGACTCCTGTCCTATCTCGTTGGTCTCGGGATGGGAGTAATGATTAAGAGGAACAGTTGGGGGCATTCGTATTTCATTGTCAGAGGTGAAATTCTTGGATTTATGAAAGACGAACTTCTGCGAAAGCATTTGCCAAGGATGTTTTCATTAAT	0	0	0	0	0	0	0	0	0	0	2150
Eukaryota	Archaeplastida	Chlorophyta	Mamiellophyceae	Mamiellales	Bathycoccaceae	Bathycoccus	Bathycoccus_prasinos	100	100	100	100	100	100	100	100	otu1043	TCCAGCTCCAATAGCGTATATTTAAGTTGTTGCAGTTAAAAAGCTCGTAGTTGGATTTTGGTTAAGAGGGCGCGGTCGGCCGTTTGGTCTGTACTGCGTTGTCTTGACTTCCTGATGAGGACATGCTCTTGGTTAACGCTGAGACATGGAGTCATCGTGGTTACTTTGAAAAAATTAGAGTGTTCAAAGCGGGCTTACGCTTGAATATATTAGCATGGAATAACACTATAGGACTCCTGTCCTATCTCGTTGGTCTCGGGATGGGAGTAATGATTAAGAGGAACAGTTGGGGGCATTCGTATTTCATTGTCAGAGGTGAAATTCTTGGATTTATGAAAGACGAACTTCTGCGAAAGCATTTGCCAAGGATGTTTTCATTAAT	0	0	0	0	0	0	0	0	0	0	1791
Eukaryota	Archaeplastida	Chlorophyta	Mamiellophyceae	Mamiellales	Bathycoccaceae	Bathycoccus	Bathycoccus_prasinos	100	100	100	100	100	100	100	100	otu0068	CCAGCTCCAATAGCGTATATTTAAGTTGTTGCAGTTAAAAAGCTCGTAGTTGGATTTTGGTTAAGAGGGCGCGGTCGGCCGTTTGGTCTGTACTGCGTTGTCTTGACTTCCTGATGAGGACATGCTCTTGGTTAACGCTGAGACGTGGAGTCATCGTGGTTACTTTGAAAAAATTAGAGTGTTCAAAGCGGGCTTACGCTTGAATATATTAGCATGGAATAACACTATAGGACTCCTGTCCTATCTCGTTGGTCTCGGGATGGGAGTAATGATTAAGAGGAACAGTTGGGGGCATTCGTATTTCATTGTCAGAGGTGAAATTCTTGGATTTATGAAAGACGAACTTCTGCGAAAGCATTTGCCAAGGATGTTTTCATTAAT	0	0	0	0	0	0	0	129	1330	1899	0
Eukaryota	Archaeplastida	Chlorophyta	Mamiellophyceae	Mamiellales	Bathycoccaceae	Bathycoccus	Bathycoccus_prasinos	100	100	100	100	100	100	100	100	otu0941	CCAGCTCCAATAGCGTATATTTAAGTTGTTGCAGTTAAAAAGCTCGTAGTTGGATTTTGGTTAAGAGGGCGCGGTCGGCCGTTTGGTCTGTACTGCGTTGTCTTGACTTCCTGATGAGGACATGCTCTTGGTTAACGCTGAGACGTGGAGTCATCGTGGTTACTTTGAAAAAATTAGAGTGTTCAAAGCGGGCTTACGCTTGAATATATTAGCATGGAATAACACTATAGGACTCCTGTCCTATCTCGTTGGTCTCGGGATGGGAGTAATGAT	0	0	0	0	0	0	0	0	0	5	0
Eukaryota	Archaeplastida	Chlorophyta	Mamiellophyceae	Mamiellales	Bathycoccaceae	Bathycoccus	Bathycoccus_prasinos	100	100	100	100	100	99	99	99	otu0422	CCAGCTCCAATAGCGTATATTTAAGTTGTTGCAGTTAAAAAGCTCGTAGTTGGATTTTGGTTAAGAGGGCGCGGTCGGCCGTTTGGTCTGTACTGCGTTGTCTTGACTTCCTGATGAGGACATGCTCTTGGTTAACGCTGAGACGTGGAGTCATCGTGGTTACTTTGAAAAAATTAGAGTGTTCAAAGCGGGCTTACGCTTGAATATATTAGCATGGAATAACACTATAGGACTCCTGTCCTATCTCGTTGGTCTCGGGACGGGAGTAATGATTAAGAGGAACAGTTGGGGGCATTCGTATTTCATTGTCAGAGGTGAAATTCTTGGATTTATGAAAGACGAACTTCTGCGAAAGCATTTGCCAAGGATGTTTTCATTAAT	0	0	0	0	0	0	0	237	0	0	0
Eukaryota	Archaeplastida	Chlorophyta	Mamiellophyceae	Mamiellales	Bathycoccaceae	Bathycoccus	Bathycoccus_prasinos	100	100	100	100	100	100	100	100	otu0435	CCAGCTCCAACAGCGTATATTAAAGTTGTTGCAGTTAAAAAGCTCGTAGTTGGATTTTGGTTAAGAGGGCGCGGTCGGCCGTTTGGTCTGTACTGCGTTGTCTTGACTTCCTGATGAGGACATGCTCTTGGTTAACGCTGAGACATGGAGTCATCGTGGTTACTTTGAAAAAATTAGAGTGTTCAAAGCGGGCTTACGCTTGAATATATTAGCATGGAATAACACTATAGGACTCCTGTCCTATCTCGTTGGTCTCGGGATGGGAGTAATGATTAAGAGGAACAGTTGGGGGCATTCGTATTTCATTGTCAGAGGTGAAATTCTTGGATTTATGAAAGACGAACTTCTGCGAAAGCATTTGCCAAGGATGTTTTCATTAAT	0	0	0	0	0	0	0	222	0	0	0
Eukaryota	Archaeplastida	Chlorophyta	Mamiellophyceae	Mamiellales	Bathycoccaceae	Bathycoccus	Bathycoccus_prasinos	100	100	100	100	100	100	100	100	otu0670	CCAGCTCCAATAGCGTATATTTAAGTTGTTGCAGTTAAAAAGCTCGTAGTTGGATTTTGGTTAAGAGGGCGCGGTCGGCCGTTTGGTCTGTACTGCGTTGTCTTGACTTCCTGATGAGGACATGCTCTTGGTTAACGCTGAGACATGGAGTCATCGTGGTTACTTTGAAAAAATTAGAGTGTTCAAAGCGGGCTTACGCTTGAATATATTAGCATGGAATAACACTATAGGACTCCTGTCCTATCTCGTTGGTCTCGGGATGGGAGTAATGATTAAGAGGAACAGTTGGGGGCATTCGTATTTCATTGTCAGAGGTGAAACTCTTGGATTTATGAAAGACGAACTTCTGCGAAAGCATTTGCCAAGGATGTTTTCATTAAT	0	0	0	0	0	0	0	73	0	0	0
Eukaryota	Alveolata	Dinoflagellata	Dinophyceae	Suessiales	Suessiaceae	Biecheleria	Biecheleria_cincta	100	100	100	100	50	50	50	50	otu0344	CCAGCTCCAATAGCGTATATTAAAGTTGTTGCGGTTAAAAAGCTCGTAGTTGGATTTCTGCCGAGGATGACCGGTCCGCCCTGTGGGTGTGCATCTGGCTCAGCCTTGGCATCTTCCTGAAGAACGTAGCTGCACTTGACTGTGTGGTGCGGTATTTAGGACATTTACTTTGAGGAAATTAGAGTGTTTCAAGCAAGCGCACGCTTTGAATACATTAGCATGGAATAATAAGATAAGACCTCGGTTCTATTTTGTTGGTTTCTAGAGCTGAGGTAATGATTGATAGGGATAGTTGGGGGCATTCGTATTTAACTGTCAGGGGTGAAATTCTTGGATTTGTTAAAGACGGGCTACTGCGAAAGCATTTGCCAAGGATGTTTTCATTGAT	0	0	0	0	0	0	0	0	377	0	0
Eukaryota	Opisthokonta	Fungi	Basidiomycota	Agaricomycotina	Agaricomycetes	Botryobasidium	Botryobasidium_simile	100	100	100	100	100	100	100	42	otu0912	CCAGCTCCAATAGCGTATATTAAAGTTGTTGCAGTTAAAAAGCTCGTAGTTGAACTTCAGACCTAGCCGGGCGGTCCGCCTAACGGCGCGTACTGTCTGGCCGGGCCTTACCTCTTGGTGAGCCGGCATGCCCTTCACTGGGTGTGTCGGGGAACCAGGACTTTTACCTTGAGAAAATTAGAGTGTTCAAAGCAGGCAATCGCCCGAATACATTAGCATGGAATAATAGAATAGGACGTGCGGTTCTATTTTGTTGGTTTCTAGAGTCGCCGTAATGATTAATAGGGACAGTTGGGGACATTAGTATTCAGTCGCTAGAGGTGAAATTCTTGGATTGACTGAAGACTAACTTCTGCGAAAGCATTTGTCAAGGATGTTTTCATTAAT	0	0	0	0	0	0	0	0	0	7	0
Eukaryota	Archaeplastida	Chlorophyta	Trebouxiophyceae	Trebouxiophyceae_X	Trebouxiophyceae_XX	Botryococcus	Botryococcus_sp.	100	100	100	88	88	88	88	88	otu0494	CCAGCTCCAATAGCGTATATTTAAGTTGTTGCAGTTAAAAAGCTCGTAGTTGGATTTCGGGTGGGTTCTAGCGGTCCGCTTCGGTGAGTACTGCTATGGCCTTCCTTTCTACGGGGGACGGGCTCCTGGGATTCACTTCTCGGGATCCGGATTCCGTGATGATACTTTGAGTAAATTGGAGTGTTCAAAGCAAGCCTGCGCTCTGAACATTTTAGCATGGAATATCACGATAGGACTCTGGCCTATCTTGTTGGTCTGTAGGACCAGAGTAATGATTAAGAGGGACAGTCGGGGGCATTCGTATTTCATTGTCAGAGGTGAAATTCTTGGATTTATGAAAGACGAACTACTGCGAAAGCATTTGCCAAGGATGTTTTCATTAAT	0	0	0	0	0	0	0	167	0	0	0
Eukaryota	Opisthokonta	Fungi	Basidiomycota	Agaricomycotina	Agaricomycetes	Botryohypochnus	Botryohypochnus_isabellinus	100	100	100	100	100	100	68	68	otu0700	CCAGCTCCAACAGCGTATATTAAAGTTGTTGCAGTTAAAACGTTCGTAGTCGAACATCGGAGGCGGGCGGATCACCGGACCACCCGCTCTGCGGGCCCGGCCGTCGACGGCACTCTTACATCCTCGCTGCGTGAACTCCGGGCAACCGGGGGGAGCCACGGGATCTTACCTCGAACAAATGAGAACGCTTGAGGTTGGCAAAGACTGCCAGAATCGATTAGCATGGAATAACAGATTGACGGCGACGTCGTCTGTTGGTTGGCACATCGCTGTAATGGTTAATAGGGGTGCTCGGGGCCAGCCGTACTGCCGGGGGAGGGGTGAAATCCGTTGATCCTGGCAAGACGAACTACTGCGAAAGCAGCTGGCAAGGGCACTTTCATTGAT	0	0	0	0	0	0	0	61	0	0	0
Eukaryota	Rhizaria	Cercozoa	Filosa-Thecofilosea	Ebriida	Botuliformidae	Botuliforma	Botuliforma_benthica	100	100	100	27	21	19	19	19	otu1048	ACCAGCTCCAATAGCGTATATTAAAGTTGCTGCAGTTAAAAAGCTCGTAGTTGGATTTCTGGTTTGTGATGCCTGGCCCGCCGCCTTTAGGCGAGTGTGTGCCGGAGCGTTCGAGCCATCCTTCTAGCACACGTGCCTGCTCTTCACTGAGTTGGGTACGCGGTCTAGATCATCTACTTTGAAAAAATTAGAGTGTTTAAAGCAGGCGTTTGCATTGAATACATTAGCATGGAATAATAATCTAGGACTTGCGTCTTATTTTGTTGGTTTCTAAGGCCGAGTAATGATTGATAGGGATAGTTGGGGGTGCTAGTATTCAGCGGCCAGAGGTGAAATTCTTGGATTCGCTGAAGACTAACTTATGCGAAAGCATTCACCAAGGATGTCTTCTTTAAT	0	0	0	0	0	0	0	0	0	0	1282
Eukaryota	Rhizaria	Cercozoa	Filosa-Thecofilosea	Ebriida	Botuliformidae	Botuliforma	Botuliforma_benthica	100	100	100	27	23	21	21	21	otu0071	CCAGCTCCAATAGCGTATATTAAAGTTGCTGCAGTTAAAAAGCTCGTAGTTGGATTTCTGGTTTGTGATGCCTGGCCCGCCGCCTTTAGGCGAGTGTGTGCCGGAGCGTTCGAGCCATCCTTCTAGCACACGTGCCTGCTCTTCACTGAGTTGGGTACGCGGTCTAGATCATCTACTTTGAAAAAATTAGAGTGTTTAAAGCAGGCGTTTGCATTGAATACATTAGCATGGAATAATAATCTAGGACTTGCGTCTTATTTTGTTGGTTTCTAAGGCCGAGTAATGATTGATAGGGATAGTTGGGGGTGCTAGTATTCAGCGGCCAGAGGTGAAATTCTTGGATTCGCTGAAGACTAACTTATGCGAAAGCATTCACCAAGGATGTCTTCTTTAAT	0	0	0	0	0	0	0	361	664	2268	0
Eukaryota	Rhizaria	Cercozoa	Filosa-Thecofilosea	Ebriida	Botuliformidae	Botuliforma	Botuliforma_benthica	100	99	99	22	18	16	16	16	otu0671	CCAGCTCCAATAGCGTATATTAAAGTTGCTGCAGTTAAAAAGCTCGTAGTTGGATTTCTGGTTTGTGATGCCTGGCCCGCCGCCTTTAGGCGAGTGTGTGCCGGAGCGTTCGAGCCATCCTTCTAGCACACGTGCCTGCTCTTCACTGAGTTGGGTACGCGGTCTAGATCATCTACTTTGAAAAAATTAGAGTGTTTAAAGCAGGCGTTTGCATTGAATACATTAGCATGGAATAATAATCTAGGACTTGCGTCTTATTTTGTTGGTTTCTAAGGCCGAGTAATGATTGATTGGGATAGTTGGGGGTGCTAGTATTCAGCGGCCAGAGGTGAAATTCTTGGATTCGCTGAAGACTAACTTATGCGAAAGCATTCACCAAGGATGTCTTCTTTAAT	0	0	0	0	0	0	0	0	0	73	0
Eukaryota	Rhizaria	Cercozoa	Filosa-Thecofilosea	Ebriida	Botuliformidae	Botuliforma	Botuliforma_benthica	100	98	98	21	19	17	17	17	otu0695	CCAGCTCCAATAGCGTATATTAAAGTTGCTGCAGTTAAAAAGCTCGTAGCTGGATTTCTGGTTTGTGATGCCTGGCCCGCCGCCTTTAGGCGAGTGTGTGCCGGAGCGTTCGAGCCATCCTTCTAGCACACGTGCCTGCTCTTCACTGAGTTGGGTACGCGGTCTAGATCATCTACTTTGAAAAAATTAGAGTGTTTAAAGCAGGCGTTTGCATTGAATACATTAGCATGGAATAATAATCTAGGACTTGCGTCTTATTTTGTTGGTTTCTAAGGCCGAGTAATGATTGATAGGGATAGTTGGGGGTGCTAGTATTCAGCGGCCAGAGGTGAAATTCTTGGATTCGCTGAAGACTAACTTATGCGAAAGCATTCACCAAGGATGTCTTCTTTAAT	0	0	0	0	0	0	0	0	0	64	0
Eukaryota	Rhizaria	Cercozoa	Filosa-Thecofilosea	Ebriida	Botuliformidae	Botuliforma	Botuliforma_benthica	100	100	100	30	25	25	25	25	otu0506	CCAGCTCCAATAGCGTATATTAAAGTTGCTGCAGTTAAAAAGCTCGTAGTTGGATTTCTGGTTTGTGATGCCTGGCCCGCCGCCTTTAGGCGAGTGTGTGCCGGAGCGTTCGAGCCATCCTTCTAGCACACGTGCCTGCTCTTCACTGAGTTGGGTACGCGGTCTAGATCATCTACTTTGAAAAAATTGGAGTGTTTAAAGCAGGCGTTTGCATTGAATACATTAGCATGGAATAATAATCTAGGACTTGCGTCTTATTTTGTTGGTTTCTAAGGCCGAGTAATGATTGATAGGGATAGTTGGGGGTGCTAGTATTCAGCGGCCAGAGGTGAAATTCTTGGATTCGCTGAAGACTAACTTATGCGAAAGCATTCACCAAGGATGTCTTCTTTAAT	0	0	0	0	0	0	0	156	0	0	0
Eukaryota	Rhizaria	Cercozoa	Filosa-Thecofilosea	Ebriida	Botuliformidae	Botuliforma	Botuliforma_benthica	100	87	86	41	31	29	29	29	otu0994	CCAGCTCCAATAGCGTATATTAAAGTTGCTGCAGTTAAAAAGCTCGTAGTTGGATTTCTGGTTTGTGATGCCTGGCCCGCCGCCTTTAGGCGAGTGTGTGCCGGAGCGTTCGAGCCATCCTTCTAGCACACGTGCCTGCTCTTCACTGAGTTGGGTACGCGGTCTAGATCATCTACTTTGAAAAAATTAGAGTGTTTAAAGCAGGCGTTTGCATTGAATACATTAGCATGGAATAATAATCTAGGACTTGCGTCTTATTTTGTTGGTTTCTAAGGCCGAGTAACGATTGATAGGGATGGTTGGGGGTGCTAGTATCCAGCAGCCGCGGTAATTCCAT	0	0	0	0	0	0	0	3	0	0	0
Eukaryota	Rhizaria	Cercozoa	Filosa-Thecofilosea	Ebriida	Botuliformidae	Botuliforma	Botuliforma_benthica	100	89	89	83	70	40	40	40	otu0745	CCAGCTCCAATAGCGTATATTAAAGTTGTTGCAGTTAAAAAGCTCGTAGTTGGTTTTCAGTCTGGGGTGGCGAAGCACTCACAACGTGAGTGACTTCTGCCTTCCTGGACTTCCTTGGTGAGAATCTGTTTGGTATTAAGTTATCGGGCAGAGGATAACCATCGTTTACTGTGAAAAAATTAGAGTGTTTAAAGCAGGCTTTTGCTATGAATACATTAGCATGGAATAATAATCTAGGACTTCGGTCATATTTTGTTGGTTTCTGTAACTGAAGTAATGATTGATAGGGATAGTTGGGGGTGCTAGTATTGAGCGGCCAGAGGTGAAATTCTTGGATTCGCTCAAGACTAACTTATGCGAAAGCATTCACCAAGGATGTCTTCTTTAAT	0	0	47	0	0	0	0	0	0	0	0
Eukaryota	Opisthokonta	Fungi	Ascomycota	Pezizomycotina	Dothideomycetes	Byssothecium	Byssothecium_circinans	100	100	100	92	92	92	31	31	otu0801	CCAGCTCCAATAGCGTATATTAAAGTTGTTACAGTTAAAAAGCTCGTAGTTGAAACTTGGGTCTGGCTGGCGGGTCCGCCTCACCGCGTGCACTTGTCCGGCTGGACCTTTCCTTCTGGAGAACCTCATGCCCTTCACTGGGTGTGTTGGGGAACCAGGACTTTTACTTTGAAAAAATTAGAGTGTTCAAAGCAGGCCTTTGCTCGAATACGTTAGCATGGAATAATAAAATAGGACGTGCGGTTCTATTTTGTTGGTTTTTGGAATCGCCGTAATGATTAATAGGGACAGTCGGGGGCATTAGTACTCACATGCTAGAGGTGAAATTCTTGGATTTTGTGAAGACTAACTTCTGCGAAAGCATTTGCCAAGGATGTTTTCATTAAT	0	0	0	0	0	0	0	34	0	0	0
Eukaryota	Stramenopiles	Opalozoa	Bicoecea	Anoecales	Caecitellaceae	Caecitellaceae_X	Caecitellaceae_X_sp.	100	100	100	100	100	100	92	92	otu0848	CCAGCTCCAATAGCGTATATTAAAGTTGTTGCAGTTAAAAAGCTCGTAGTTGAATTTCGAGTTTCCGGCGCGTCCACTTCATTGTGGGCTCACGGGGACCCTCCTCGCCTTAGGGCGTCATTTACTGTGAAAAAATTAGAGTGTTCAAAGCAGGCAATCGCTTGAATACATTAGCATGGAATAATAAGATAGGATTTCGTCTATTTTGTTGGTTGCGGACGACAATAATGATTAATAGGGATAGTTGGGGGTGTCCGTATTGAGCTGTCAGAGGTGAAATTCTTGGATTTGCTCAAGACGAACTACTGCGAAAGCATTCACCAAGGATGTTTTCATTAAT	0	0	0	0	0	0	0	0	0	23	0
Eukaryota	Stramenopiles	Opalozoa	Bicoecea	Anoecales	Caecitellaceae	Caecitellaceae_X	Caecitellaceae_X_sp.	100	100	100	100	100	100	92	92	otu0115	CCAGCTCCAATAGCGTATATTAAAGTTGTTGCAGTTAAAAAGCTCGTAGTTGAATTTCGGGTTTCCGGCGCGTCCACTTCATTGTGGGCTCACGGGGACCCTCCTCGCCTTAGGGCGTCATTTACTGTGAAAAAATTAGAGTGTTCAAAGCAGGCAATCGCTTGAATACATTAGCATGGAATAATAAGATAGGATTTCGTCTATTTTGTTGGTTGCGGACGACAATAATGATTAATAGGGATAGTTGGGGGTGTCCGTATTGAGCTGTCAGAGGTGAAATTCTTGGATTTGCTCAAGACGAACTACTGCGAAAGCATTCACCAAGGATGTTTTCATTAAT	0	990	0	0	0	346	293	80	0	0	0
Eukaryota	Stramenopiles	Opalozoa	Bicoecea	Anoecales	Caecitellaceae	Caecitellaceae_X	Caecitellaceae_X_sp.	100	100	100	100	100	100	99	99	otu0892	CCAGCTCCAATAGCGTATATTAAAGTTGTTGCAGTTAAAAAGCTCGTAGTTGAATTTCGAGTTTCCGGCGCGTCCACTTCATTGTGGGCTCACGGGGACCCTCCTCGCCTTAGGGCGTCATTTACTGTGAAAAAATTAGAGTGTTCAAAGCAGGCAATCGCTTGAATACATTAGCATGGAATAATAAGATAGGATTTCGTCTATTTTGTTGGTTGCGGACGACAATAATGATTAATAGGGATAGTTGGGGGTGTCCGTATTGAGCTGTCAAAGGTGAAATTCTTGGATTTGCTCAAGACGAACTACTGCGAAAGCATTCACCAAGGATGTTTTCATTAAT	0	0	0	0	10	0	0	0	0	0	0
Eukaryota	Stramenopiles	Opalozoa	Bicoecea	Anoecales	Caecitellaceae	Caecitellaceae_X	Caecitellaceae_X_sp.	100	100	100	100	100	100	97	97	otu0346	CCAGCTCCAATAGCGTATATTAAAGTTGTTGCAGTTAAAAAGCTCGTAGTTGAATTTCGGGTTTCCGGCGCGTCCACTTCATTGTGGGCTCACGGGGACCCTCCTCGCCTTAGGGCGTCATTTACTGTGAAAAAATTAGAGTGTTCAAAGCAGGCAATCGCTTGAATACATTAGCATGGAATAATAAGATAGGATTTCGTCTATTTTGTTGGTTGTGGACGACAATAATGATTAATAGGGATAGTTGGGGGTGTCCGTATTGAGCTGTCAGAGGTGAAATTCTTGGATTTGCTCAAGACGAACTACTGCGAAAGCATTCACCAAGGATGTTTTCATTAAT	0	372	0	0	0	0	0	0	0	0	0
Eukaryota	Opisthokonta	Fungi	Ascomycota	Saccharomycotina	Saccharomycetales	Candida	Candida_sake	100	100	100	100	100	100	73	70	otu0830	CCAGCTCCAAAAGCGTATATTAAAGTTGTTGCAGTTAAAAAGCTCGTAGTTGAACCTTGGGCTTGGTTAGCCGGTCCGCCTTTTGGTGAGTACTGGATCCAACCGAGCCTTTCCTTCTGGGTAACCTTTCTTTCGGGGAAGGCGAACCAGGACTTTTACTTTGAAAAAATTAGAGTGTTCAAAGCAGGCCTTTGCTCGAATATATTAGCATGGAATAATAGAATAGGACGTTATGGTTCTATTTTGTTGGTTTCTAGGACCATCGTAATGATTAATAGGGACGGACGGGGGTATCAGTATTCAGTTGTCAGAGGTGAAATTCTTGGATTTACTGAAGACTAACTACTGCGAAAGCATTTACCAAGCACGTTTTCATTAAT	0	0	0	0	0	0	0	0	0	28	0
Eukaryota	Opisthokonta	Fungi	Ascomycota	Saccharomycotina	Saccharomycetales	Candida	Candida_sake	100	100	100	100	100	100	83	82	otu0395	CCAGCTCCAAAAGCGTATATTAAAGTTGTTGCAGTTAAAAAGCTCGTAGTTGAACCTTGGGCTTGGTTAGCCGGTCCGCCTTTTGGTGAGTACTGGATCTAACCGAGCCTTTCCTTCTGGGTAACCTTTCTTTCGGGGAAGGCGAACCAGGACTTTTACTTTGAAAAAATTAGAGTGTTCAAAGCAGGCCTTTGCTCGAATATATTAGCATGGAATAATAGAATAGGACGTTATGGTTCTATTTTGTTGGTTTCTAGGACCATCGTAATGATTAATAGGGACGGACGGGGGTATCAGTATTCAGTTGTCAGAGGTGAAATTCTTGGATTTACTGAAGACTAACTACTGCGAAAGCATTTACCAAGCACGTTTTCATTAAT	0	0	0	0	0	0	0	47	240	0	0
Eukaryota	Opisthokonta	Fungi	Ascomycota	Saccharomycotina	Saccharomycetales	Candida	Candida_zeylanoides	100	100	100	100	100	100	74	74	otu0232	CCAGCTCCAATAGCGTATATTAAAGTTGTTGCAGTTAAAAAGCTCGTAGTTGAACCTTGGGCTTGGTTGGCCGGTCCGCTTTATGGCGAGTACTGGACCCAACCGAGCCTTTCCTTCTGGCTAACCATTCGCCCTTGTGGTGTTTGGCGAACCAGGACTTTTACTTTGAAAAAATTAGAGTGTTCAAAGCAGGCCTTTGCTCGAATATATTAGCATGGAATAATAGAATAGGACGTTATGGTTCTATTTTGTTGGTTTCTAGGACCATCGTAATGATTAATAGGGACGGTCGGGGGCATCAGTATTCAGTTGTCAGAGGTGAAATTCTTGGATTTACTGAAGACTAACTACTGCGAAAGCATTTGCCAAGGACGTTTTCATTAAT	0	0	0	0	0	0	0	712	0	0	0
Eukaryota	Opisthokonta	Fungi	Ascomycota	Saccharomycotina	Saccharomycetales	Candida	Candida_sake	100	100	100	100	100	100	79	77	otu0768	CCAGCTCCAAAAGCGTATATTAAAGTTGTTGCAGTTAAAAAGCTCGTAGTTGAACCTTGGGCTTGGTTAGCCGGTCCGCCTTTTGGTGAGTACTGGATCTAACCGAGCCTTTCCTTCTGGGTAACCTTTCTTTCGGGGAAGGCGAACCAGGACTTTTACTTTGAAAAAATTAGAGTGTTCAAAGCAGGCCTTTGCTCGAATATATTAGCATGGAATAATAGAATAGGACGTTATGGTTCTATTTTGTTGGTTTCTAGGACCATCGTAATGATTAATAGGGACGGACGGGGGTATCTGTATTCAGTTGTCAGAGGTGAAATTCTTGGATTTACTGAAGACTAACTACTGCGAAAGCATTTACCAAGCACGTTTTCATTAAT	0	0	0	0	0	0	0	41	0	0	0
Eukaryota	Opisthokonta	Fungi	Ascomycota	Saccharomycotina	Saccharomycetales	Candida	Candida_sake	100	100	100	100	100	100	87	84	otu0773	CCAGCTCCAAAAGCGTATATTAAAGTTGTTGCAGTTAAAAAGCTCGTAGTTGAACCTCGGGCTTGGTTAGCCGGTCCGCCTTTTGGTGAGTACTGGATCTAACCGAGCCTTTCCTTCTGGGTAACCTTTCTTTCGGGGAAGGCGAACCAGGACTTTTACTTTGAAAAAATTAGAGTGTTCAAAGCAGGCCTTTGCTCGAATATATTAGCATGGAATAATAGAATAGGACGTTATGGTTCTATTTTGTTGGTTTCTAGGACCATCGTAATGATTAATAGGGACGGACGGGGGTATCAGTATTCAGTTGTCAGAGGTGAAATTCTTGGATTTACTGAAGACTAACTACTGCGAAAGCATTTACCAAGCACGTTTTCATTAAT	0	0	0	0	0	0	0	40	0	0	0
Eukaryota	Opisthokonta	Fungi	Ascomycota	Saccharomycotina	Saccharomycetales	Candida	Candida_parapsilosis	100	100	100	100	100	100	100	96	otu0410	CCAGCTCCAAAAGCGTATATTAAAGTTGTTGCAGTTAAAAAGCTCGTAGTTGAACCTTGGGCTTGGCTGGCCGGTCCATCTTTTTTGATGCGTACTGGACCCAGCCGAGCCTTTCCTTCTGGCTAGCCTTTTTGGCGAACCAGGACTTTTACTTTGAAAAAATTAGAGTGTTCAAAGCAGGCCTTTGCTCGAATATATTAGCATGGAATAATAGAATAGGACGTTATGGTTCTATTTTGTTGGTTTCTAGGACCATCGTAATGATTAATAGGGACGGTCGGGGGTATCAGTATTCAGTAGTCAGAGGTGAAATTCTTGGATTTACTGAAGACTAACTACTGCGAAAGCATTTACCAAGGACGTTTTCATTAAT	0	268	268	0	0	0	0	0	0	0	0
Eukaryota	Opisthokonta	Fungi	Basidiomycota	Agaricomycotina	Agaricomycetes	Ceriporia	Ceriporia_purpurea	100	100	100	100	100	100	85	84	otu0436	CCAGCTCCAATAGCGTATATTAAAGTTGTTGCAGTTAAAAAGCTCGTAGTTGAACTTCAGACCTGGCTGGGCGGTCCGCCTCACGGTGTGTACTGTCTGGCTGGGTCTTACCTCTTGGTGAGCCGGCATGCCCTTTACTGGGTGTGTCGGGGAACCAGGACTTTTACCTTGAGAAAATTAGAGTGTTCAAAGCAGGCCTGTGCCTGAATACATTAGCATGGAATAATAAAATAGGACGTGCGGTTCTATTTTGTTGGTTTCTAGAGTCGCCGTAATGATTAATAGGGATAGTTGGGGGCATTAGTATTCCGTTGCTAGAGGTGAAATTCTTGGATTTACGGAAGACTAACTATTGCGAAAGCATTTGCCAAGGATGTTTTCATTAAT	0	0	0	0	0	0	0	0	0	222	0
Eukaryota	Stramenopiles	Ochrophyta	Bacillariophyta	Bacillariophyta_X	Polar-centric-Mediophyceae	Chaetoceros	Chaetoceros_socialis	100	100	100	100	100	100	100	58	otu0522	CCAGCTTCAGTAGCGTATATTAAAGTTGTTGCAGTTAAAAAGCTCGTAGTCGCATTTCTGGCGAGAGGAATTGGTCCGACATTTATTGTGGGTACTCGATTCTCTCTCGCCATCCTTGAGTGGTCCGTTCTGGCATTTAGTTGTCGGAGCGTCAGCCGCTCATCGTTTACTGTGAGAAAATTAGAGTGTTCAAAGCAGGCTTATGCCGTTGAATATATTAGCATGGAATAATAAGATAGGACCTCGGTGCTATTTTGTTGGTTTGCGCACAGAGGTAATGATGAACAGGGACAGTTGGGGGTATTTGTATTTCGTTGTCAGAGGTGAAATTCTTAGATTTACGAAAGACAAACTACTGCGAAAGCATTTACCAAGGATGTTTTCATTAAT	0	0	0	0	0	0	0	0	0	143	0
Eukaryota	Stramenopiles	Ochrophyta	Bacillariophyta	Bacillariophyta_X	Polar-centric-Mediophyceae	Chaetoceros	Chaetoceros_gelidus	100	100	100	100	100	100	100	60	otu0519	CCAGCTTCAGTAGCGTATATTAAAGTTGTTGCAGTTAAAAAGCTCGTAGTCGCATTTCTGGCGAGAGGAATTGGTCCGACATTTATTGTGGGTACTCGATTCTCTATCGCCATCCTTGAGTGGTCCGTTCTGGCATTTAGTTGTCGGAGCGTCAGCCGCTCATCGTTTACTGTGAGAAAATTAGAGTGTTCAAAGCAGGCTTATGCCGTTGAATATATTAGCATGGAATAATAAGATAGGACCTCGGTGCTATTTTGTTGGTTTGCGCACAGAGGTAATGATGAACAGGGACAGTTGGGGGTATTTGTATTTCGTTGTCAGAGGTGAAATTCTTAGATTTACGAAAGACAAACTACTGCGAAAGCATTTACCAAGGATGTTTTCATTGAT	0	0	0	0	0	0	0	144	0	0	0
Eukaryota	Stramenopiles	Ochrophyta	Bacillariophyta	Bacillariophyta_X	Polar-centric-Mediophyceae	Chaetoceros	Chaetoceros_gelidus	100	100	100	100	100	100	100	60	otu0982	CCAGCTTCAGTAGCGTATATTAAAGTTGTTGCAGTTAAAAAGCTCGTAGTCGCATTTCTGGCGAGAGGAATTGGTCCGACATTTATTGTGGGTACTCGATTCTCTCTCGCCATCCTTGAGTGGTCCGTTCTGGCATTTAGTTGTCGGAGCGTCAGCCGCTCATCGTTTACTGTGAGAAAATTAGAGTGTTCAAAGCAGGCTTATGCCGTTGAATATATTAGCATGGAATAATAAGATAGGACCTCGGTGCTATTTTGTTGGTTTGCGCACAGAGGTAATGATGAACAGGGACAGTTGGGGGTATTTGTATTTCGTTGTCAGAGGTGAAATTCTTA	0	0	0	0	3	0	0	0	0	0	0
Eukaryota	Opisthokonta	Fungi	Ascomycota	Pezizomycotina	Sordariomycetes	Chaetomium	Chaetomium_globosum	100	100	100	100	100	100	68	68	otu0406	CCAGCTCCAATAGCGTATATTAAAGTTGTTGAGGTTAAAAAGCTCGTAGTTGAACCTTGGGCCTAGCCGGCCGGTCCGCCTCACCGCGTGCACTGGCTCGGCTGGGTCTTTCCTTCTGGAGAACCGCATGCCCTTCACTGGGTGTGCCGGGGAACCAGGACTTTTACTCTGAATAAATTAGATCGCTTAAAGAAGGCCTATGCTCGAATACATTAGCATGGAATAATAGAATAGGACGTGTGGTTCTATTTTGTTGGTTTCTAGGACCGCTGTAATGATTAATAGGGACAGTCGGGGGCATCAGTATTCAATTGTCAGAGGTGAAATTCTTGGATTTATTGAAGACTAACTACTGCGAAAGCATTTGCCAAGGATGTTTTCATTAAT	0	0	0	0	0	0	278	0	0	0	0
Eukaryota	Opisthokonta	Fungi	Basidiomycota	Agaricomycotina	Agaricomycetes	Chamonixia	Chamonixia_caespitosa	100	100	100	100	100	100	57	57	otu0628	CCAGCTCCAATAGCGTATATTAAAGTTGTTGCAGTTAAAAAGCTCGTAGTTGAAATTTGGGCCTGGACGGGCGGTCCGCCGCAAGGCGTTGTACTGTCTGGCTGGGTCTTTCCTCTTGGTGAATCGGCGTGTCCTTCACTGGGTGCGTCGGGGAACCAGGACATTTACCTTGAGAAAATTAGAGTGTTCAAAGCAGGCAGTTTTGCCCAAATACATTAGCATGGAATAATGAAATAGGACGTGCGGTTCTATTTTGTTGGTTTCTAGAGTCGCCGTAATGATTAATAGGGACAGTTGGGGGCATTAGTATTCAGTCGCTAGAGGTGAAATTCTTGGATTGACTGAAGACTAACTATTGCGAAAGCATTTGCCAAGGATGTTTTCATTAAT	0	85	85	0	0	0	0	0	0	0	0
Eukaryota	Archaeplastida	Chlorophyta	Chlorophyceae	Sphaeropleales	Sphaeropleales_X	Characiopodium	Characiopodium_hindakii	100	100	100	97	96	95	55	47	otu0265	CCAGCTCCAATAGCGTATATTTAAGTTGTTGCAGTTAAAAAGCTCGTAGTTGGATTTCGGGTGGGTTCTAGCGGTCCGCCTATGGTGAGTACTGCTATGGCCTTCCTTTCTGACGGGGACGGATTTCTGGACTTAACTGTCCGGGATCTGGGTCCGTCGAAGATACTTTGAGTAAATTAGAGTGTTCAAAGCAAGCCTGCGCTCTGAATACTTTAGCATGGAATATCACGATAGGACTCTGGCCTATCTTGTTGGTCTGTAGGACCAGAGTAATGATTAAGAGGGACAGTCGGGGGCATTCGTATTTCATTGTCAGAGGTGAAATTCTTGGATTTATGAAAGACGAACTACTGCGAAAGCATTTGCCAAGGATGTTTTCATTAAT	0	0	0	0	0	0	0	567	0	0	0
Eukaryota	Rhizaria	Radiolaria	Acantharea	Chaunacanthida	Chaunacanthida_X	Chaunacanthida_XX	Chaunacanthida_XX_sp.	100	100	100	100	100	100	100	100	otu1035	TCCAGCTCCAATAGCGTATACTAATGTTGTTGCAGTTAAAAAGCTCGTAGTCGGATTTCAGTATTAGGCCCTTCTTCCAATACGGTTGCTAGTGGTCTTTACTTCCTTAACAGAATCTTTCATTTTATTAATTTAAAGTGTTTGGGGCCTGTTTCTTTTACTTTGAGAAAATTAGAGTGTTCAAAGCGGGTTTTCGCCTGGATATTACTCTTGGAATAATAATATAGGACTTTGGTTCTTTTTTGTTGGTGACTTAGAACCGAAGTAATGATTGATAGGGACAGTTGGGGTCATTCGTACTATGAAGCGAGAGGTGAAATTCATGGACCTTTGTATGACGAACTACTGCGAAAGCATTTGACTAGGATGTTCCCGTTGAT	0	0	0	0	0	0	0	0	0	0	11595
Eukaryota	Rhizaria	Radiolaria	Acantharea	Chaunacanthida	Chaunacanthida_X	Chaunacanthida_XX	Chaunacanthida_XX_sp.	100	100	100	100	100	100	100	100	otu1049	ACCAGCTCCAATAGCGTATACTAATGTTGTTGCAGTTAAAAAGCTCGTAGTCGGATTTCAGTATTAGGCCCTTCTTCCAATACGGTTGCTAGTGGTCTTTACTTCCTTAACAGAATCTTTCATTTTATTAATTTAAAGTGTTTGGGGCCTGTTTCTTTTACTTTGAGAAAATTAGAGTGTTCAAAGCGGGTTTTCGCCTGGATATTACTCTTGGAATAATAATATAGGACTTTGGTTCTTTTTTGTTGGTGACTTAGAACCGAAGTAATGATTGATAGGGACAGTTGGGGTCATTCGTACTATGAAGCGAGAGGTGAAATTCATGGACCTTTGTATGACGAACTACTGCGAAAGCATTTGACTAGGATGTTCCCGTTGAT	0	0	0	0	0	0	0	0	0	0	714
Eukaryota	Rhizaria	Radiolaria	Acantharea	Chaunacanthida	Chaunacanthida_X	Chaunacanthida_XX	Chaunacanthida_XX_sp.	100	100	100	100	100	100	99	99	otu1083	TCCAGCTCCAATAGCGTATACTAATGTTGTTGCAGTTAAAAAGCTCGTAGTCGGATTTCAGTATTAGGCCCTTCTTCCAATACGGTTGCTAGTGGTCTTTACTTCCTTAACAGAATCTTTCATTTTATTAATTTAAAGTGTTTGGGGCCTGTTTCTTTTACTTTGAGAAAATTAGAGTGTTCAAAGCGGGTTTTCGCCTGGATATTACTCTTGGAATAATAATATAGGACTTTGGTTCTTTTTTGTTGGTGACTTAGAACCGAAGTAATGATTGATAGGGACAGTTGGGGTCATTCGTACTATGAAGCGAGAGGTGAAATTCATAGACCTTTGTATGACGAACTACTGCGAAAGCATTTGACTAGGATGTTCCCGTTGAT	0	0	0	0	0	0	0	0	0	0	128
Eukaryota	Rhizaria	Radiolaria	Acantharea	Chaunacanthida	Chaunacanthida_X	Chaunacanthida_XX	Chaunacanthida_XX_sp.	100	100	100	100	100	100	100	100	otu1084	TCCAGCTCCAATAGCGTATACTAATGTTGTTGCAGTTAAAAAGCTCGTAGTCGGATTTCAGTATTAGGCCCTTCTTCCAATACGGTTGCTAGTGGTCTTTACTTCCTTAACAGAATCTTTCATTTTATTAATTTAAAGTGTTTGGGGCCTGTTTCTTTTACTTTGAGAAAATTAGAGTGTTCAAAGCGGGTTTTCGCCTGGATATTACTCTTGGAATAATAATATAGGACTTTGGTTCTTTTTTGTTGGTGACTTAGAACCGAAGTAATAATTGATAGGGACAGTTGGGGTCATTCGTACTATGAAGCGAGAGGTGAAATTCATGGACCTTTGTATGACGAACTACTGCGAAAGCATTTGACTAGGATGTTCCCGTTGAT	0	0	0	0	0	0	0	0	0	0	119
Eukaryota	Rhizaria	Radiolaria	Acantharea	Chaunacanthida	Chaunacanthida_X	Chaunacanthida_XX	Chaunacanthida_XX_sp.	100	100	100	100	100	100	100	100	otu0003	CCAGCTCCAATAGCGTATACTAATGTTGTTGCAGTTAAAAAGCTCGTAGTCGGATTTCAGTATTAGGCCCTTCTTCCAATACGGTTGCTAGTGGTCTTTACTTCCTTAACAGAATCTTTCATTTTATTAATTTAAAGTGTTTGGGGCCTGTTTCTTTTACTTTGAGAAAATTAGAGTGTTCAAAGCGGGTTTTCGCCTGGATATTACTCTTGGAATAATAATATAGGACTTTGGTTCTTTTTTGTTGGTGACTTAGAACCGAAGTAATGATTGATAGGGACAGTTGGGGTCATTCGTACTATGAAGCGAGAGGTGAAATTCATGGACCTTTGTATGACGAACTACTGCGAAAGCATTTGACTAGGATGTTCCCGTTGAT	0	17507	3623	511	6788	19033	3125	15518	1329	16609	0
Eukaryota	Rhizaria	Radiolaria	Acantharea	Chaunacanthida	Chaunacanthida_X	Chaunacanthida_XX	Chaunacanthida_XX_sp.	100	100	100	100	100	100	99	99	otu0290	CCAGCTCCAATAGCGTATACTAATGTTGTTGCAGTTAAAAAGCTCGTAGTCGGATTTCAGTATTAGGCCCTTCTTCCAATACGGTTGCTAGTGGTCTTTACTTCCTTAACAGAATCTTTCATTTTATTAATTTAAAGTGTTTGGGGCCTGTTTCTTTTACTTTGAGAAAATTAGAGTGTTCAAAGCGGGTTTTCGCCTGGATATTACTCTTGGAATAATAATATAGGACTTTGGTTCTTTTTTGTTGGTGACTTAGAACCGAAGTAATGATTGATAGGGACAGTTGAGGTCATTCGTACTATGAAGCGAGAGGTGAAATTCATGGACCTTTGTATGACGAACTACTGCGAAAGCATTTGACTAGGATGTTCCCGTTGAT	0	0	0	0	0	0	0	0	0	495	0
Eukaryota	Rhizaria	Radiolaria	Acantharea	Chaunacanthida	Chaunacanthida_X	Chaunacanthida_XX	Chaunacanthida_XX_sp.	100	100	100	100	100	100	99	99	otu0292	CCAGCTCCAATAGCGTATACTGATGTTGTTGCAGTTAAAAAGCTCGTAGTCGGATTTCAGTATTAGGCCCTTCTTCCAATACGGTTGCTAGTGGTCTTTACTTCCTTAACAGAATCTTTCATTTTATTAATTTAAAGTGTTTGGGGCCTGTTTCTTTTACTTTGAGAAAATTAGAGTGTTCAAAGCGGGTTTTCGCCTGGATATTACTCTTGGAATAATAATATAGGACTTTGGTTCTTTTTTGTTGGTGACTTAGAACCGAAGTAATGATTGATAGGGACAGTTGGGGTCATTCGTACTATGAAGCGAGAGGTGAAATTCATGGACCTTTGTATGACGAACTACTGCGAAAGCATTTGACTAGGATGTTCCCGTTGAT	0	0	0	0	0	0	0	0	0	488	0
Eukaryota	Rhizaria	Radiolaria	Acantharea	Chaunacanthida	Chaunacanthida_X	Chaunacanthida_XX	Chaunacanthida_XX_sp.	100	100	100	100	100	100	99	99	otu0380	CCAGCTCCAATAGCGTATACTAATGTTGTTGCAGTTAAAAAGCTCGTAGTCGGATTTCAGTATTAGGCCCTTCTTCCAATACGGTTGCTAGTGGTCTTTACTTCCTTAACAGAATCTTTCATTTTATTAATTTAAAGTGTTTGGGGCCTGTTTCTTTTACTTTGAGAAAATTAGAGTGTTCAAAGCGGGTTTTCGCCTGGATATTACTCTTGGAATAATAATATAGGACTTTGGTTCTTTTTTGTTGGTGGCTTAGAACCGAAGTAATGATTGATAGGGACAGTTGGGGTCATTCGTACTATGAAGCGAGAGGTGAAATTCATGGACCTTTGTATGACGAACTACTGCGAAAGCATTTGACTAGGATGTTCCCGTTGAT	0	0	0	0	0	0	0	0	0	308	0
Eukaryota	Rhizaria	Radiolaria	Acantharea	Chaunacanthida	Chaunacanthida_X	Chaunacanthida_XX	Chaunacanthida_XX_sp.	100	100	100	100	100	100	98	98	otu0416	CCAGCTCCAATGGCGTATACTAATGTTGTTGCAGTTAAAAAGCTCGTAGTCGGATTTCAGTATTAGGCCCTTCTTCCAATACGGTTGCTAGTGGTCTTTACTTCCTTAACAGAATCTTTCATTTTATTAATTTAAAGTGTTTGGGGCCTGTTTCTTTTACTTTGAGAAAATTAGAGTGTTCAAAGCGGGTTTTCGCCTGGATATTACTCTTGGAATAATAATATAGGACTTTGGTTCTTTTTTGTTGGTGACTTAGAACCGAAGTAATGATTGATAGGGACAGTTGGGGTCATTCGTACTATGAAGCGAGAGGTGAAATTCATGGACCTTTGTATGACGAACTACTGCGAAAGCATTTGACTAGGATGTTCCCGTTGAT	0	0	0	0	0	0	0	0	0	252	0
Eukaryota	Rhizaria	Radiolaria	Acantharea	Chaunacanthida	Chaunacanthida_X	Chaunacanthida_XX	Chaunacanthida_XX_sp.	100	100	100	100	100	100	98	98	otu0430	CCAGCTCCAATAGCGTATACTAATGTTGTTGCAGTTAAAAAGCTCGTAGTCGGATTTCAGTATTAGGCCCTTCTTCCAATACGGTTGCTAGTGGTCTTTACTTCCTTAACAGAATCTTTCATTTTATTAATTTAAAGTGTTTGGGGCCTGTTTCTTTTACTTTGAGAAAATTAGAGTATTCAAAGCGGGTTTTCGCCTGGATATTACTCTTGGAATAATAATATAGGACTTTGGTTCTTTTTTGTTGGTGACTTAGAACCGAAGTAATGATTGATAGGGACAGTTGGGGTCATTCGTACTATGAAGCGAGAGGTGAAATTCATGGACCTTTGTATGACGAACTACTGCGAAAGCATTTGACTAGGATGTTCCCGTTGAT	0	0	0	0	0	0	0	0	0	228	0
Eukaryota	Rhizaria	Radiolaria	Acantharea	Chaunacanthida	Chaunacanthida_X	Chaunacanthida_XX	Chaunacanthida_XX_sp.	100	100	100	100	100	100	100	100	otu0472	CCAGCTCCAATAGCGTATACTAATGTTGTTGCAGTTAAAAAGCTCGTAGTCGGATTTCAGTATTAGGCCCTTCTTCCAATACGGTTGCTAGTGGTTTTTACTTCCTTAACAGAATCTTTCATTTTATTAATTTAAAGTGTTTGGGGCCTGTTTCTTTTACTTTGAGAAAATTAGAGTGTTCAAAGCGGGTTTTCGCCTGGATATTACTCTTGGAATAATAATATAGGACTTTGGTTCTTTTTTGTTGGTGACTTAGAACCGAAGTAATGATTGATAGGGACAGTTGGGGTCATTCGTACTATGAAGCGAGAGGTGAAATTCATGGACCTTTGTATGACGAACTACTGCGAAAGCATTTGACTAGGATGTTCCCGTTGAT	0	0	0	0	0	0	0	0	0	190	0
Eukaryota	Rhizaria	Radiolaria	Acantharea	Chaunacanthida	Chaunacanthida_X	Chaunacanthida_XX	Chaunacanthida_XX_sp.	100	100	100	100	100	100	96	96	otu0617	CCAGCTCCAATAGCGTATACTAATGTTGTTGCAGTTAAAAAGCTCGTAGTCGGATTTCAGTATTAGGCCCTTCTTCCAATACGGTTGCTAGTGGTCTATACTTCCTTAACAGAATCTTTCATTTTATTAATTTAAAGTGTTTGGGGCCTGTTTCTTTTACTTTGAGAAAATTAGAGTGTTCAAAGCGGGTTTTCGCCTGGATATTACTCTTGGAATAATAATATAGGACTTTGGTTCTTTTTTGTTGGTGGCTTAGAACCGAAGTAATGATTGATAGGGACAGTTGGGGTCATTCGTACTATGAAGCGAGAGGTGAAATTCATGGACCTTTGTATGACGAACTACTGCGAAAGCATTTGACTAGGATGTTCCCGTTGAT	0	0	0	0	0	0	0	0	0	91	0
Eukaryota	Rhizaria	Radiolaria	Acantharea	Chaunacanthida	Chaunacanthida_X	Chaunacanthida_XX	Chaunacanthida_XX_sp.	100	100	100	100	100	100	99	99	otu0239	CCAGCTCCAATAGCGTATACTAATGTTGTTGCAGTTAAAAAGCTCGTAGTCGGATTTCAGTATTAGGCCCTTCTTCCAATACGGTTGTTAGTGGTCTTTACTTCCTTAACAGAATCTTTCATTTTATTAATTTAAAGTGTTTGGGGCCTGTTTCTTTTACTTTGAGAAAATTAGAGTGTTCAAAGCGGGTTTTCGCCTGGATATTACTCTTGGAATAATAATATAGGACTTTGGTTCTTTTTTGTTGGTGACTTAGAACCGAAGTAATGATTGATAGGGACAGTTGGGGTCATTCGTACTATGAAGCGAGAGGTGAAATTCATGGACCTTTGTATGACGAACTACTGCGAAAGCATTTGACTAGGATGTTCCCGTTGAT	0	0	0	0	0	0	0	685	0	0	0
Eukaryota	Rhizaria	Radiolaria	Acantharea	Chaunacanthida	Chaunacanthida_X	Chaunacanthida_XX	Chaunacanthida_XX_sp.	100	100	100	100	100	100	100	100	otu0263	CCAGCTCCAATAGCGTATACTAATGTTGTTGCAGTTAAAAAGCTCGTAGTCGGATTTCAGTATTAGGCCCTTCTTCCAATACGGTTGCTAGTGGTCTTTACTTCCTTAACAGAATCTTCCATTTTATTAATTTAAAGTGTTTGGGGCCTGTTTCTTTTACTTTGAGAAAATTAGAGTGTTCAAAGCGGGTTTTCGCCTGGATATTACTCTTGGAATAATAATATAGGACTTTGGTTCTTTTTTGTTGGTGACTTAGAACCGAAGTAATGATTGATAGGGACAGTTGGGGTCATTCGTACTATGAAGCGAGAGGTGAAATTCATGGACCTTTGTATGACGAACTACTGCGAAAGCATTTGACTAGGATGTTCCCGTTGAT	0	0	0	0	0	0	0	570	0	0	0
Eukaryota	Rhizaria	Radiolaria	Acantharea	Chaunacanthida	Chaunacanthida_X	Chaunacanthida_XX	Chaunacanthida_XX_sp.	100	100	100	100	100	100	100	100	otu0390	CCAGCTCCAATAGCGTATACTAATGTTGTTGCAGTTAAAAAGCTCGTAGTCGGATTTCAGTATTAGGCCCTTCTTCCAATACGGTTGCTAGTGGTCTTTACTTCCTTGACAGAATCTTTCATTTTATTAATTTAAAGTGTTTGGGGCCTGTTTCTTTTACTTTGAGAAAATTAGAGTGTTCAAAGCGGGTTTTCGCCTGGATATTACTCTTGGAATAATAATATAGGACTTTGGTTCTTTTTTGTTGGTGACTTAGAACCGAAGTAATGATTGATAGGGACAGTTGGGGTCATTCGTACTATGAAGCGAGAGGTGAAATTCATGGACCTTTGTATGACGAACTACTGCGAAAGCATTTGACTAGGATGTTCCCGTTGAT	0	0	0	0	0	0	0	294	0	0	0
Eukaryota	Rhizaria	Radiolaria	Acantharea	Chaunacanthida	Chaunacanthida_X	Chaunacanthida_XX	Chaunacanthida_XX_sp.	100	100	100	100	100	100	100	100	otu0431	CCAGCTCCAATAGCGTATACTAATGTTGTTGCAGTTAAAAAGCTCGTAGTCGGATTTCAGTATTAGGCCCTTCTTCCAATACGGTTGCTAGTGGTCTTTACTTCCTTAACAGAATCTTTCATTTTATTAATTTAAAGTGTTTGGGGCCTGTTTCTTTTACTTTGAGAAAATTAGAGTGTTCAAAGCGGGTTTTCGCCTGGATATTACTCTTGGAATAATAATATAGGACTTTGGTTCTTTTTTGTTGGTGACTTAGAACCGAAGTAATGATTGATAGGGACAGTTGGGGTCATCCGTACTATGAAGCGAGAGGTGAAATTCATGGACCTTTGTATGACGAACTACTGCGAAAGCATTTGACTAGGATGTTCCCGTTGAT	0	0	0	0	0	0	0	225	0	0	0
Eukaryota	Rhizaria	Radiolaria	Acantharea	Chaunacanthida	Chaunacanthida_X	Chaunacanthida_XX	Chaunacanthida_XX_sp.	100	100	100	100	100	100	100	100	otu0485	CCAGCTCCAATAGCGTATACTAATGTTGTTGCAGTTAAAAAGCTCGTAGTCGGATTTCAGTATTAGGCCCTTCTTCCAATACGGTTGCTAGTGGTCTTTACTTCCTTAACAGAATCTTTCATTTTATTAATTTAAAGTGTTTGGGGCCTGTTTCTTTTACTTTGAGAAAATTAGAGTGTTCAAAGCGGGTTTTCGCCTGGATATTACTCTTGGAATAATAATATAGGACTTTGGTTCCTTTTTGTTGGTGACTTAGAACCGAAGTAATGATTGATAGGGACAGTTGGGGTCATTCGTACTATGAAGCGAGAGGTGAAATTCATGGACCTTTGTATGACGAACTACTGCGAAAGCATTTGACTAGGATGTTCCCGTTGAT	0	0	0	0	0	0	0	179	0	0	0
Eukaryota	Rhizaria	Radiolaria	Acantharea	Chaunacanthida	Chaunacanthida_X	Chaunacanthida_XX	Chaunacanthida_XX_sp.	100	100	100	100	100	100	100	100	otu0512	CCAGCTCCAATAGCGTATACTAATGTTGTTGCAGTTAAAAAGCTCGTAGTCGGATTTCAGTATTAGGCCCTTCTTCCAATACGGTTGCTAGTGGTCTTTACTTCCTTAACAGAATCTTTCATTTTATTAATTTAAAGTGTTTGGGGCCTGTTTCTTTTACTTTGAGAAAATTAGAGTGTTCAAAGCGGGTTTTCGCCTGGATATTACTCTTGGAATAATAATATAGGACTTTAGTTCTTTTTTGTTGGTGACTTAGAACCGAAGTAATGATTGATAGGGACAGTTGGGGTCATTCGTACTATGAAGCGAGAGGTGAAATTCATGGACCTTTGTATGACGAACTACTGCGAAAGCATTTGACTAGGATGTTCCCGTTGAT	0	0	0	0	0	0	0	151	0	0	0
Eukaryota	Rhizaria	Radiolaria	Acantharea	Chaunacanthida	Chaunacanthida_X	Chaunacanthida_XX	Chaunacanthida_XX_sp.	100	100	100	100	100	100	100	100	otu0536	CCAGCTCCAATAGCGTATACTAATGTTGTTGCAGTTAAAAAGCTCGTAGTCGGATTTCGGTATTAGGCCCTTCTTCCAATACGGTTGCTAGTGGTCTTTACTTCCTTAACAGAATCTTTCATTTTATTAATTTAAAGTGTTTGGGGCCTGTTTCTTTTACTTTGAGAAAATTAGAGTGTTCAAAGCGGGTTTTCGCCTGGATATTACTCTTGGAATAATAATATAGGACTTTGGTTCTTTTTTGTTGGTGACTTAGAACCGAAGTAATGATTGATAGGGACAGTTGGGGTCATTCGTACTATGAAGCGAGAGGTGAAATTCATGGACCTTTGTATGACGAACTACTGCGAAAGCATTTGACTAGGATGTTCCCGTTGAT	0	0	0	0	0	0	0	138	0	0	0
Eukaryota	Rhizaria	Radiolaria	Acantharea	Chaunacanthida	Chaunacanthida_X	Chaunacanthida_XX	Chaunacanthida_XX_sp.	100	100	100	100	100	100	97	97	otu0813	CCAGCTCCAATAGCGTATACTAATGTTGTTGCAGTTAAAAAGCTCGTAGTCGGATTTCAGTATTGGGCCCTTCTTCCAATACGGTTGCTAGTGGTCTTTACTTCCTTGACAGAATCTTTCATTTTATTAATTTAAAGTGTTTGGGGCCTGTTTCTTTTACTTTGAGAAAATTAGAGTGTTCAAAGCGGGTTTTCGCCTGGATATTACTCTTGGAATAATAATATAGGACTTTGGTTCTTTTTTGTTGGTGACTTAGAACCGAAGTAATGATTGATAGGGACAGTTGGGGTCATTCGTACTATGAAGCGAGAGGTGAAATTCATGGACCTTTGTATGACGAACTACTGCGAAAGCATTTGACTAGGATGTTCCCGTTGAT	0	0	0	0	0	0	0	31	0	0	0
Eukaryota	Rhizaria	Radiolaria	Acantharea	Chaunacanthida	Chaunacanthida_X	Chaunacanthida_XX	Chaunacanthida_XX_sp.	100	100	100	100	100	100	100	100	otu0206	CCAGCTCCAATAGCGTATACTAATGTTGTTGCAGTTAAAAAGCTCGTAGTCGGATTTCAGTATTAGGCCCTTCTTCCAATACGATTGCTAGTGGTCTTTACTTCCTTAACAGAATCTTTCATTTTATTAATTTAAAGTGTTTGGGGCCTGTTTCTTTTACTTTGAGAAAATTAGAGTGTTCAAAGCGGGTTTTCGCCTGGATATTACTCTTGGAATAATAATATAGGACTTTGGTTCTTTTTTGTTGGTGACTTAGAACCGAAGTAATGATTGATAGGGACAGTTGGGGTCATTCGTACTATGAAGCGAGAGGTGAAATTCATGGACCTTTGTATGACGAACTACTGCGAAAGCATTTGACTAGGATGTTCCCGTTGAT	0	0	0	0	0	809	0	0	0	0	0
Eukaryota	Rhizaria	Radiolaria	Acantharea	Chaunacanthida	Chaunacanthida_X	Chaunacanthida_XX	Chaunacanthida_XX_sp.	100	100	100	100	100	100	99	99	otu0580	CCAGCTCCAATAGCGTATACTAATGTTGTTGCAGTTAAAAAGCTCGTAGTCGGATTTCAGTATTAGGCCCTTCTTCCAATACGGTTGCTAGTGGTCTTTACTTCCTTAACAGAATCTTTCATTTTATTAATTTAAAATGTTTGGGGCCTGTTTCTTTTACTTTGAGAAAATTAGAGTGTTCAAAGCGGGTTTTCGCCTGGATATTACTCTTGGAATAATAATATAGGACTTTGGTTCTTTTTTGTTGGTGACTTAGAACCGAAGTAATGATTGATAGGGACAGTTGGGGTCATTCGTACTATGAAGCGAGAGGTGAAATTCATGGACCTTTGTATGACGAACTACTGCGAAAGCATTTGACTAGGATGTTCCCGTTGAT	0	0	0	0	0	107	0	0	0	0	0
Eukaryota	Rhizaria	Radiolaria	Acantharea	Chaunacanthida	Chaunacanthida_X	Chaunacanthida_XX	Chaunacanthida_XX_sp.	100	100	100	100	100	100	100	100	otu0196	CCAGCTCCAATAGCGTATACTAATGTTGTTGCAATTAAAAAGCTCGTAGTCGGATTTCAGTATTAGGCCCTTCTTCCAATACGGTTGCTAGTGGTCTTTACTTCCTTAACAGAATCTTTCATTTTATTAATTTAAAGTGTTTGGGGCCTGTTTCTTTTACTTTGAGAAAATTAGAGTGTTCAAAGCGGGTTTTCGCCTGGATATTACTCTTGGAATAATAATATAGGACTTTGGTTCTTTTTTGTTGGTGACTTAGAACCGAAGTAATGATTGATAGGGACAGTTGGGGTCATTCGTACTATGAAGCGAGAGGTGAAATTCATGGACCTTTGTATGACGAACTACTGCGAAAGCATTTGACTAGGATGTTCCCGTTGAT	0	0	0	870	0	0	0	0	0	0	0
Eukaryota	Rhizaria	Radiolaria	Acantharea	Chaunacanthida	Chaunacanthida_X	Chaunacanthida_XX	Chaunacanthida_XX_sp.	100	100	100	100	100	100	100	100	otu0334	CCAGCTCCAATAGCGTATACTAATGTTGTTGCAGTTAAAAAGCTCGTAGTCGGATTTCAGTATTAGGCCCTTCTTCCAATACGGTTGCTAGTGGTCTTTACTTCCTTAACAGAATCTTTCATTTTATTAATTTAAAGTGTTTGGGGCCTGTTTCTTTTACTTTGAGAAAATTAGAGTGTTCAAAGCGGGTTTTCGCCTGGATATTACTCTTGGAATAATAATATAGGACTTTGGTTCTTTTTTGTTGGTGACTTAGAACCGAAGTAATGATTGATAGGGACAGTTGGGGTCATTCGTACTATGAAGCGAGAGGTGAAATTCATGGACCTTTGTATGACGAACTACTGCGAAAGCATTTGACTAGGATGTTCCCGTCGAT	0	0	0	401	0	0	0	0	0	0	0
Eukaryota	Rhizaria	Radiolaria	Acantharea	Chaunacanthida	Chaunacanthida_X	Chaunacanthida_XX	Chaunacanthida_XX_sp.	100	100	100	100	100	100	100	100	otu0518	CCAGCTCCAATAGCGTATACTAATGTTGTTGCAGTTAAAAAGCTCGTAGTCGGATTTCAGTATTAGGCCCTTCTTCCAATACGGTTGCTAGTGGTCTTTACTTCCTTAACAGAATCTTTCATTTTATTAATTTAAAGTGCTTGGGGCCTGTTTCTTTTACTTTGAGAAAATTAGAGTGTTCAAAGCGGGTTTTCGCCTGGATATTACTCTTGGAATAATAATATAGGACTTTGGTTCTTTTTTGTTGGTGACTTAGAACCGAAGTAATGATTGATAGGGACAGTTGGGGTCATTCGTACTATGAAGCGAGAGGTGAAATTCATGGACCTTTGTATGACGAACTACTGCGAAAGCATTTGACTAGGATGTTCCCGTTGAT	0	0	144	0	0	0	0	0	0	0	0
Eukaryota	Archaeplastida	Chlorophyta	Chlorophyceae	Chlamydomonadales	Chlamydomonadales_X	Chlamydomonas	Chlamydomonas_baca	100	100	100	100	100	100	74	74	otu0321	CCAGCTCCAATAGCGTATATTTAAGTTGTTGCAGTTAAAAAGCTCGTAGTTGGATTTCGGGTGGGTTGGCGCGGTCCGCCTCTGGTGTGCACTGCGTCGGCTCACCTTCCAGCCGGGGACGGGTTCCTGGGCTTCACTGTCTGGGACTCGGAGTCGGCGTTGTTACTTTGAGAAAAATAGAGTGTTCAAAGCAAGCCTACGCTCTGAATACGTTAGCATGGAATAACGCGATAGGACTCTGGCCTATCCGTTGGTCTGTGGGACCGGAGTAATGATTAAGAGGGACAGTCGGGGGCATTCGTATTCCGTTGTCAGAGGTGAAATTCTTGGATTTACGGAAGACGAACTTCTGCGAAAGCATTTGCCAAGGATGTTTTCATTAAT	0	0	0	0	0	0	0	0	425	0	0
Eukaryota	Archaeplastida	Chlorophyta	Chlorophyceae	Chlamydomonadales	Chlamydomonadales_X	Chlamydomonas	Chlamydomonas_raudensis	100	100	100	100	100	100	100	100	otu0448	CCAGCTCCAATAGCGTATATTTAAGTTGCTGCAGTTAAAAAGCTCGTAGTTGGATTTCGGGCGGGTGACGACGGTCCGCCTCTGGTGTGCACTGCCGTTCATCCGCCTTTCTGTCGGGGACGTGCTCCTGGCCTTTACTGTCTGGGACACGGGTTCGACGAGGTTACTTTGAGTAAATTAGGGTGTTCAAAGCAGGCATCGCCTTGAATATATTAGCATGGAATAGCACGATAGGACTCTGGCCTATTTTGCTGGTCTGTAGGACCGGAGTAATGATTAAGAGGGACAGTCGGGGGCATTCGTATTTCATTGTCAGAGGTGAAATTCTTGGGTTTATGAAAGACGAACTTCTGCGAAAGCATTTGCCAAGGATGTTTTCATTGAT	0	0	0	0	0	214	0	0	0	0	0
Eukaryota	Archaeplastida	Chlorophyta	Chlorophyceae	Chlamydomonadales	Chlamydomonadales_X	Chlamydopodium	Chlamydopodium_sp.	100	100	100	100	100	100	100	100	otu0646	CCAGCTCCAATAGCGTATATTTAAGTTGTTGCAGTTAAAAAGCTCGTAGTTGGATTTCGGATGTGTTGTCGCGGTCTGCCTCTGGTATGTACTGCGTTCGATGCATCTTTCTGCTGGGGACGAGCTCCTGGGCTTTACTGTCTGGGACTCGGAATCAGCGAAGTGACCTTGAGCAAACAAGAGTGTTCAAAGCAAGCCTACGCTCTGAATTTTTTAGCATGGAATCACACGATAGGACTCTGGCCTATCTTGTTGGTCTGTAGGACCGGAGTAATGATTAAGAGGGACAGTCGGGGGCATTCGTATTTCATTGTCAGAGGTGAAATTCTTGGATTTATGAAAGACGAACTTCTGCGAAAGCATTTGCCAAGGATGTTTTCATTGAT	0	0	0	0	0	0	0	79	0	0	0
Eukaryota	Archaeplastida	Chlorophyta	Trebouxiophyceae	Chlorellales	Chlorellales_X	Chlorella	Chlorella_sp.	100	100	100	100	99	99	13	11	otu0554	CCAGCTCCAATAGCGTATATTTAAGTTGCTGCAGTTAAAAAGCTCGTAGTTGGATTTCGGGTGGGGCCTGCCGGTCCGCCGTTTCGGTGTGCACTGGCCGGGCCCACCTTGTTGTCGGGGACGGGCTCCTGGGCTTCACTGTCCGGGACCCGGAGTCGGCGCTGTTACTGTGAACAAATTAGAGTGTTCAAAGCAGGCCTACGCTCTGAATACATTAGCATGGAATAACATGATAGGACTCTGGCCTATCCTGTTGGTCTGTAGGACCGGAGTAATGATTAAGAGGGACAGTCGGGGGCATTCGTATTTCATTGTCAGAGGTGAAATTCTTGGATTTATGAAAGACGAACTACTGCGAAAGCATTTGCCAAGGATGTTTTCATTAAT	0	0	0	0	0	0	0	0	0	126	0
Eukaryota	Archaeplastida	Chlorophyta	Chloropicophyceae	Chloropicales	Chloropicaceae	Chloroparvula	Chloroparvula_pacifica	100	100	100	100	100	100	100	100	otu0221	CCAGCTCCAATAGCGTATATTTAAGTTGTTGCAGTTAAAAAGCTCGTAGTTGGATTTCGGGCCCAGGTGACCGGTCCGCCGTTTCGGTGTGCACTGGTTAGCTCGGTCTTTCTGCCGGGGACACGCTCCGTCTTAATTGCCGGACGTGGAGTCGGCGATGTTACTTTGAAAAAATTAGAGTGTTCAAAGCAGGCTTACGCTCTGAATACTATAGCATGGAATAACACGATAGGACTCCGAGCCTATTTTGTTGGTCTTCGGGACCGGAGTAATGATTAAGAGGGACAGTTGGGGGCATTCGTATTACGGTGTCAGAGGTGAAATTCTTGGATTTCCGTAAGACGAACTTCTGCGAAAGCATTTGCCAAGGATGTTTTCATTAAT	0	0	0	0	0	0	0	132	0	619	0
Eukaryota	Archaeplastida	Chlorophyta	Chloropicophyceae	Chloropicales	Chloropicaceae	Chloroparvula	Chloroparvula_pacifica	100	100	100	100	100	100	100	100	otu0693	CCAGCTCCAATAGCGTATATTTAAGTTGTTGCAGTTAAAAAGCTCGTAGTTGGATTTCGGGCCCAGGTGACCGGTCCGCCGTTTCGGTGTGCACTGGTTAGCTCGGTCTTTCTGCCGGGGACACGCTCCGTCTTAATTGCCGGACGTGGAGTCGGCGATGTTACTTTGAAAAAATTAGAGTGTTCAAAGCAGGCTTACGCTCTGAATACTATAGCATGGAATAACACGATAGGACTCCGGGCCTATTTTGTTGGTCTTCGGGACCGGAGTAATGATTAAGAGGGACAGTTGGGGGCATTCGTATTACGGTGTCAGAGGTGAAATTCTTGGATTTCCGTAAGACGAACTTCTGCGAAAGCATTTGCCAAGGATGTTTTCATTAAT	0	0	0	0	0	0	0	0	0	65	0
Eukaryota	Archaeplastida	Chlorophyta	Trebouxiophyceae	Trebouxiophyceae_X	Trebouxiophyceae_XX	Choricystis	Choricystis_minor	100	100	100	100	100	100	100	68	otu1052	TCCAGCTCCAATAGCGTATATTTAAGTTGTTGCAGTTAAAAAGCTCGTAGTTGGATTTCGGGCGGGGCCTGCCGGTCCGCCTTTTGGTGTGCACTGGCAGGGTCCGCCTTGCTGCCGGGGACGGGCTCCTGGGCTTCACTGTCCGGGACTCGGAGTCGGCGTGGTTACTTTGAGTAAATTAGAGTGTTCAAAGCAGGCTTACGCTCTGAATACATTAGCATGGAATAACGCGATAGGACTCTGGCCTATCTTGTTGGTCTGTGGGACCGGAGTAATGATTAAGAGGGACAGTCGGGGGCATTCGTATTTCATTGTCAGAGGTGAAATTCTTGGATTTATGAAAGACGAACTACTGCGAAAGCATTTGCCAAGGATGTTTTCATTAAT	0	0	0	0	0	0	0	0	0	0	1089
Eukaryota	Archaeplastida	Chlorophyta	Trebouxiophyceae	Trebouxiophyceae_X	Trebouxiophyceae_XX	Choricystis	Choricystis_sp.	100	100	100	100	100	100	100	100	otu0076	CCAGCTCCAATAGCGTATATTTAAGTTGTTGCAGTTAAAAAGCTCGTAGTTGGATTTCGGGCGGGGCCTGCCGGTCCGCCTTTGGTGTGCACTGGCAGGGTCCGCCTTGCTGTCGGGGACGGGTTCCTGGGCTTTACTGTCTGGGACTCGGAGTCGACGTGGTTACTTTGAGTAAATTAGAGTGTTCAAAGCAGGCTTACGCTCTGAATACATTAGCATGGAATAACGCGATAGGACTCTGGCCTATCTTGTTGGTCTGTGGGACCGGAGTAATGATTAAGAGGGACAGTCGGGGGCATTCGTATTTCATTGTCAGAGGTGAAATTCTTGGATTTATGAAAGACGAACTACTGCGAAAGCATTTGCCAAGGATGTTTTCATTAAT	0	370	0	0	1480	0	359	226	0	514	0
Eukaryota	Archaeplastida	Chlorophyta	Trebouxiophyceae	Trebouxiophyceae_X	Trebouxiophyceae_XX	Choricystis	Choricystis_sp.	100	100	100	100	99	99	99	96	otu0042	CCAGCTCCAATAGCGTATATTTAAGTTGTTGCAGTTAAAAAGCTCGTAGTTGGATTTCGGGCGGGGCCTGCCGGTCCGCCTTTCGGTGTGCACTGGCAGGGTCCGCCTTGCTGCCGGGGACGGGTTCCTGGGCTTCACTGTCTGGGACTCGGAGTCGGCGTGGTTACTTTGAGTAAATTAGAGTGTTCAAAGCAGGCCTACGCTCTGAATACATTAGCATGGAATAACGCGATAGGACTCTGGCCTATCTTGTTGGTCTGTGGGACCGGAGTAATGATTAAGAGGGACAGTCGGGGGCATTCGTATTTCATTGTCAGAGGTGAAATTCTTGGATTTATGAAAGACGAACTACTGCGAAAGCATTTGCCAAGGATGTTTTCATTAAT	0	0	0	0	701	4667	0	341	0	162	0
Eukaryota	Archaeplastida	Chlorophyta	Trebouxiophyceae	Trebouxiophyceae_X	Trebouxiophyceae_XX	Choricystis	Choricystis_sp.	100	100	100	100	100	100	100	92	otu0074	CCAGCTCCAATAGCGTATATTTAAGTTGTTGCAGTTAAAAAGCTCGTAGTTGGATTTCGGGCGGGGCCTGCCGGTCCGCCTTTTGGTGTGCACTGGCAGGGTCCGCCTTGCTGCCGGGGACGGGTTCCTGGGCTTCACTGTCTGGGACTCGGAGTCGGCGTGGTTACTTTGAGTAAATTAGAGTGTTCAAAGCAGGCCTACGCTCTGAATACATTAGCATGGAATAACGCGATAGGACTCTGGCCTATCTTGTTGGTCTGTGGGACCGGAGTAATGATTAAGAGGGACAGTCGGGGGCATTCGTATTTCATTGTCAGAGGTGAAATTCTTGGATTTATGAAAGACGAACTACTGCGAAAGCATTTGCCAAGGATGTTTTCATTAAT	0	0	0	0	0	1186	783	358	701	138	0
Eukaryota	Archaeplastida	Chlorophyta	Trebouxiophyceae	Trebouxiophyceae_X	Trebouxiophyceae_XX	Choricystis	Choricystis_sp.	100	100	100	100	100	100	100	77	otu0606	CCAGCTCCAATAGCGTATATTTAAGTTGTTGCAGTTAAAAAGCTCGTAGTTGGATTTCGGGCGGGGCCTGCCGGTCCGCCTTTGGTGTGCACTGGCAGGGTCCGCCTTGCTGTCGGGGACGGGTTCCTGGGCTTTACTGTCTGGGACTCGGAGTCGACGTGGTTACTTTGAGTAAATTAGAGTGTTCAAAGCAGGCTTACGCTCTGAATACATTAGCATGGAATAACGCGATAGGACTCTGGCCTATCTTGTTGGTCTGTGGGACCGGAGTAATGATTAAGAGGGGCAGTCGGGGGCATTCGTATTTCATTGTCAGAGGTGAAATTCTTGGATTTATGAAAGACGAACTACTGCGAAAGCATTTGCCAAGGATGTTTTCATTAAT	0	0	0	0	0	0	0	0	0	95	0
Eukaryota	Archaeplastida	Chlorophyta	Trebouxiophyceae	Trebouxiophyceae_X	Trebouxiophyceae_XX	Choricystis	Choricystis_sp.	100	100	100	100	100	100	100	61	otu0123	CCAGCTCCAATAGCGTATATTTAAGTTGTTGCAGTTAAAAAGCTCGTAGTTGGATTTCGGGCGGGGCCTGCCGGTCCGCCTTTTGGTGTGCACTGGCAGGGTCCGCCTTGCTGCCGGGGACGGGCTCCTGGGCTTCACTGTCTGGGACTCGGAGTCGGCGTGGTTACTTTGAGTAAATTAGAGTGTTCAAAGCAGGCTTACGCTCTGAATACATTAGCATGGAATAACGCGATAGGACTCTGGCCTATCTTGTTGGTCTGTGGGACCGGAGTAATGATTAAGAGGGACAGTCGGGGGCATTCGTATTTCATTGTCAGAGGTGAAATTCTTGGATTTATGAAAGACGAACTACTGCGAAAGCATTTGCCAAGGATGTTTTCATTAAT	0	0	758	0	0	493	0	306	0	39	0
Eukaryota	Archaeplastida	Chlorophyta	Trebouxiophyceae	Trebouxiophyceae_X	Trebouxiophyceae_XX	Choricystis	Choricystis_minor	100	100	100	100	100	100	98	70	otu0168	CCAGCTCCAATAGCGTATATTTAAGTTGTTGCAGTTAAAAAGCTCGTAGTTGGATTTCGGGCGGGGCCTGCCGGTCCGCCTTTTGGTGTGCACTGGCAGGGTCCGCCTTGCTGCCGGGGACGGGCTCCTGGGCTTCACTGTCCGGGACTCGGAGTCGGCGTGGTTACTTTGAGTAAATTAGAGTGTTCAAAGCAGGCTTACGCTCTGAATACATTAGCATGGAATAACGCGATAGGACTCTGGCCTATCTTGTTGGTCTGTGGGACCGGAGTAATGATTAAGAGGGACAGTCGGGGGCATTCGTATTTCATTGTCAGAGGTGAAATTCTTGGATTTATGAAAGACGAACTACTGCGAAAGCATTTGCCAAGGATGTTTTCATTAAT	0	0	0	0	0	146	0	951	0	0	0
Eukaryota	Archaeplastida	Chlorophyta	Trebouxiophyceae	Trebouxiophyceae_X	Trebouxiophyceae_XX	Choricystis	Choricystis_sp.	100	100	100	100	100	100	100	96	otu0776	CCAGCTCCAATAGCGTATATTTAAGTTGTTGCAGTTAAAAAGCTCGTAGTTGGATTTCGGGCGGGGCCTGCCGGTCCGCCTTTTGGTGTGCACTGGCAGGGTCCGCCTTGCTGCCGGGGACGGGTTCCTGGGCTTTACTGTCTGGGACTCGGAGTCGGCGTGGTTACTTTGAGTAAATTAGAGTGTTCAAAGCAGGCCTACGCTCTGAATACATTAGCATGGAATAACGCGATAGGACTCTGGCCTATCTTGTTGGTCTGTGGGACCGGAGTAATGATTAAGAGGGACAGTCGGGGGCATTCGTATTTCATTGTCAGAGGTGAAATTCTTGGATTTATGAAAGACGAACTACTGCGAAAGCATTTGCCAAGGATGTTTTCATTAAT	0	0	0	0	0	0	0	40	0	0	0
Eukaryota	Archaeplastida	Chlorophyta	Trebouxiophyceae	Trebouxiophyceae_X	Trebouxiophyceae_XX	Choricystis	Choricystis_sp.	100	100	100	100	100	100	100	77	otu0742	CCAGCTCCAATAGCGTATATTTAAGTTGTTGCAGTTAAAAAGTTCGTAGTTGGATTTCGGGCGGGGCCTGCCGGTCCGCCTTTGGTGTGCACTGGCAGGGTCCGCCTTGCTGTCGGGGACGGGTTCCTGGGCTTTACTGTCTGGGACTCGGAGTCGACGTGGTTACTTTGAGTAAATTAGAGTGTTCAAAGCAGGCTTACGCTCTGAATACATTAGCATGGAATAACGCGATAGGACTCTGGCCTATCTTGTTGGTCTGTGGGACCGGAGTAATGATTAAGAGGGACAGTCGGGGGCATTCGTATTTCATTGTCAGAGGTGAAATTCTTGGATTTATGAAAGACGAACTACTGCGAAAGCATTTGCCAAGGATGTTTTCATTAAT	0	0	0	0	48	0	0	0	0	0	0
Eukaryota	Archaeplastida	Chlorophyta	Trebouxiophyceae	Trebouxiophyceae_X	Trebouxiophyceae_XX	Choricystis	Choricystis_minor	100	83	83	71	64	64	63	63	otu1010	CCAGCTCCAATAGCGCATATTAAAGTTGTTGCGGTTAAAAAGCTCGTAGTTGGATTTCTGCTGAGGACGACCGGTCCGCCCTCTGGGTGAGTATCTGGCTTGGCCTTGGCATCTTCTTGGAGAACGTAGCTGCACTTCACTGTCTGGGACTCGGAGTCGGCGTGGTTACTTTGAGTAAATTAGAGTGTTCAAAGCAGGCTTACGCTCTGAATACATTAGCATGGAATAACGCGATAGGACTCTGGCCTATCTTGTTGGTCTGTGGGACCGGAGTAATGATTAAGAGGGACAGTCGGGGGCATTCGTATTTCATTGTCAGAGGTGAAATTCTTGGATTTATGAAAGACGAACTACTGCGAAAGCATTTGCCAAGGATGTTTTCATTAAT	0	0	2	0	0	0	0	0	0	0	0
Eukaryota	Archaeplastida	Chlorophyta	Trebouxiophyceae	Trebouxiophyceae_X	Trebouxiophyceae_XX	Choricystis	Choricystis_sp.	100	100	100	100	100	100	100	65	otu1011	ATTTAAGTTGTTGCAGTTAAAAAGCTCGTAGTTGGATTTCGGGCGGGGCCTGCCGGTCCGCCTTTTGGTGTGCACTGGCAGGGTCCGCCTTGCTGCCGGGGACGGGCTCCTGGGCTTCACTGTCTGGGACTCGGAGTCGGCGTGGTTACTTTGAGTAAATTAGAGTGTTCAAAGCAGGCTTACGCTCTGAATACATTAGCATGGAATAACGCGATAGGACTCTGGCCTATCTTGTTGGTCTGTGGGACCGGAGTAATGATTAAGAGGGACAGTCGGGGGCATTCGTATTTCATTGTCAGAGGTGAAATTCTTGGATTTATGAAAGACGAACTACTGCGAAAGCATTTGCCAAGGATGTTTTCATTAAT	0	0	2	0	0	0	0	0	0	0	0
Eukaryota	Archaeplastida	Chlorophyta	Trebouxiophyceae	Trebouxiophyceae_X	Trebouxiophyceae_XX	Choricystis	Choricystis_sp.	100	100	100	100	100	100	100	98	otu0439	CCAGCTCCAATAGCGTATATTTAAGTTGTTGCAGTTAAAAAGCTCGTAGTTGGATTTCGGGCGGGGCCTGCCGGTCCGCCTTTCGGTGTGCACTGGCAGGGTCCGCCTTGCTGCCGGGGACGGGTTCCTGGGCTTTACTGTCTGGGACTCGGAGTCGGCGTGGTTACTTTGAGTAAATTAGAGTGTTCAAAGCAGGCCTACGCTCTGAATACATTAGCATGGAATAACGCGATAGGACTCTGGCCTATCTTGTTGGTCTGTGGGACCGGAGTAATGATTAAGAGGGACAGTCGGGGGCATTCGTATTTCATTGTCAGAGGTGAAATTCTTGGATTTATGAAAGACGAACTACTGCGAAAGCATTTGCCAAGGATGTTTTCATTAAT	0	219	0	0	0	0	0	0	0	0	0
Eukaryota	Hacrobia	Haptophyta	Prymnesiophyceae	Prymnesiales	Chrysochromulinaceae	Chrysochromulina	Chrysochromulina_acantha	100	100	100	100	92	92	92	56	otu0647	CCAGCTCCAATAGCGTATATTAAAGTTGTTGCGGTTAAAAAGCTCGTAGTTGGATTTCAGGGCGGGCCGACCGGTCTGCCGATGGGTACGCACCGGTCGGCGCGTCCTTCCTTCCGGAGACCGTGCCTACTCTTAACTGAGCGGGGGCGGGAGACGGATCGTTTACTTTGAAAAAATCAGAGTGTTTCAAGCAGGCAGCTCGCTCTTGCATGGATTAGCATGGGATAATGAAATAGGACTTTGGTGCTATTTTGTTGGTTTCGAACACCGAAGTAATGATTAACAGGGACAGTCAGGGGCACTCGTATTCCGCCGAGAGAGGTGAAATTCTCAGACCAGCGGAAGACGAACTACTGCGAAAGCATTTGCCAGGGATGTTTTCACTGAT	0	0	0	0	0	0	0	0	0	79	0
Eukaryota	Hacrobia	Haptophyta	Prymnesiophyceae	Prymnesiales	Chrysochromulinaceae	Chrysochromulina	Chrysochromulina_sp.	100	100	100	100	100	100	100	99	otu0822	CCAGCTCCAATAGCGTATATTAAAGTTGTTGCAGTTAGAACGCTCGTAGTCGGATTTCGGGGCAGTCCGACCGGTCTGCCGATGGGTATGCACTGGCCGGAGTGTCCTTTTTGCCGGAGACCGTGCCTACTCTTAACTGAGCGGGGGCGGGAGACGGCACTTTTACTTTGAAAAAATCAGAGTGTTTCAAGCAGGCAGCTCGCTCTTGCATGGATTAGCATGGGATAATGAAATAGGACTTTGGTGCTATTTTGTTGGTTTCGAACACCGAAGTAATGATGAGAAGGGACAGTCAGGGGCACTCGTATTCCGCAGAGAGAGGTGAAATTCTCAGACCCGCGGAAGACGAACCACTGCGAAAGCATTTGCCAGGGATGTTTTCACTGAT	0	0	0	0	0	0	0	0	0	29	0
Eukaryota	Hacrobia	Haptophyta	Prymnesiophyceae	Prymnesiales	Chrysochromulinaceae	Chrysochromulina	Chrysochromulina_sp.	100	100	100	100	100	100	100	99	otu0883	CCAGCTCCAATAGCGTATATTAAAGTTGTTGCAGTTAGAACGCTCGTAGTCGGATTTCGGGGCGGGCCGACCGGTCTGCCGATGGGTACGCACTGGTCGGCGCGTCCTTCCTTCCGGAGACCGTGCCTACTCTTAACTGAGCGGGGGCGGGAGACGGATCGTTTACTTTGAAAAAATCAGAGTGTTTCAAGCAGGCAGCTCGCTCTTGCATGGATTAGCATGGGATAATGAAATAGGACTTTGGTGCTATTTTGTTGGTTTCGAACACCGAAGTAATGATTAACAGGGACAGTCAGGGGCACTCGTATTCCGCCGAGAGAGGTGAAATTCTCAGACCAGCGGAAGACGAACTACTGCGAAAGCATTTGCCAGGGATGTTTTCACTGAT	0	0	0	0	0	0	0	12	0	0	0
Eukaryota	Hacrobia	Haptophyta	Prymnesiophyceae	Prymnesiales	Chrysochromulinaceae	Chrysochromulina	Chrysochromulina_sp.	100	100	100	100	84	77	77	49	otu0988	CCAGCTCCAATAGCGTATATTAAAGTTGTTGCAGTTAGAACGCTCGTAGTCGGATTTCGGGGCGGGTGTACCGGTCTGCCGTTGGGTATGTACTGGTGTGCGCGTCCTTCCTTCCGGAGACCGTGCCTACTCTTAACTGAGCGGGGGCGGGAGACGGATCGTTTACTTTGAAAAAATCAGAGTGTTTCAAGCAGGCAGCTCGCTCTTGCATGGATTAGCATGGGATAATGAAATAGGACTTTGGTGCTATTTTGTTGGTTTCGAACACCGAAGTAATGATTAACAGGGACAGTCAGGGGCACTCGTATTCCGCCGAGAGAGGTGAAATTCTCAGACCAGCGGAAGACGAACTACTGCGAAAGCATTTGCCAGGGATGTTTTCACTGAT	0	0	0	0	0	0	0	3	0	0	0
Eukaryota	Stramenopiles	Ochrophyta	Chrysophyceae	Chrysophyceae_X	Chrysophyceae_Clade-C	Chrysolepidomonas	Chrysolepidomonas_dendrolepidota	100	100	100	94	94	51	14	14	otu0433	CCAGCTCCAATAGCGTATACTAAAGTTGTTGCAGTTAAAAAGCTCGTAGTTGAATTTCTGGACTCGTCTGTCTGTCGGCCCCCAGGGGTTTGCACAGTTGGACGGGTCCATCCTCGAGGGTAACGGGATACATTTCGGTGTGTTTCCGGGAACTCGTCATTTACTGTGAGCAAAACAGAGTGTTCAAAGCAGGCTTACGCCGTTGAATACATTAGCATGGAATAATAAGATAAGACCTTGGTCTATTTTGTTGGTTTGTACTCCAAGGTAATGATTAATAGGGACAGTTGGGGGTATTCGTATTCAATTGTCAGAGGTGAAATTCTTGGATTTATGGAAGACGAACTACTGCGAAAGCATTTACCAAGGATGTTTTCATTAAT	0	0	0	0	0	0	0	224	0	0	0
Eukaryota	Stramenopiles	Ochrophyta	Chrysophyceae	Chrysophyceae_X	Chrysophyceae_Clade-C	Chrysophyceae_Clade-C_X	Chrysophyceae_Clade-C_X_sp.	100	100	100	100	100	100	93	93	otu0691	CCAGCTCCAATAGCGTATACTAAAGTTGTTGCAGTTAAAGAGCTCGTAGTTGAATTTCTGGTCTTGGACAGCGGTCTGCCTCAAACGAGGTACGCACCATCTGTCCGAGTCCATCCTCGGGGAAAACATGTCTGTGATTTAGTTCATGGGTATGGGATCCTCGTCATTTACTGTGAGCAAAATAGAGTGTTCAAAGCAGGCTTATGCCGTTGAATACATTAGCATGGAATAATAAGATAAGACCTTGGTCTATTTTGTTGGTTTGTACTCCAAGGTAATGATTAATAGGGATAGTTGGGGGTATTCGTATTCAATTGTCAGAGGTGAAATTCTTGGATTTATGGAAGACGAACTACTGCGAAAGCATTTACCAAGGATGTTTTCATTAAT	0	0	0	0	0	0	0	0	0	65	0
Eukaryota	Stramenopiles	Ochrophyta	Chrysophyceae	Chrysophyceae_X	Chrysophyceae_Clade-C	Chrysophyceae_Clade-C_X	Chrysophyceae_Clade-C_X_sp.	100	100	100	100	100	100	99	99	otu0047	CCAGCTCCAATAGCGTATACTAAAGTTGTTGCAGTTAAAAAGCTCGTAGTTGAATTTCTGGTCTTGGACAGCGGTCTGCCTCAAACGAGGTACGCACCATCTGTCCGAGTCCATCCTCGGGGAAAACATGTCTGTGATTTAGTTCATGGGTATGGGATCCTCGTCATTTACTGTGAGCAAAATAGAGTGTTCAAAGCAGGCTTATGCCGTTGAATACATTAGCATGGAATAATAAGATAAGACCTTGGTCTATTTTGTTGGTTTGTACTCCAAGGTAATGATTAATAGGGATAGTTGGGGGTATTCGTATTCAATTGTCAGAGGTGAAATTCTTGGATTTATGGAAGACGAACTACTGCGAAAGCATTTACCAAGGATGTTTTCATTAAT	0	0	0	2027	0	0	3012	0	0	58	0
Eukaryota	Stramenopiles	Ochrophyta	Chrysophyceae	Chrysophyceae_X	Chrysophyceae_Clade-C	Chrysophyceae_Clade-C_X	Chrysophyceae_Clade-C_X_sp.	100	100	100	100	100	100	99	99	otu0248	CCAGCTCCAATAGCGTATACTAAAGTTGTTGCAGTTAAAAAGCTCGTAGTTGAATTTCTGGTCTTGGACAGCGGTCTGCCTCAAACGAGGTACGCACCATCTGTCCGAGTCCATCCTCGGGGAAAACATGTCTGTGATTTAGTTCATGGGTATGGGATCCTCGTCATTTACTGTGAGCAAAATAGAGTGTTCAAAGCAGGGTTATGCCGTTGAATACATTAGCATGGAATAATAAGATAAGACCTTGGTCTATTTTGTTGGTTTGTACTCCAAGGTAATGATTAATAGGGATAGTTGGGGGTATTCGTATTCAATTGTCAGAGGTGAAATTCTTGGATTTATGGAAGACGAACTACTGCGAAAGCATTTACCAAGGATGTTTTCATTAAT	0	643	0	0	0	0	0	0	0	0	0
Eukaryota	Stramenopiles	Ochrophyta	Chrysophyceae	Chrysophyceae_X	Chrysophyceae_Clade-D	Chrysophyceae_Clade-D_X	Chrysophyceae_Clade-D_X_sp.	100	100	100	100	100	100	100	100	otu0337	CCAGCTCCAATAGCGTATACTAAAGTTGTTGCAGTTAAAAAGCTCGTAGTTGGATTTCTGGTTGCGAATATCGGTCCGCTCCTCACGGAGTGTGCACCAGATATTTGCGTCCATCCTCGGGGAGAGCGCCCTTGGCATTAAGTTGTTGAGTGTGGGATCCCCGTCATTTACTGTGAGCAAAATAGAGTGTTCAAAGCAGGCTTAGGCCGTTGAATACATTAGCATGGAATAATAAGATAGGACCTTGGTCTATTTTGTTGGTTTGCACTCCAAGGTAATGATTAATAGGGATAGTTGGGGATATTCGTATTCAATTGTCAGAGGTGAAATTCTTGGATTTATGGAAGACGAACTACTGCGAAAGCATTTATCAAGGATGTTTTCATTAAT	0	0	0	0	0	0	0	397	0	0	0
Eukaryota	Stramenopiles	Ochrophyta	Chrysophyceae	Chrysophyceae_X	Chrysophyceae_Clade-F	Chrysophyceae_Clade-F_X	Chrysophyceae_Clade-F_X_sp.	100	100	100	100	100	100	35	35	otu0722	CCAGCTCCAATAGCGTATACTAAAGTTGTTGCGGTTAAAAAGCTCGTAGTTGAATTTCTGGTCGTGGCGATCGGTCCGCCCCTCACGGGGTGTGCACCTGGTCTCTACGTCCATCCTCGGGGAGAGCATGTCTGGCATTTAGTTGTCGGGTGTGGGATCCTCGTCATTTGCTGTGAGCAAAATAGAGTGTTCAAAGCAGGCTTAGGCCGTTGAATACATTAGCATGGAATAATAAGATAGGACCTTGGTCTATTTTGTTGGTTTGCATTCCAAGGTAATGATTAATAGGGATAGTTGGGGGTATTCGTATTCAATTGTCAGAGGTGAAATTCTTGGATTTATGGAAGACGAACTACTGCGAAAGCATTTACCAAGGATGTTTTCATTAAT	0	0	0	0	0	0	0	0	0	55	0
Eukaryota	Stramenopiles	Ochrophyta	Chrysophyceae	Chrysophyceae_X	Chrysophyceae_Clade-H	Chrysophyceae_Clade-H_X	Chrysophyceae_Clade-H_X_sp.	100	100	100	100	100	100	100	100	otu0746	CCAGCTCCAATAGCGTATACTAAAGTTGTTGCAGTTAAAAAGCTCGTAGTTGAATTTCTGGTCGCGGAAGGTGGTCCGTTCCTCACGGAATGTGTACTGTCCATTCGTGTCCATTCTCGGAGTTAGTTTGTATTACCCTCATCGGTCGTGCATACAACCTTCGTCATTTACTGTGAGCAAAATAGAGTGTTCAAAGCAGGCTTATGCCGTTGAATATATTAGCATGGAATAATAAGATATGACTTTGGTCTATTTTGTTGGTTTGCACTCCAAAGTAATGATTAATAGGGATAGTTGGGGGTATTCGTATTCAATTGTCAGAGGTGAAATTCTTGGATTTATGGAAGACGAACTACTGCGAAAGCATTTACCAAGGATGTTTTCACTAAT	0	0	0	0	0	0	0	47	0	0	0
Eukaryota	Stramenopiles	Ochrophyta	Chrysophyceae	Chrysophyceae_X	Chrysophyceae_Clade-I	Chrysophyceae_Clade-I_X	Chrysophyceae_Clade-I_X_sp.	100	100	100	100	100	100	100	100	otu0212	CCAGCTCCAATAGCGTATACTAAAGTTGTTGCAGTTAAAAAGCTCGTAGTTGGATTTCTGTTATTAAAAATCGGTCGTGTCCTCACGGATTCTGTACCAGGTTTCTTAATTGCATCTTCAAGGTTCTGGTATCTGGTATTAATTTATCGGGTATTCGGTCCTTGTCATTTACTGTGAGCAAAATAGAGTGTTCAAAGCAGGCTTAGGCCATGAATACATTAGCATGGAATAATAAGATAGGACCTTGGTCTATTTTGTTGGTTTACATTCCAAGGTAATGATTAATAGGGATAGTTGGGGGTATTTGTATTCAATTGTCAGAGGTGAAATTCTTGGATTTATGGAAGACAAACTACTGCGAAAGCATTTACCAAGGATGTTTTCATTAAT	0	0	0	789	0	0	0	0	0	0	0
Eukaryota	Opisthokonta	Fungi	Chytridiomycota	Chytridiomycotina	Chytridiomycetes	Chytridiomycetes_X	Chytridiomycetes_X_sp.	100	100	100	100	100	100	80	80	otu0558	CCAGCTCCAATAGCGTATATTCAAGTTGTTGCAGTTAAAAAGCTCGTAGTTGAATTTTGGCGCTAGTTCTGTGGTTTGAACTCACGTTTAACACTGCAGGACTGGGGCTTCCCTTCTAGGGAACTAGTGTGCCATTAACTTGGTGGGCTAGGGATCTAGGACTGTTACTTTGAAAAAATTAGAGTGTTTAAAACAGGCGTATGCTTGAATACATTAGCATGGAATAACGGAATAGGACTTTGTCTTATTTTGTTGGTTTAGGAGACAAAGTAATGATTAATAGGAACGGTTGGGGGCATTAGTATTCCACAGTCAGAGGTGAAATTCTTGGATTTGTGGAAGACTAACTTCTGCGAAAGCATTTGTCAGGAACGCATTCATTAAT	0	0	0	0	0	0	0	0	0	121	0
Eukaryota	Stramenopiles	Ochrophyta	Bacillariophyta	Bacillariophyta_X	Raphid-pennate	Cocconeis	Cocconeis_pediculus	100	100	100	100	100	100	100	98	otu0227	CCAGCTCCAATAGCGTATATTAAAGTTGTTGCAGTTAAAAAGCTCGTAGTTGGATTTGTGGTTGATCGCTGGATCCTCTTTAGAGGCGTCCGTGTGGTTGACCATCCTTGGGTGGATGTTGCGTGGCATTCGGTTGTCGCGCAGGGGATGCCCATCGTTTACTGTGAAAAAATCAGCGCGTTCCAAGCAGGCTTATGCCGTTGAATGTATTAGCATGGAATAATGAGATAGGACCTCGGTACTATTTTGTTGGTTTGCGCACTGGGGTAATGATTAATAGGGACAGTTGGGGGTATTCGTATTGCATTGTCAGAGGTGAAATTCTTGGATTTCTGCAAGACGAACTACTGCGAAAGCATTTACCAAGGATGGTTTCATTAAT	0	0	0	0	0	0	0	732	0	0	0
Eukaryota	Stramenopiles	Ochrophyta	Bacillariophyta	Bacillariophyta_X	Raphid-pennate	Cocconeis	Cocconeis_pediculus	100	100	100	100	100	100	100	88	otu0537	CCAGCTCCAATAGCGTATAATAAAGTTGTTGCAGTTAAAAAGCTCGTAGTTGGATTTGTGGTTGATCGCTGGATCCTCTTTTGAGGCGTCCGTGTGGTTGACCATCCTTGGGTGGATGTTGCGTGGCATTCGGTTGTCGCGCAGGGGATGCCCATCGTTTACTGTGAAAAAATCAGCGCGTTCCAAGCAGGCTTATGCCGTTGAATGTATTAGCATGGAATAATGAGATAGGACCTTGGTACTATTTTGTTGGTTTGCGCACTGGGGTAATGATTAATAGGGACAGTTGGGGGTATTCGTATTGCATTGTCAGAGGTGAAATTCTTGGATTTCTGCAAGACGAACTACTGCGAAAGCATTTACCAAGGATGTTTTCATTAAT	0	0	0	0	0	0	0	138	0	0	0
Eukaryota	Stramenopiles	Ochrophyta	Bacillariophyta	Bacillariophyta_X	Raphid-pennate	Cocconeis	Cocconeis_placentula	100	100	100	100	100	100	100	100	otu0659	CCAGCTCCAATAGCGTATATTAAAGTTGTTGCAGTTAAAAAGCTCGTAGTTGGATTTGTGGTTGCTCGCTGGGTCCTCTTTTTGAGGCATTCGGTTGGGTGACCATCCTTGGGTGGATGTTGCGTGGCATTCGGTTGTCGCGCAGGGGATGCCCATCGTTTACTGTGAAAAAATCAGCGCGTTCCAAGCAGGCTTATGCCGTTGAATGTATTAGCATGGAATAATGAGATAGGACCTCGGTACTATTTTGTTGGTTTGCGCACTGGGGTAATGATTAATAGGGACAGTTGGGGGTATTCGTATTGCATTGTCAGAGGTGAAATTCTTGGATTTCTGCAAGACGAACTACTGCGAAAGCATTTACCAAGGATGTTTTCATTAAT	0	0	0	0	0	0	0	75	0	0	0
Eukaryota	Stramenopiles	Ochrophyta	Bacillariophyta	Bacillariophyta_X	Raphid-pennate	Cocconeis	Cocconeis_placentula	100	100	100	100	100	97	93	93	otu0739	CCAGCTCCAATAGCGTATATTAAAGTTGTTGCAGTTAAAAAGCTCGTAGTTGGATTTGTGGTTGCTTGCTGGGTCCTCTTTGAGGCATCTGTGTGAGTGACCATCCTTGGGTGGATGTTGTGTGGCATTAGGTTGTTGCGCAGGGGATGCCCATCATTTACTGTGAAAAAATCAGCGCGTTCCAAGCAGGCTTATGCCGTTGAATGTATTAGCATGGAATAATGAGATAGGACCTTGGTACTATTTTGTTGGTTTGCGCACTGGGGTAATGATTAATAGGGACAGTTGGGGGTATTCGTATTGCATTGTCAGAGGTGAAATTCTTGGATTTCTGCAAGACGAACTACTGCGAAAGCATTTACCAAGGATGTTTTCATTAAT	0	0	0	0	0	0	0	49	0	0	0
Eukaryota	Opisthokonta	Fungi	Ascomycota	Pezizomycotina	Dothideomycetes	Cochliobolus	Cochliobolus_lunatus	100	100	100	100	100	100	68	68	otu0411	CCAGCTCCAATAGCGTATATTAAAGTTGTTGCAGTTAAAAAGCTCGTAGTTGAAACTTGGGCCTGGCTGGCGGGTCCGCCTCACCGCGTGCACTCGTCCGGCCGGGCCTTCCTTCTGAAGAACCTCATGCCCTTCACTGGGCGTGCTGGGGAATCAGGACTTTTACTTTGAAAAAATTAGAGTGTTCAAAGCAGGCCTTTGCTCGAATACGTTAGCATGGAATAATAAAATAGGGCGTGCGTTTCTATTTTGTTGGTTTCTAGAGACGCCGCAATGATTAACAGGAACAGTCGGGGGCATCAGTATTCAGTTGTCAGAGGTGAAATTCTTGGATTTACTGAAGACTAACTACTGCGAAAGCATTTGCCAAGGATGTTTTCATTAAT	0	0	0	0	0	262	0	0	0	4	0
Eukaryota	Opisthokonta	Fungi	Ascomycota	Pezizomycotina	Dothideomycetes	Cochliobolus	Cochliobolus_lunatus	100	100	100	100	100	100	67	67	otu0931	CCAGCTCCAATAGCGTATATTAAAGTTGTTGCAGTTAAAAAGCTCGTAGTTGAAACTTGGGCCTGGCTGGCGGGTCCGCCTCACCGCGTGCACTCGTCCGGCCGGGCCTTCCTTCTGAAGAACCTCATGCCCTTCACTGGGCGTGCTGGGGAATCAGGACTTTTACTTTGAAAAAATTAGAGTGTTCAAAGCAGGCCTTTGCTCGAATACGTTAGCATGGAATAATAAAATAGGGCGTGCGTTTCTATTTTGTTGGTTTCTAGAGACGCCGCAATGATTAACAGGAACAGTCGGGGGCATCAGTATTCAGTTGTCAGAGGTGAAATTCTTGGATTTACTGAAGACTAACTACTGCGAAAGCATTTGCCAAGGATGTTTTCATTAA	0	0	0	5	0	0	0	0	0	0	0
Eukaryota	Alveolata	Ciliophora	CONTH_8	CONTH_8_X	CONTH_8_XX	CONTH_8_XXX	CONTH_8_XXX_sp.	100	100	100	100	100	100	100	100	otu0062	CCAGCTCCAATAGCGTATATTAAAGTTGTTGCAGTTAAAAAGCTCGTAGTTGAACTTCTGGTCGAAAGTGACTTTGGCTTCGGTCGAAGCAGTTTCGATCATCCGTCAGAAAACCAGAGTGGACCTTTACTGGTTGCTTTGGGGATCTGACAATTTACTTTGAAAAAATTAGAGTGTTCAAGGCAGGCTATCGCCCTGAATATACAAGCATGGAATAATGGAATAGGTCTGAGTCTATTTTGTTGGTTTATAGACGCAGAAATGATTAATAGGGACAGTTGGGGGCATTAGTATTTAATTGTCAGAGGTGAAATTCTTGGATTTATTAAAGACTGACTTATGCGAAAGCATTTGCCAAGGATGTTTTCATTAAT	0	1286	0	207	2303	0	0	73	0	0	0
Eukaryota	Alveolata	Ciliophora	CONTH_8	CONTH_8_X	CONTH_8_XX	CONTH_8_XXX	CONTH_8_XXX_sp.	100	100	100	99	99	99	99	99	otu0766	CCAGCTCCGATAGCGTATATTAAAGTTGTTGCAGTTAAAAAGCTCGTAGTTGAACTTCTGGTCGAAAGTGACTTTGGCTTCGGTCGAAGCAGTTTCGATCATCCGTCAGAAAACCAGAGTGGACCTTTACTGGTTGCTTTGGGGATCTGACAATTTACTTTGAAAAAATTAGAGTGTTCAAGGCAGGCTATCGCCCTGAATATACAAGCATGGAATAATGGAATAGGTCTGAGTCTATTTTGTTGGTTTATAGACGCAGAAATGATTAATAGGGACAGTTGGGGGCATTAGTATTTAATTGTCAGAGGTGAAATTCTTGGATTTATTAAAGACTGACTTATGCGAAAGCATTTGCCAAGGATGTTTTCATTAAT	0	41	0	0	0	0	0	0	0	0	0
Eukaryota	Opisthokonta	Fungi	Basidiomycota	Agaricomycotina	Agaricomycetes	Coprinopsis	Coprinopsis_lagopus	100	100	100	100	100	100	99	99	otu0621	CCAGCTCCAATAGCGTATATTAAAGTTGTTGCAGTTAAAAAGCTCGTAGTTGAACTTCAGACCTGGCTGGGCGGTCCGCCTAACGGCGTGTACTGTCTGGCTGGGCCTTACCTCTTGGTGAGCCGGCGTGCCCTTTATTGGTGTGCGTCGGGGAACCAGGACTTTTACCTTGAGAAAATTAGAGTGTTCAAAGCAGGCCTGTGCCCGAATACATTAGCATGGAATAATAAAATAGGACGTGCGGTTCTATTTTGTTGGTTTCTAGAGTCGCCGTAATGATTAATAGGGATAGTTGGGGGCATTGGTATTGAGTCGCTAGAGGTGAAATTCTTGGATTGACTCAAGACCGACTATTGCGAAAGCATTTGCCAAGGATGTTTTCATTAAT	0	0	0	0	0	89	0	0	0	0	0
Eukaryota	Opisthokonta	Fungi	Basidiomycota	Agaricomycotina	Agaricomycetes	Coriolopsis	Coriolopsis_byrsina	100	100	100	100	100	100	21	21	otu0106	CCAGCTCCAATAGCGTATATTAAAGTTGTTGCAGTTAAAAAGCTCGTAGTTGAACTTCAGACCTGGCCGGGCGGTCTGCCTCACGGTATGTACTGTCTGGCTGGGTCTTACCTCTTGGTGAGCCGGCATGCCCTTCACTGGGTGTGTCGGGGAACCAGGACTTTTACCTTGAGAAAATTAGAGTGTTCAAAGCAGGCCTATGCCCGAATACATTAGCATGGAATAATAAAATAGGACGTGCGGTTCTATTTTGTTGGTTTCTAGAGTCGCCGTAATGATTAATAGGGATAGTTGGGGGCATTAGTATTCAGTTGCTAGAGGTGAAATTCTTGGATTTACTGAAGACTAACTACTGCGAAAGCATTTGCCAAGGATGTTTTCATTAAT	0	0	0	0	0	731	0	100	0	0	0
Eukaryota	Archaeplastida	Chlorophyta	Mamiellophyceae	Dolichomastigales	Crustomastigaceae	Crustomastigaceae-AB	Crustomastigaceae-AB_sp.	100	100	100	100	100	100	75	75	otu0787	CCAGCTCCAATAGCGCATATTTAAGTTGTTGCAGTTAAAAAGCTCGTAGTTGGATTTCGGGTGTCATCTGCCGGTCCGCCGTTTCGGTGTGCACTGGCGGGCGTCGCCTTTCTGTCGAGGACGCGCTCCTGTCCTTTATTGGTCGGGACGCGGAGTCGGCGAGGGTACTTTGAAAAAATTAGAGTGTTCAAAGCGGGCTTACGCTTGAATATATTAGCATGGAATAACACTATAGGACTCCTGTTCTATTTTGTTGGTCTTCGGGACGGGAGTAATGATTAAGAGGAACAGTTGGGGGCATTCGTATTTCATTGTCAGAGGTGAAATTCTTGGATTTATGAAAGACGAACTTCTGCGAAAGCATTTGCCAAGGATGTTTTCATTAAT	0	0	0	0	0	0	0	38	0	0	0
Eukaryota	Rhizaria	Cercozoa	Filosa-Thecofilosea	Cryomonadida	Cryothecomonas-lineage	Cryothecomonas	Cryothecomonas_aestivalis	100	100	100	100	100	100	100	99	otu0192	CCAGCTCCAAGAGCGTATATTAAAGTTGTTGCAGTTAAAAAGCTCGTAGTTGGATTTCTGGTACAACGCGCCTGGCCGGCTTTATGTCAGTGCCGGTGCGCGTTTGCCATCCTTCTAGAAAACGTTTCTACCTGGGCAACCGGGCCGGACTCGCGATCTAGATCTTTTACTTTGAAAAAATTAGAGTGTTTAAAGCAGGCTTTTGCTGTGAATACATTAGCATGGAATAATAATCTAGGACTTCGGTTCTATTTTGTTGGTTTCTAGTACTGAAGTAATGATTGATAGGGATAGTTGGGGGTGCTAGTATTGGCCGGCCAGAGGTGAAATTCTTGGATTCGGTCAAGACTAACTTATGCGAAAGCATTCACCAAGGATGTCTTCTTTAAT	0	0	0	0	0	0	0	0	902	0	0
Eukaryota	Rhizaria	Cercozoa	Filosa-Thecofilosea	Cryomonadida	Cryothecomonas-lineage	Cryothecomonas	Cryothecomonas_aestivalis	100	100	100	100	100	100	100	99	otu0477	CCAGCTCCAAGAGCGTATATTAAAGTTGCTGCAGTTAAAAAGCTCGTAGTTGGATTTCTGGTACAACGCGCCTGGCCGGCTTTATGTCAGTGCCGGTGCGCGTTTGCCATCCTTCTAGAAAACGTTTCTACCTGGGCAACCGGGCCGGACTCGCGATCTAGATCTTTTACTTTGAAAAAATTAGAGTGTTTAAAGCAGGCTTTTGCTGTGAATACATTAGCATGGAATAATAATCTAGGACTTCGGTTCTATTTTGTTGGTTTCTAGTACTGAAGTAATGATTGATAGGGATAGTTGGGGGTGCTAGTATTGGCCGGCCAGAGGTGAAATTCTTGGATTCGGTCAAGACTAACTTATGCGAAAGCATTCACCAAGGATGTCTTCTTTAAT	0	0	0	0	0	0	0	0	186	0	0
Eukaryota	Rhizaria	Cercozoa	Filosa-Thecofilosea	Cryomonadida	Cryothecomonas-lineage	Cryothecomonas	Cryothecomonas_sp.	100	100	100	100	100	100	83	83	otu0231	CCAGCTCCAAGAGCGTATATTAAAGTTGTTGCAGTTAAAAAGCTCGTAGTTGGATTTCTGGTACAACGCGCCTGGCCCGCTTTTGTGAGTGCCGGTGCACGTTTGCCATCCTTCTAGAAACCGTTTCTACCCGGGCAACTGGGCCGGACTCGTGATCTAGATCTTTTACTTTGAAAAAATTAGAGTGTTTAAAGCAGGCTTTTGCTGTGAATACATTAGCATGGAATAATAATCTAGGACTTCGGTTCTATTTTGTTGGTTTCTAGTACTGAAGTAATGATTGATAGGGATAGTTGGGGGTGCTAGTATTGGCCGGCCAGAGGTGAAATTCTTGGATTCGGTCAAGACTAACTTATGCGAAAGCATTCACCAAGGATGTCTTCTTTAAT	0	0	714	0	0	0	0	0	0	0	0
Eukaryota	Rhizaria	Cercozoa	Filosa-Thecofilosea	Cryomonadida	Cryothecomonas-lineage	Cryothecomonas-lineage_X	Cryothecomonas-lineage_X_sp.	100	100	100	100	100	100	99	99	otu0312	CCAGCTCCAAGAGCGTATATTAAAGTTGTTGCAGTTAAAAAGCTCGTAGTTGGATTTCTGGTACAACGCGCCTGGCCCGCTTTTGTGAGTGCCGGTGCGCGTTTGCCATCCTTCTAGAAAACGTCTCTACTCGGGCAACTGGGCCGGATTCGCGATCTAGATCTTTTACTTTGAAAAAATTAGAGTGTTTAAAGCAGGCTTTTGCCTTGAATACATTAGCATGGAATAATAATCTAGGACTTCGGTTCTATTTTGTTGGTTCTTAGTACTGAAGTAATGATTGATAGGGATAGTTGGGGGTGCTAGTATTGGCCGGCCAGAGGTGAAATTCTTGGATTCGGTCAAGACTAACTTATGCGAAAGCATTCACCAAGGATGTCTTCTTTAAT	0	0	0	0	0	0	0	0	0	452	0
Eukaryota	Rhizaria	Cercozoa	Filosa-Thecofilosea	Cryomonadida	Cryothecomonas-lineage	Cryothecomonas-lineage_X	Cryothecomonas-lineage_X_sp.	100	100	100	100	100	94	89	89	otu0962	CCAGCTCCAAGAGCGTATATTAAAGTTGTTGCAGTTAAAAAGCTCGTAGTTGGATTTCTGGTACAACGCGCCTGGCCCGCTTTTGTGAGTGCCGGTGCGCGTTTGCCATCCTTCTAGAAAACGTCTCTACTCGGGCAACTGGGCCGGATTCGCGATCTAGATCTTTTACTTTGAAAAAATTAGAGTGTTTAAAGCAGGCTTTTGCCTTGAATACATTAGCATGGAATAATAATCTAGGACTTCGGTTCTATTTTGTTGGTTCTTAGTACTGAAGTAATGATTGATAGGGATAGTTGGGGGTGCTAGTATTGGCCGGCCAGAGGTGAAATTCTTGGATTTGTTAAAGACGGACTACTGCGAAAGCATCTGCCATGGTTGTTTTCATTGAT	0	0	0	0	0	0	0	0	0	4	0
Eukaryota	Opisthokonta	Fungi	Basidiomycota	Agaricomycotina	Tremellomycetes	Cryptococcus	Cryptococcus_vishniacii	100	100	100	100	100	100	100	100	otu0194	CCAGCTCCAATAGCGTATATTAAAGTTGTTGCAGTTAAAAAGCTCGTAGTTGAACTTCAGGCCCGACGGGGTGGTCTGCCTCACGGTATGTACTATCCGGTTGGGCCTTACCTCCTGGTGAGCCCGTATGTCGTTTACTCGGTGTGCGGGGGAACCAGGAATTTTACTTTGAAAAAATTAGAGTGTTCAAAGCAGGCATATGCCCGAATACATTAGCATGGAATAATAGAATAGGACGTGCGGTTCTATTTTGTTGGTTTCTAGGATCGCCGTAATGATTAATAGGGACGGTTGGGGGCATTAGTATTCAGTTGCTAGAGGTGAAATTCTTAGATTTACTGAAGACTAACTACTGCGAAAGCATTTGCCAAGGACGTTTTCATTAAT	0	0	0	0	0	0	0	207	0	685	0
Eukaryota	Opisthokonta	Fungi	Basidiomycota	Agaricomycotina	Tremellomycetes	Cryptococcus	Cryptococcus_carnescens	100	100	100	100	100	100	78	76	otu0499	CCAGCTCCAGTAGCGTATATTAAAGTTGTTGCAGTTAAAACGCTCGTAGTCGAACTTCGGGCTTGGCGGGATGGTCCGCCTTACGGTGTGTACTATTCTGCTGAGCCTTACCTCTTGGTGAGACCTCATGCTCTTTATTGGGTGTGGGGTGGAACCAGGAATTTTACCTTGAGAAAATTAGAGTGTTCAAAGCAGGCAAACGCCCGAATACATTAGCATGGAATAATTGAATAGGACGTGCGGTTCTATTTTGTTGGTTTCTAGGATCGCCGTAATGATTAATAGGGACGGTCGGGGGCATTAGTATTCCATTGCTAGAGGTGAAATTCTTAGATTTATGGAAGACTAACTACTGCGAAAGCATTTGCCAAGGACGTTTTCATTGAT	0	0	0	0	0	0	0	0	0	162	0
Eukaryota	Opisthokonta	Fungi	Basidiomycota	Agaricomycotina	Tremellomycetes	Cryptococcus	Cryptococcus_carnescens	100	100	100	100	100	100	100	100	otu0057	CCAGCTCCAGTAGCGTATATTAAAGTTGTTGCAGTTAAAACGCTCGTAGTCGAACTTCGGGCCTGGCGGGATGGTCCGCCTTACGGTGTGTACTATCCGGCTGGGCCTTACCTCTTGGTGAGACCTCATGCTCTTTACTGGGTGTGGGGTGGAACCAGGAATTTTACCTTGAGAAAATTAGAGTGTTCAAAGCAGGCAAACGCCCGAATACATTAGCATGGAATAATAGAATAGGACGTGCGGTTCTATTTTGTTGGTTTCTAGGATCGCCGTAATGATTAATAGGGACGGTCGGGGGCATTGGTATTCCGTTGCTAGAGGTGAAATTCTTAGATTTACGGAAGACTAACTACTGCGAAAGCATTTGCCAAGGACGTTTTCATTGAT	0	1458	1458	0	873	0	0	40	1518	0	0
Eukaryota	Opisthokonta	Fungi	Basidiomycota	Agaricomycotina	Tremellomycetes	Cryptococcus	Cryptococcus_carnescens	100	100	100	100	100	100	67	64	otu0748	CCAGCTCCAGTAGCGTATATTAAAGTTGTTGCAGTTAAAACGCTCGTAGTCGAACTTCGGGCTTGGCGGGATGGTCCGCCTTACGGTGTGTACTATTCTGCTGAGCCTTACCTCTTGGTGAGACCTCATGCCCTTTATTGGGTGTGGGGTGGAACCAGGAATTTTACCTTGAGAAAATTAGAGTGTTCAAAGCAGGCAAACGCCCGAATACATTAGCATGGAATAATAGAATAGGACGTGCGGTTCTATTTTGTTGGTTTCTAGGATCGCCGTAATGATTAATAGGGACGGTCGGGGGCATTAGTATTCCATTGCTAGAGGTGAAATTCTTAGATTTATGGAAGACTAACTACTGCGAAAGCATTTGCCAAGGACGTTTTCATTGAT	0	0	0	0	0	0	0	46	0	0	0
Eukaryota	Opisthokonta	Fungi	Basidiomycota	Agaricomycotina	Tremellomycetes	Cryptococcus	Cryptococcus_carnescens	100	100	100	100	100	100	100	100	otu0109	CCAGCTCCAGTAGCGTATATTAAAGTTGTTGCAGTTAAAACGCTCGTAGTCGAACTTCGGGCCTGGCGGGATGGTCCGCCTTACGGTGTGTACTGTCCGGCTGGGCCTTACCTCTTGGTGAGACCTCATGCTCTTTACTGGGTGTGGGGTGGAACCAGGAATTTTACCTTGAGAAAATTAGAGTGTTCAAAGCAGGCAAACGCCCGAATACATTAGCATGGAATAATAGAATAGGACGTGCGGTTCTATTTTGTTGGTTTCTAGGATCGCCGTAATGATTAATAGGGACGGTCGGGGGCATTGGTATTCCGTTGCTAGAGGTGAAATTCTTAGATTTACGGAAGACTAACTACTGCGAAAGCATTTGCCAAGGACGTTTTCATTGAT	0	0	0	0	0	1869	0	0	0	0	0
Eukaryota	Opisthokonta	Fungi	Basidiomycota	Agaricomycotina	Tremellomycetes	Cryptococcus	Cryptococcus_carnescens	100	100	100	100	100	100	100	100	otu0141	CCAGCTCCAGTAGCGTATATTAAAGTTGTTGCAGTTAAAACGCTCGTAGTCGAACTTCGGGCCTGGCGGGATGGTCCGCCTTACGGTGTGTACTATCCGGCTGGGCCTTACCTCTTGGTGAGACCTCATGCACTTTATTGGGTGTGGGGTGGAACCAGGAATTTTACCTTGAGAAAATTAGAGTGTTCAAAGCAGGCAAACGCCCGAATACATTAGCATGGAATAATAGAATAGGACGTGCGGTTCTATTTTGTTGGTTTCTAGGATCGCCGTAATGATTAATAGGGACGGTCGGGGGCATTGGTATTCCGTTGCTAGAGGTGAAATTCTTAGATTTACGGAAGACTAACTACTGCGAAAGCATTTGCCAAGGACGTTTTCATTGAT	0	0	0	0	0	1364	0	0	0	0	0
Eukaryota	Opisthokonta	Fungi	Basidiomycota	Agaricomycotina	Tremellomycetes	Cryptococcus	Cryptococcus_carnescens	100	100	100	100	100	100	86	86	otu0134	CCAGCTCCAGTAGCGTATATTAAAGTTGTTGCAGTTAAAACGCTCGTAGTCGAACTTCGGGCTTGGCGGGATGGTCCGCCTTACGGTGTGTACTATTCTGCTGAGCCTTACCTCTTGGTGAGACCTCATGCTCTTTACTGGGTGTGGGGTGGAACCAGGAATTTTACCTTGAGAAAATTAGAGTGTTCAAAGCAGGCAAACGCCCGAATACATTAGCATGGAATAATAGAATAGGACGTGCGGTTCTATTTTGTTGGTTTCTAGGATCGCCGTAATGATTAATAGGGACGGTCGGGGGCATTAGTATTCCATTGCTAGAGGTGAAATTCTTAGATTTATGGAAGACTAACTACTGCGAAAGCATTTGCCAAGGACGTTTTCATTGAT	0	0	0	0	1145	0	0	0	0	0	0
Eukaryota	Opisthokonta	Fungi	Basidiomycota	Agaricomycotina	Tremellomycetes	Cryptococcus	Cryptococcus_carnescens	100	100	100	100	100	100	100	100	otu0361	CCAGCTCCAGTAGCGTATATTAAAGTTGTTGCAGTTAAAACGCTCGTAGTCGAACTTCGGGCCTGGCGGGATGGTCCGCCTTACGGTGTGTACTGTCCGGCTGGGCCTTACCTCTTGGTGAGACCTCATGCTCTTTACGGGGTGTGGGGTGGAACCAGGAATTTTACCTTGAGAAAATTAGAGTGTTCAAAGCAGGCAAACGCCCGAATACATTAGCATGGAATAATAGAATAGGACGTGCGGTTCTATTTTGTTGGTTTCTAGGATCGCCGTAATGATTAATAGGGACGGTCGGGGGCATTGGTATTCCGTTGCTAGAGGTGAAATTCTTAGATTTACGGAAGACTAACTACTGCGAAAGCATTTGCCAAGGACGTTTTCATTGAT	0	340	340	0	0	0	0	0	0	0	0
Eukaryota	Opisthokonta	Fungi	Cryptomycota	Cryptomycotina	Cryptomycotina_X	Cryptomycotina_XX	Cryptomycotina_XX_sp.	100	98	96	96	96	96	96	96	otu0731	CCAGCTCCAATAGCGTATATTAAAGTTGTTGCGGTTAAAAAGCTCGTAGTTGAACCTTGGACAAAGTGCGCGTGGTCTACCGCAAGGTATGACTGCGGCGCTGCGTCTCTTTAGGGGGACTCGATGCTTCGGTGTCGAGGTAACCCGTGTTACTGTGAAGAAATTAGAGTGTTTAAAGCAAGCTATCGCTTGAATACATCAGCATGGAATAACAAGTTGGACTTTGCTCCTACTTGTTGGTTTGAGGGGAAAAGTAATGATTAATAGGGCCAGTTGGGGGCATTAGTATTCAGTAGTCAGAGGCGAAATTCTTGGATTTACTGAAGACTAACTAGTGCGAAAGCATTTGCCAAGGATGTTTTCATTAAT	0	0	0	0	0	0	0	51	0	0	0
Eukaryota	Opisthokonta	Fungi	Cryptomycota	Cryptomycotina	Cryptomycotina_X	Cryptomycotina_XX	Cryptomycotina_XX_sp.	100	97	95	95	95	95	95	95	otu0752	CCAGCTCCAATAGCGTATATTAAAGTTGTTGCAGTTAAAAAGCTCGTAGTTGGACCTTGGGTGCGGGCGCCGGGTTGGCCGCAAGGCACGACTCGGAACTCGCGCCTCTTTGGGGGACTCGCCGTTCTGCGGCGGGGCAACCCGGGTTACTGTGAAGAAATTAGAGTGTTTAAAGCAGGCGTTTGCTTGAATACATCAGCATGGAATAACAAGATAGGACTCTGCTCCACTTGTTGGTTTGGGAACGGAAGTAATGATTAATAGGGCCAGTTGGGGGCATTAGTATTCAGTAGTCAGAGGTGAAATTCTTGGATTTACTGAAGACTAACTAGTGCGAAAGCATTTGCCAAGGATGTTTTCATTAAT	0	0	0	0	0	0	0	45	0	0	0
Eukaryota	Opisthokonta	Fungi	Cryptomycota	Cryptomycotina	Cryptomycotina_X	Cryptomycotina_XX	Cryptomycotina_XX_sp.	100	100	100	100	100	100	100	100	otu0339	CCAGCTCCAATAGCGTATATTAAAGTTGTTGCAGTTAAAAAGCTCGTAGTTGAACCTTGGGCAAGACGCATCAGGTCGACCGTAAGGCCGGACTTGGTCGTCGCGCCTCTGTTGGGGGACTCGTTGCTTCGGCGGCGAGGTAACCTACGTTACTGTGAAGAAATTAGAGTGTTTAAAGCAGGCGATCGCTTGAATACATCAGCATGGAATAACAAGATATGACATATGTCTTCTTGTTGGTTTGGATACAAATGTAATGATTAATAGGGCCAGTTGGGGGCATTAGTATTCAGTAGTCAGAGGTGAAATTCTTGGATTTACTGAAGACTAACTAGTGCGAAAGCATTTGCCAAGGATGTTTTCATTAAT	0	0	0	0	0	0	395	0	0	0	0
Eukaryota	Opisthokonta	Fungi	Cryptomycota	Cryptomycotina	Cryptomycotina_X	Cryptomycotina_XX	Cryptomycotina_XX_sp.	100	99	99	94	94	94	94	94	otu0683	CCAGCTCCAATAGCGTATATTAAAGTTGTTGCAGTTAAAACGCTCGTAGTCGAATTTCGGACGCGAAACAAAGGTAGATCAAATGATCTTACTTTTGATTCAAGTCCTTATTTCTGGGAGAGCATGCATAGCATGTTAATCCAGGACATTTACTTTGAGGAAATTAGAGTGTTCAAAGCAGGCATTTGCTTGAATATGACAGCATAGAATAATAGAATAGGACTTTGGTTTTATTTTGTTGGTTTTGGAGACCAAGGTAATGATGAATAGGGGCAGTCGTGGGCATTAGTATTTTGAAGTCAGAGGTGAAATTCTTGGATTTTCAAAAGACTAACTAAAGCGAAAGCATTTGCCAAGGATGTTTTCATTGAT	0	0	0	0	0	0	68	0	0	0	0
Eukaryota	Alveolata	Ciliophora	Oligohymenophorea	Scuticociliatia_2	Pleuronematida	Cyclidium_2	Cyclidium_plouneouri	100	100	100	100	100	100	100	100	otu0296	CCAGCTCCACTAGCGTATATTAAAATTGTTGCAGTTAAAAAGCTCGTAGTTGAACCTCTGATTATGCATAGTTCTGGTTTTCAATCAAGCTATGTGTAGTCATCCATCTGCAAACCTTTTCGGGCATTCAGTTGTTCGGTTAGGAGAGTAGATATTTTACTGTGAAAAAATTAGAGTGTTTAAGGCAGACAATGGTTTGAATACATTAGCATGGAATAATAGAACAGGACACTTGTTCATTTCGTTGGTTATTGGACTCGTGTAATGATTAATAGGGACAGTTGGGGGCATTTGTATTTAATTGTCAGAGGTGAAATTCTTGGATTTATTAAAGACAAACTTATGCGAAAGCATTTGCCAAGGATGTTTTCATTAAT	0	0	0	0	0	0	0	478	0	0	0
Eukaryota	Stramenopiles	Ochrophyta	Bacillariophyta	Bacillariophyta_X	Polar-centric-Mediophyceae	Cyclotella	Cyclotella_choctawhatcheeana	100	100	100	100	100	100	100	42	otu0267	CCAGCTCCAATAGCGTATATTAAAGTTGTTGCAGTTAAAAAGCTCGTAGTTGGATTTCTGGCAGGAGCGTCCGGTCTCACACTCAGTGCGGGAACTTGGATGTCTCTGGCCATCTTTGGGGATATCCTGTTTGGCATTAAGTTGTCGGGCAGGGGACACCCATCGTTTACTGTGAAAAAATTAGAGTGTTTAAAGCAGGCTTATGCCGTTGAATATATTAGCATGGAATAATAAGATAGGACGTAGGTACTATTTTGTTGGTTTGCGCACCCACGTAATGATTAATAGAGACAGGCGGGGCTATTCGTATTGCATTGTCAGAGGTGAAATTCTTGGATTTCTGCAAGACGAACTACTGCGAAAGCATTTAGCAAGGATGTTTTCATTAAT	0	0	0	0	0	219	291	50	0	0	0
Eukaryota	Stramenopiles	Ochrophyta	Bacillariophyta	Bacillariophyta_X	Polar-centric-Mediophyceae	Cyclotella	Cyclotella_choctawhatcheeana	100	100	100	100	100	100	100	44	otu0869	CCAGCTCCAATAGCGTATATTAAAGTTGTTGCAGTTAAAAAGCTCGTAGTTGGATTTCTGGCAGGAGCGTCCGGTCTCACACTCAGTGCGGGAACTTGGATGTCTCTGGCCATCTTTGGGGATATCCTGTTTGGCATTAAGTTGTCGGGCAGGGGACACCCATCGTTTACTGTGAAAAAATTAGAGTGTTTAAAGCAGGCTTATGCCGTTGAATATATTAGCATGGAATAATAAGATAGGACGTAGGTACTATTTTGTTGGTTTGCGCACCCACGTAATGATTAATAGAGACAGGCGGGGCTATTCGTATTGCATTGTCAGAGGTGAAATTCCTGGATTTGTTAAAGACGGACTACTGCGAAAGCATCTGCCATGGATGTTTTCATTAAT	0	0	0	0	0	0	0	15	0	0	0
Eukaryota	Stramenopiles	Ochrophyta	Bacillariophyta	Bacillariophyta_X	Polar-centric-Mediophyceae	Cyclotella	Cyclotella_choctawhatcheeana	100	100	100	100	100	100	100	37	otu0468	CCAGCTCCAATAGCGTATATTAAAGTTGTTGCAGTTAAAAAGCTCGTAGTTGGATTTCTGGCAGGAGCGTCCGGTCTCACACTCAGTGCAGGAACTTGGATGTCTCTGGCCATCTTTGGGGATATCCTGTTTGGCATTAAGTTGTCGGGCAGGGGACACCCATCGTTTACTGTGAAAAAATTAGAGTGTTTAAAGCAGGCTTATGCCGTTGAATATATTAGCATGGAATAATAAGATAGGACGTAGGTACTATTTTGTTGGTTTGCGCACCCACGTAATGATTAATAGAGACAGGCGGGGCTATTCGTATTGCATTGTCAGAGGTGAAATTCTTGGATTTCTGCAAGACGAACTACTGCGAAAGCATTTAGCAAGGATGTTTTCATTAAT	0	0	0	0	0	0	191	0	0	0	0
Eukaryota	Stramenopiles	Ochrophyta	Bacillariophyta	Bacillariophyta_X	Polar-centric-Mediophyceae	Cyclotella	Cyclotella_choctawhatcheeana	100	100	100	100	100	100	100	47	otu0502	CCAGCTCCAATAGCGTATATTAAAGTTGTTGCAGTTAAAAAGCTCGTAGTTGGATTTCTGGCAGGAGCGTCCGGTCTCACACTCAGTGCGGGAACTTGGATGTCTCTGTCCATCTTTGGGGATATCCTGTTTGGCATTAAGTTGTCGGGCAGGGGACACCCATCGTTTACTGTGAAAAAATTAGAGTGTTTAAAGCAGGCTTATGCCGTTGAATATATTAGCATGGAATAATAAGATAGGACGTAGGTACTATTTTGTTGGTTTGCGCACCCACGTAATGATTAATAGAGACAGGCGGGGCTATTCGTATTGCATTGTCAGAGGTGAAATTCTTGGATTTCTGCAAGACGAACTACTGCGAAAGCATTTAGCAAGGATGTTTTCATTAAT	0	0	0	0	0	0	160	0	0	0	0
Eukaryota	Opisthokonta	Fungi	Basidiomycota	Agaricomycotina	Agaricomycetes	Cylindrobasidium	Cylindrobasidium_laeve	100	100	100	100	100	100	54	54	otu0795	CCAGCTCCAATAGCGTATATTAAAGTTGTTGCAGTTAAAAAGCTCGTAGTTGAACTTCAGGCCTGGCTGGGCGGTCCGCCTCACGGCGTGTACTGTCTGGCTGGGTCTTACCTCTTGGTGAGCCGGCGTGGCCTTTATTGGTTGCGTCGGGGAACCAGGACTTTTACCTTGAGAAAATTAGAGTGTTCAAAGCAGGCCTACGCCTGAATACATTAGCATGGAATAATAAAATAGGACGTGCGGTTCTATTTTGTTGGTTTCTAGAGTCGCCGTAATGATTAATAGGGATAGTTGGGGGCATTGGTATTGAGTCGCTAGAGGTGAAATTCTTGGATTGACTCAAGACCAACTATTGCGAAAGCATTTGCCAAGGATGTTTTCATTAAT	0	0	0	0	0	0	0	0	0	36	0
Eukaryota	Opisthokonta	Fungi	Basidiomycota	Pucciniomycotina	Cystobasidiomycetes	Cystobasidiomycetes_X	Cystobasidiomycetes_X_sp.	100	100	100	100	100	100	84	84	otu0357	CCAGCTCCAATAGCGTATATTAAAGTTGTTGCCGTTAAAAAGCTCGTAGTCGAACTTCGGCCTTTGCCACCCGGTCCGCCCATTGGGTGTGTACTGGAGTGGTGGAGGCTTACCTCGTGGTGAACGGCGATGTCATTTACTTGGTGTCGTCGGGAACCATGACTTTTACTTTGAAAAAATTAGAGTGTTCAAAGCAGGCTAACGCCCGAATACATTAGCATGGAATAATAAAATAGGACGTGCGGTTCTATTTTGTTGGTTTCTAGGATCGCCGTAATGATTAATAGGGATAGTTGGGGGCATTCGTATTCAATTGCTAGAGGTGAAATTCTTGGATTTATTGAAGACGAACTACTGCGAAAGCATTTGCCAAGGATGTTTTCATTGAT	0	0	0	0	0	0	0	0	348	0	0
Eukaryota	Opisthokonta	Fungi	Basidiomycota	Pucciniomycotina	Cystobasidiomycetes	Cystobasidiomycetes_X	Cystobasidiomycetes_X_sp.	100	100	100	100	100	100	98	98	otu0767	CCAGCTCCAATAGCGTATATTAAAGTTGTTGCCGTTAAAAAGCTCGTAGTCGAACTTCGGCCTTTGCCGCCCGGTCCGCCTATTTGGGCGTGTACTGGAGCGGTGGAGGCTTACCTCGTGGTGAACGGCCATGCTCTTTACTGGGTGTGGTCGAGAACCATGACTTTTACTTTGAAAAAATTAGAGTGTTCAAAGCAGGCTTACGCCCGAATACATTAGCATGGAATAATAAAATAGGACGTGCGGTTCTATTTTGTTGGTTTCTAGGATCGCCGTAATGATTAATAGGGATAGTTGGGGGCATTCGTATTCAATTGCTAGAGGTGAAATTCTTGGATTTATTGAAGACGAACTACTGCGAAAGCATTTGCCAAGGATGTTTTCATTGAT	0	0	0	0	0	0	0	41	0	0	0
Eukaryota	Opisthokonta	Fungi	Basidiomycota	Pucciniomycotina	Cystobasidiomycetes	Cystobasidiomycetes_X	Cystobasidiomycetes_X_sp.	100	100	100	100	100	100	53	53	otu0271	CCAGCTCCAATAGCGTATATTAATGTTGTTGCCGTTAAAAAGCTCGTAGTCGAACTTCGGCCTCTGCCACCCGGTCCGCCTATTTGGGTGTGTACTGGAGTGGTGGAGGCTTACCTCGTGGTGAACGGCCATGTCCTTTATTGGGTGTGGTCGGGAACCATGACTTTTACTGTGAAAAAATTAGAGTGTTCAAAGCAGGCTTACGCCCGAATACATTAGCATGGAATAATAAAATAGGACGTGCGGTCCTATTTTGTTGGTTTCTAGGATCGCCGTAATGATTAATAGGGATAGTTGGGGGCATTCGTATTCAATTGTCAGAGGTGAAATTCTTGGATTTATTGAAGACGAACTACTGCGAAAGCATTTGCCAAGGATGTTTTCATTGAT	0	0	0	0	0	0	0	0	0	0	0
Eukaryota	Opisthokonta	Fungi	Basidiomycota	Agaricomycotina	Agaricomycetes	Cystofilobasidium	Cystofilobasidium_sp.	100	100	100	100	100	100	100	100	otu0389	CCAGCTCCAATAGCGTATATTAAAGTTGTTGCAGTTAAAAAGCTCGTAGTTGAACTTCAGGTCTGGTGGGCCGGTCCGCCTCACGGTGTGTACTGGTCGACTGGACCTTACCTCTTGGTGAGCCGTCATGCCGTTTATTCGGTGTGGCGGGGAACCAGGACTTTTACTTTGAAAAAATTAGAGTGTTCAAAGCAGGCCTATGCCCGAATACATTAGCATGGAATAATAGAATAGGACGTGCGGTTCTATTTTGTTGGTTTCTAGGATCGCCGTAATGATTAATAGGGATAGTTGGGGGCATTAGTATTCAGTCGCTAGAGGTGAAATTCTTGGATTGACTGAAGACTAACTACTGCGAAAGCATTTGCCAAGGATGTTTTCATTAAT	0	0	0	0	0	0	294	0	0	0	0
Eukaryota	Opisthokonta	Fungi	Basidiomycota	Agaricomycotina	Agaricomycetes	Cystofilobasidium	Cystofilobasidium_sp.	100	100	100	100	100	100	100	97	otu0545	CCAGCTCCAATAGCGTATATTAAAGTTGTTGCAGTTAAAAAGCTCGTAGTTGAACTTCAGGTCTGGTGGGCCGGTCCGCCTCACGGTGTGTACTGGTCGACTGGACCTTACCTCTTGGTGAGCCGTCATGCCGTTTATTCGGTGTGGTGGGGAACCAGGACTTTTACTTTGAAAAAATTAGAGTGTTCAAAGCAGGCCTATGCCCGAATACATTAGCATGGAATAATAGAATAGGACGTGCGGTTCTATTTTGTTGGTTTCTAGGATCGCCGTAATGATTAATAGGGATAGTTGGGGGCATTAGTATTCAGTCGCTAGAGGTGAAATTCTTGGATTGACTGAAGACTAACTACTGCGAAAGCATTTGCCAAGGATGTTTTCATTAAT	0	133	133	0	0	0	0	0	0	0	0
Eukaryota	Alveolata	Ciliophora	Spirotrichea	Tintinnida	Xystonellidae	Dadayiella	Dadayiella_ganymedes	100	100	100	100	100	99	57	57	otu0852	CCAGCTCCAATAGCGTATATTAAAGTTGTTGCAGTTAAAAAGCTCGTAGTTGGATTTCTGGTAGGAGGTTAGGGCGCACTGTCGTGATGCCCGCGTCTTCTGCCATCCTTCTGTTAACCCTTCAGGGCGTTCGTTCGTCGGTTGGGGGCTCAGATATTTTACCTTGAGAAAATTAGAGTGTTTCAGGCAGGCTTGTGCCCGGATACATTAGCATGGAATAATGGAATAGGACTTTAGCCTCTTCTGTTGGTCTGAGGGGTTGGAGTAATGATTAATAGGGATAGTTGGGGGCATTAGTACTTAACTGTCAGAGGTGAAATTCTCGGATTTGTTAAAGACTAACTTATGCGAAAGCATTTGCCAAGGATGTTTTCATTAAT	0	0	0	0	0	0	0	21	0	0	0
Eukaryota	Opisthokonta	Fungi	Ascomycota	Pezizomycotina	Dothideomycetes	Davidiella	Davidiella_macrospora	100	100	100	100	100	51	39	39	otu0833	CCAGCTCCAATAGCGTATATTAAAGTTGTTGCAGTTAAAAAGCTCGTAGTTGAACCTTGGGCCTGGCTGGCCGGTCCGCCTCACCGCGTGTACTGGTCCGGCCGGGCCTTTCCTTCTGGGGAACCTCATGCCCTTCACTGGGCGTGTTGGGGAACCAGGACTTTTACTTTGAAAAAATTAGAGTGTTCAAAGCAGGCCTTTGCTCGAATACATTAGCATGGAATAATAGAATAGGACGTGTGGTTCTATTTTGTTGGTTTCTAGGACCGCCGTAATGATTAATAGGGATAGTCGGGGGCGTCAGTATTCAGCTGTCAGAGGTGAAATTCTTGGATTTGCTGAAGACTAACTACTGCGAAAGCATTCGCCAAGGATGTTTTCATTAAT	0	0	0	0	27	0	0	0	0	0	0
Eukaryota	Opisthokonta	Fungi	Ascomycota	Saccharomycotina	Saccharomycetales	Debaryomyces	Debaryomyces_hansenii	100	100	100	100	100	100	94	94	otu0202	CCAGCTCCAATAGCGTATATTAAAGTTGTTGCAGTTAAAAAGCTCGTAGTTGAACCTTGGGCTTGGTTGGCCGGTCCGCCTTTTTGGCGAGTACTGGACCCAACCGAGCCTTTCCTTCTGGCTAACCTTTCGCCCTTGTGGTGTTTGGCGAACCAGGACTTTTACTTTGAAAAAATTAGAGTGTTCAAAGCAGGCCTTTGCTCGAATATATTAGCATGGAATAATAGAATAGGACGTTATGGTTCTATTTTGTTGGTTTCTAGGACCATCGTAATGATTAATAGGGACGGTCGGGGGCATCAGTATTCAGTTGTCAGAGGTGAAATTCTTGGATTTACTGAAGACTAACTACTGCGAAAGCATTTGCCAAGGACGTTTTCATTAAT	0	0	0	0	0	0	0	836	0	0	0
Eukaryota	Opisthokonta	Fungi	Ascomycota	Saccharomycotina	Saccharomycetales	Debaryomyces	Debaryomyces_hansenii	100	100	100	100	100	100	98	97	otu0669	CCAGCTCCAGTAGCGTATATTAAAGTTGTTGCAGTTAAAAAGCTCGTAGTTGAACCTTGGGCTTGGTTGGCCGGTCCGCCTTTTTGGCGAGTACTGGACCCAACCGAGCCTTTCCTTCTGACTAACCTTTCGCCCTTGTGGTGTTTGGCGAACCAGGACTTTTACTTTGAAAAAATTAGAGTGTTCAAAGCAGGCCTTTGCTCGAATATATTAGCATGGAATAATAGAATAGGACGTTATGGTTCTATTTTGTTGGTTTCTAGGACCATCGTAATGATTAATAGGGACGGTCGGGGGCATCAGTATTCAGTTGTCAGAGGTGAAATTCTTGGATTACCTGAAGACTAACTACTGCGAAAGCATTTGCCAAGGACGTTTTCATTAAT	0	0	0	0	0	0	0	73	0	0	0
Eukaryota	Alveolata	Ciliophora	Litostomatea	Haptoria_4	Didiniidae	Didiniidae_X	Didiniidae_X_sp.	100	100	100	100	100	100	100	100	otu0198	CCAGCTCCAATAGCGTATATTAAAGTTGTTGCAGTTAAAAAGCTCGTAGTTGGATTTCTAGATAAGTGGGTACTTGTACTTTGCTTGTCTACCAGTCATAGACTGTTACTGTGAGAAAATTAGAGTGTTTCAAGCAGGCTGTTGCAGGAATACATTAGCATGGAATAACGAATGTGTCTGGAATATTGGTTAATTCTAGATTACGATTAATAGGGACAGTTGGGGGGATTAGTATTTAATTGTCAGAGGTGAAATTCTTGGATTTATTAAAGACTAACGTATGCGAAAGCATTTGCCAAGGATGTTTTCATTAAT	0	0	0	0	0	0	0	0	859	0	0
Eukaryota	Alveolata	Ciliophora	Litostomatea	Haptoria_4	Didiniidae	Didiniidae_X	Didiniidae_X_sp.	100	100	100	100	100	100	100	100	otu0576	CCAGCTCCAATAGCGTATATTAAAGTTGTTGCAGTTAAAAAGCTCGTAGTTGGATTTCTAGATAAGTGGGTACTTGTACTTTGCTTGTCTACCAGTCATAGACTGTTACTGTGAGAAAATTAGAGTGTTTCAAGCAGGCTGTTGCAGGAATACATTAGCATGGAATAACGAATGTGTCTGGAATATTGGTTAATTCTAGATTACGATTAATAGGGACAGTTGGGGGGATTAGTATTTAATTGTCAGAGGTGAAATTCTTGGATTTATTAAAGACTAACGTATGCGAAAGCATTTCTCAAGGATGTTTTCATTAAT	0	0	0	0	0	0	0	109	0	0	0
Eukaryota	Alveolata	Ciliophora	Litostomatea	Haptoria_4	Didiniidae	Didiniidae_X	Didiniidae_X_sp.	100	100	100	100	100	100	100	100	otu0964	CCAGCTCCAATAGCGTATATTAAAGTTGTTGCAGTTAAAAAGCTCGTAGTTGGATTTCTAGATAAGTGGGTACTTGTACTTTGCTTGTCTACCAGTCATAGACTGTTACTGTGAGAAAATTAGAGTGTTTCAAGCAGGCTGTTGCAGGAATACATTAGCATGGAATAACGAATGTGTCTGGAATATTGGTTAATTCTAGATTACGATTAATAGGGACAGTTGGGGGCATTAGTATTTAATTGTCAGAGGTGAAATTCTTGGATTTATTAAAGACTAACGTATGCGAAAGCATTTGCCAAGGATGTTTTCATTAAT	0	3	0	0	0	0	0	0	0	0	0
Eukaryota	Alveolata	Dinoflagellata	Syndiniales	Dino-Group-I	Dino-Group-I-Clade-1	Dino-Group-I-Clade-1_X	Dino-Group-I-Clade-1_X_sp.	100	100	100	100	100	100	100	100	otu1036	TCCAGCTCCAATAGCGTATATTAAAGTTGTTGCGGTTAAAAAGCTCGTAGTTGGAGTTCTGCCAGGTGCCGCCTGTCCGCCCCAGTGGTGAGTACGTGGCGCGCATTTGGCCCTTTCAAGGGGAGCGTATCTGCACTTTATTGTGTGGTGCGGGATCCTTGACTTTTACTTTGAGGAAATAGGAGTGTTCCAAGCAGGCTCTCGTCGTGCACAGCTCAGCATGGAATAATAGCATTGGACCTCGATTCTAAGCTGTTGGTTGCCAGAAGCGAGGTAATGATGAAGAGGGATAGTTGGGGGCATTCGTATTTAACTGTCAGAGGTGAAATTCTTGGATTTGTTAAAGACGGACTACTGCGAAAGCATCTGCCATGGATGTTTTCATTGAT	0	0	0	0	0	0	0	0	0	0	5443
Eukaryota	Alveolata	Dinoflagellata	Syndiniales	Dino-Group-I	Dino-Group-I-Clade-1	Dino-Group-I-Clade-1_X	Dino-Group-I-Clade-1_X_sp.	100	100	100	100	100	100	100	100	otu1074	TCCAGCTCCAATAGCGTATATTAAAGTTGTTGCGGTTAAAAAGCTCGTAGTTGGAGTTCTGCCAGGTGCCGTCTGTCCGCCCCAGTGGTGAGTACGTGACGCGCATTTGGCCCTTTCAAGGGGAGCGTATCTGCACTTTACTGTGTGGTGCGGGATCCTTGACTTTTACTTTGAGGAAATAGGAGTGTTCCAAGCAGGCTCTCGTCGTGCACAGCTCAGCATGGAATAATAGCATTGGACCTCGATTCTAAGCTGTTGGTTGCCAGAAGCGAGGTAATGATGAAGAGGGATAGTTGGGGGCATTCGTATTTAACTGTCAGAGGTGAAATTCTTGGATTTGTTAAAGACGGACTACTGCGAAAGCATCTGCCATGGATGTTTTCATTGAT	0	0	0	0	0	0	0	0	0	0	186
Eukaryota	Alveolata	Dinoflagellata	Syndiniales	Dino-Group-I	Dino-Group-I-Clade-1	Dino-Group-I-Clade-1_X	Dino-Group-I-Clade-1_X_sp.	100	100	100	100	100	100	100	100	otu1081	TCCAGCTCCAATAGCGTATATTAAAGTTGTTGCGGTTAAAAAGCTCGTAGTTGGAGTTCTGCCAGGTGCCGCCTGTCCGCCCCAGTGGTGAGTACGTGGCGCGCATTTGGCCCTTTCAAGGGGAGCGTATCTGCACTTTATTGTGTGGTGCGGGATCCTTGACTTTTACTTTGAGGAAATAGGAGTGTTCCAAGCAGGCTCTCGTCGTGCACAGCTCAGCATGGAATAATAGCATTGGACCTCGATTCTAAGCTGTTGGTTGCCAGAAGCGAGGTAATGAT	0	0	0	0	0	0	0	0	0	0	12
Eukaryota	Alveolata	Dinoflagellata	Syndiniales	Dino-Group-I	Dino-Group-I-Clade-1	Dino-Group-I-Clade-1_X	Dino-Group-I-Clade-1_X_sp.	100	100	100	100	100	100	100	100	otu0002	CCAGCTCCAATAGCGTATATTAAAGTTGTTGCGGTTAAAAAGCTCGTAGTTGGAGTTCTGCCAGGTGCCGCCTGTCCGCCCCAGTGGTGAGTACGTGGCGCGCATTTGGCCCTTTCAAGGGGAGCGTATCTGCACTTTATTGTGTGGTGCGGGATCCTTGACTTTTACTTTGAGGAAATAGGAGTGTTCCAAGCAGGCTCTCGTCGTGCACAGCTCAGCATGGAATAATAGCATTGGACCTCGATTCTAAGCTGTTGGTTGCCAGAAGCGAGGTAATGATGAAGAGGGATAGTTGGGGGCATTCGTATTTAACTGTCAGAGGTGAAATTCTTGGATTTGTTAAAGACGGACTACTGCGAAAGCATCTGCCATGGATGTTTTCATTGAT	0	778	2746	12996	5690	39623	16859	17701	14597	14432	0
Eukaryota	Alveolata	Dinoflagellata	Syndiniales	Dino-Group-I	Dino-Group-I-Clade-1	Dino-Group-I-Clade-1_X	Dino-Group-I-Clade-1_X_sp.	100	100	100	100	100	100	100	100	otu0005	CCAGCTCCAATAGCGTATATTAAAGTTGTTGCGGTTAAAAAGCTCGTAGTTGGAGTTCTGCCAGGTGCCGTCTGTCCGCCCCAGTGGTGAGTACGTGACGCGCATTTGGCCCTTTCAAGGGGAGCGTATCTGCACTTTACTGTGTGGTGCGGGATCCTTGACTTTTACTTTGAGGAAATAGGAGTGTTCCAAGCAGGCTCTCGTCGTGCACAGCTCAGCATGGAATAATAGCATTGGACCTCGATTCTAAGCTGTTGGTTGCCAGAAGCGAGGTAATGATGAAGAGGGATAGTTGGGGGCATTCGTATTTAACTGTCAGAGGTGAAATTCTTGGATTTGTTAAAGACGGACTACTGCGAAAGCATCTGCCATGGATGTTTTCATTGAT	0	0	0	4909	840	23772	2266	3789	1120	3869	0
Eukaryota	Alveolata	Dinoflagellata	Syndiniales	Dino-Group-I	Dino-Group-I-Clade-1	Dino-Group-I-Clade-1_X	Dino-Group-I-Clade-1_X_sp.	100	100	100	100	100	100	100	100	otu0028	CCAGCTCCAATAGCGTATATTAAAGTTGTTGCGGTTAAAAAGCTCGTAGTTGGAGTTCTGCCAGGTGCCGCCTGTCCGCCCCAGTGGTGAGTACGTGGCGCGCATTTGGCCCTTTCAAGGGGAGCGTATCTGCACTTTATTGTGTGGTGCGGGATCCTTGACTTTTACTTTGAGGAAATAGGAGTGTTCCAAGCAGGCTCTCGTCGTGCACAGCTCAGCATGGAATAATAGCATTGGACCTCGATTCTAAGCTGTTGGTTGCCAGAAGCGAGGTAATGATGAAGAGGGGTAGTTGGGGGCATTCGTATTTAACTGTCAGAGGTGAAATTCTTGGATTTGTTAAAGACGGACTACTGCGAAAGCATCTGCCATGGATGTTTTCATTGAT	0	0	0	1509	0	2651	1119	2854	0	2693	0
Eukaryota	Alveolata	Dinoflagellata	Syndiniales	Dino-Group-I	Dino-Group-I-Clade-1	Dino-Group-I-Clade-1_X	Dino-Group-I-Clade-1_X_sp.	100	100	100	100	100	100	100	100	otu0137	CCAGCTCCAATAGCGTATATTAAAGTTGTTGCGGTTAAAAAGCTCGTAGTTGGAGTTCTGCCAGGTGCCGCCTGTCCGCCCCAGTGGTGAGTACGTGGCGCGCATTTGGCCCTTTCAAGGGGAGCGTATTGCACTTAACTGTGTGGTGCGGGATCCTTGACTTTTACTTTGAGGAAATAAGAGTGTTCCAAGCAGGCTCTCGTCGTGCATAGCTCAGCATGGAATAATAGCATTGGATCTCGATTCCAAACTGTTGGTTGTAGGAAACGAGATAATGATGAAGAGGGATAGTTGGGGGCATTCGTATTTAACTGTCAGAGGTGAAATTCTTGGATTTGTTAAAGACGAACTACTGCGAAAGCATCTGCCATGGATGTTTTCATTGAT	0	0	0	0	0	0	0	833	0	634	0
Eukaryota	Alveolata	Dinoflagellata	Syndiniales	Dino-Group-I	Dino-Group-I-Clade-1	Dino-Group-I-Clade-1_X	Dino-Group-I-Clade-1_X_sp.	100	100	100	100	100	100	100	100	otu0031	CCAGCTCCAATAGCGTATATTAAAGTTGTTGCGGTTAAAAAGCTCGTAGTTGGAGTTCTGCCAGGTGCCACCTGTCCGCCCCAGTGGTGAGTACGTGGTGCGCATTTGGCCCTTTCAAGGGGAGCGTATTTGCACTTAATTGTGTGGTGCGGGATCCTTGACTTTTACTTTGAGGAAATAAGAGTGTTCCAAGCAGGCTCTCGTCGTGCATAGCTCAGCATGGAATAATAGCATTGGACCTCGATTCTAAGCTGTTGGTTGCCAGAAGCGAGGTAATGATGAAGAGGGATAGTTGGGGGCATTCGTATTTAACTGTCAGAGGTGAAATTCTTGGATTTGTTAAAGACGGACTACTGCGAAAGCATCTGCCATGGATGTTTTCATTGAT	0	0	1011	0	0	2517	1075	1700	2104	416	0
Eukaryota	Alveolata	Dinoflagellata	Syndiniales	Dino-Group-I	Dino-Group-I-Clade-1	Dino-Group-I-Clade-1_X	Dino-Group-I-Clade-1_X_sp.	100	100	100	100	100	100	100	100	otu0328	CCAGCTCCAATAGCGTATATTAAAGTTGTTGCGGTTAAAAAGCTCGTAGTTGGAGTTCTGCCAGGTGCCGCCTGTCCGCCCCAGTGGTGAGTACGTGGCGCGCATTTGGCCCTTTCAAGGGGAGCGTATCTGCACTTTATTGTGTGGTGCGGGATCCTTGACTTTTACTTTGAGGAAATAGGAGTGTTCCAAGCAGGCTCTCGTCGTGCACAGCTCAGCATGGAATAATAGCATTGGGCCTCGATTCTAAGCTGTTGGTTGCCAGAAGCGAGGTAATGATGAAGAGGGATAGTTGGGGGCATTCGTATTTAACTGTCAGAGGTGAAATTCTTGGATTTGTTAAAGACGGACTACTGCGAAAGCATCTGCCATGGATGTTTTCATTGAT	0	0	0	0	0	0	0	0	0	416	0
Eukaryota	Alveolata	Dinoflagellata	Syndiniales	Dino-Group-I	Dino-Group-I-Clade-1	Dino-Group-I-Clade-1_X	Dino-Group-I-Clade-1_X_sp.	100	100	100	100	100	100	100	100	otu0368	CCAGCTCCAATAGCGTATATTAAAGTTGTTGCGGTTAAAAAGCTCGTAGTTGGAGTTCTGCCAGGTGCCGCCTGTCCGCCCCAGTGGTGAGTACGTGGCGAGCATTTGGCCCTTTCAAGGGGAGCGTATCTGCACTTTATTGTGTGGTGCGGGATCCTTGACTTTTACTTTGAGGAAATAGGAGTGTTCCAAGCAGGCTCTCGTCGTGCACAGCTCAGCATGGAATAATAGCATTGGACCTCGATTCTAAGCTGTTGGTTGCCAGAAGCGAGGTAATGATGAAGAGGGATAGTTGGGGGCATTCGTATTTAACTGTCAGAGGTGAAATTCTTGGATTTGTTAAAGACGGACTACTGCGAAAGCATTTGCCAAGGATGTTTTCATTAAT	0	0	0	0	0	0	0	0	0	325	0
Eukaryota	Alveolata	Dinoflagellata	Syndiniales	Dino-Group-I	Dino-Group-I-Clade-1	Dino-Group-I-Clade-1_X	Dino-Group-I-Clade-1_X_sp.	100	100	100	100	100	100	100	100	otu0407	CCAGCTCCAATAGCGTATATTAAAGTTGTTGCGGTTAAAAAGCTCGTAGTTGGAGTTCTGCCAGGTGCCGCCTGTCCGCCCCAGTGGTGAGTGCGTGGCGCGCATTTGGCCCTTTCAAGGGGAGCGTATCTGCACTTTATTGTGTGGTGCGGGATCCTTGACTTTTACTTTGAGGAAATAGGAGTGTTCCAAGCAGGCTCTCGTCGTGCACAGCTCAGCATGGAATAATAGCATTGGACCTCGATTCTAAGCTGTTGGTTGCCAGAAGCGAGGTAATGATGAAGAGGGATAGTTGGGGGCATTCGTATTTAACTGTCAGAGGTGAAATTCTTGGATTTGTTAAAGACGGACTACTGCGAAAGCATCTGCCATGGATGTTTTCATTGAT	0	0	0	0	0	0	0	0	0	278	0
Eukaryota	Alveolata	Dinoflagellata	Syndiniales	Dino-Group-I	Dino-Group-I-Clade-1	Dino-Group-I-Clade-1_X	Dino-Group-I-Clade-1_X_sp.	100	100	100	100	100	100	100	100	otu0414	CCAGCTTCAATAGCGTATATTAAAGTTGTTGCGGTTAAAAAGCTCGTAGTTGGAGTTCTGCCAGGTGCCGCCTGTCCGCCCCAGTGGTGAGTACGTGGCGCGCATTTGGCCCTTTCAAGGGGAGCGTATCTGCACTTTATTGTGTGGTGCGGGATCCTTGACTTTTACTTTGAGGAAATAGGAGTGTTCCAAGCAGGCTCTCGTCGTGCACAGCTCAGCATGGAATAATAGCATTGGACCTCGATTCTAAGCTGTTGGTTGCCAGAAGCGAGGTAATGATGAAGAGGGGTAGTTGGGGGCATTCGTATTTAACTGTCAGAGGTGAAATTCTTGGATTTGTTAAAGACGGACTACTGCGAAAGCATCTGCCATGGATGTTTTCATTGAT	0	0	0	0	0	0	0	0	0	254	0
Eukaryota	Alveolata	Dinoflagellata	Syndiniales	Dino-Group-I	Dino-Group-I-Clade-1	Dino-Group-I-Clade-1_X	Dino-Group-I-Clade-1_X_sp.	100	100	100	100	100	100	100	100	otu0255	CCAGCTCCAATAGCGTATATTAAAGTTGTTGCGGTTAAAAAGCTCGTAGTTGGAGTTCTGCCAGGTGCCGCCTGTCCGCCCCAGTGGTGAGTACGTGGCGCGCATTTGGCCCTTTCAAGGGGAGCGTATCTGCACTTTATTGTGTGGTGCGGGATCCTTGACTTTTACTTTGAGGAAATAGGAGTGTTCCAAGCAGGCTCTCGTCGTGCACAGCTCAGCATGGAATAATAGCATTGGACCTCGATTCTAAGCTGTTGGTTGCCAGAAGCGAGGTAATGAT	0	18	12	51	15	118	157	7	53	181	0
Eukaryota	Alveolata	Dinoflagellata	Syndiniales	Dino-Group-I	Dino-Group-I-Clade-1	Dino-Group-I-Clade-1_X	Dino-Group-I-Clade-1_X_sp.	100	100	100	100	100	100	100	100	otu0386	CCAGCTCCAATAGCGTATATTAAAGTTGTTGCGGTTAAAAAGCTCGTAGTTGGAGTTCTGCCAGGTGACGCTCGTCCGCCCAAGTGGTGTGTACAGGGCGTGCATCTGGCCCCTTCAAGGGGAACGTGTTGCACTTTATTGTGTGGCGCGAGATCCTTGACTTTTACTTTGAGGAAATAAGAGTGTTCCAAGCAGGCTCTCGTCGTGCATAGCTCAGCATGGAATAATAGCATTGGACTTCGTTTCTACGCTGTTGGTTGCAAGAAGCGAGGTAATGATGAAGAGGGATAGTTGGGGGCATTCGTATTTAACTGTCAGAGGTGAAATTCTTGGATTTGTTAAAGACGGACTACTGCGAAAGCATCTGCCATGGATGTTTTCATTGAT	0	0	0	0	0	0	0	162	0	135	0
Eukaryota	Alveolata	Dinoflagellata	Syndiniales	Dino-Group-I	Dino-Group-I-Clade-1	Dino-Group-I-Clade-1_X	Dino-Group-I-Clade-1_X_sp.	100	100	100	100	100	100	100	100	otu0559	CCAGCTCCAATAGCGTATATTAAAGTTGTTGCGGTTAAAAAGCTCGTAGTTGGAGTTCTGCCAGGTGCCGCCTGTCCGCCCCAGTGGTGAGTACGTGGCGCGCATTTGGCCCTTTCAAGGGGAGCGTATCTGCACTTTATTGTGTGGTGCGGGATCCTTGACTTTTACTTTGAGGAAATAGGAGTGTTCCAAGCAGGCTCTCGTCGTGCACAGCTCAGCATGGAATAATAGCATTGGACCTCGATTCTAAGCTGTTGGTTGCCAGAAGCGAGGTAATGATGAAGAGGGATAGTTGGGGGCATTCGTGTTTAACTGTCAGAGGTGAAATTCTTGGATTTGTTAAAGACGGACTACTGCGAAAGCATTTGCCAAGGATGTTTTCATTAAT	0	0	0	0	0	0	0	0	0	120	0
Eukaryota	Alveolata	Dinoflagellata	Syndiniales	Dino-Group-I	Dino-Group-I-Clade-1	Dino-Group-I-Clade-1_X	Dino-Group-I-Clade-1_X_sp.	100	100	100	100	100	100	100	100	otu0586	CCAGCTCCAATAGCGTATATTAAAGTTGTTGCGGTTAAAAAGCTCGTAGTTGGAGTTCTGCCAGGTGCCGCCTGTCCGCCCCAGTGGTGAGTACGTGGCGCGCATTTGGCCCTTTCAAGGGGAGCGTATCTGCACTTTACTGTGTGGTGCGGGATCCTTGACTTTTACTTTGAGGAAATAGGAGTGTTCCAAGCAGGCTCTCGTCGTGCACAGCTCAGCATGGAATAATAGCATTGGACCTCGATTCTAAGCTGTTGGTTGCAAGAAGCGAGGTAATGATGAAGAGGGATAGTTGGGGGCATTCGTATTTAACTGTCAGAGGTGAAATTCTTGGATTTGTTAAAGACGGACTACTGCGAAAGCATCTGCCATGGATGTTTTCATTGAT	0	0	0	0	0	0	0	0	0	105	0
Eukaryota	Alveolata	Dinoflagellata	Syndiniales	Dino-Group-I	Dino-Group-I-Clade-1	Dino-Group-I-Clade-1_X	Dino-Group-I-Clade-1_X_sp.	100	100	100	100	100	100	100	100	otu0651	CCAGCTCCAATAGCGTATATTAAAGTTGTCGCGGTTAAAAAGCTCGTAGTTGGAGTTCTGCCAGGTGCCGCCTGTCCGCCCCAGTGGTGAGTACGTGGCGCGCATTTGGCCCTTTCAAGGGGAGCGTATCTGCACTTTATTGTGTGGTGCGGGATCCTTGACTTTTACTTTGAGGAAATAGGAGTGTTCCAAGCAGGCTCTCGTCGTGCACAGCTCAGCATGGAATAATAGCATTGGACCTCGATTCTAAGCTGTTGGTTGCCAGAAGCGAGGTAATGATGAAGAGGGATAGTTGGGGGCATTCGTATTTAACTGTCAGAGGTGAAATTCTTGGATTTGTTAAAGACGGACTACTGCGAAAGCATCTGCCATGGATGTTTTCATTGAT	0	0	0	0	0	0	0	0	0	78	0
Eukaryota	Alveolata	Dinoflagellata	Syndiniales	Dino-Group-I	Dino-Group-I-Clade-1	Dino-Group-I-Clade-1_X	Dino-Group-I-Clade-1_X_sp.	100	100	100	100	100	100	100	100	otu0672	CCAGCTCCAATAGCGTATATTAAAGTTGTTGCGGTTAAAAAGCTCGTAGTTGGAGTTCTGCCAGGTGACACTCGTCCGCCCAAGTGGTGTGTACAGGGTGTGCATCTGGCCCTTTCAAGGGGAACGTGTCTGCACTTTATTGTGTGGTGCGAGATCCTTGACTTTTACTTTGAGGAAATCAGAGTGTTCCAAGCAGGCTCTCGTCGTGCATAGCTCAGCATGGAATAATAGCATTGGACTTCGTTTCTAAGCTGTTGGTTGCAAGAAGCGAGGTAATGAT	0	0	0	0	0	0	0	0	0	73	0
Eukaryota	Alveolata	Dinoflagellata	Syndiniales	Dino-Group-I	Dino-Group-I-Clade-1	Dino-Group-I-Clade-1_X	Dino-Group-I-Clade-1_X_sp.	100	100	100	100	100	100	100	100	otu0771	CCAGCTCCAATAGCGTATATTTAAGTTGTTGCAGTTAAAAAGCTCGTAGTTGGAGTTCTGCCAGGTGCCGCCTGTCCGCCCCAGTGGTGAGTACGTGGCGAGCATTTGGCCCTTTCAAGGGGAACGTATCTGCACTTTATTGTGTGGTGCGGGATCCTTGACTTTTACTTTGAGGAAATAGGAGTGTTCCAAGCAGGCTCTCGTCGTGCACAGCTCAGCATGGAATAATAGCATTGGACCTCGATTCTAAGCTGTTGGTTGCCAGAAGCGAGGTAATGATGAAGAGGGATAGTTGGGGGCATTCGTATTTAACTGTCAGAGGTGAAATTCTTGGATTTGTTAAAGACGGACTACTGCGAAAGCATTTGCCAAGGATGTTTTCATTAAT	0	0	0	0	0	0	0	0	0	41	0
Eukaryota	Alveolata	Dinoflagellata	Syndiniales	Dino-Group-I	Dino-Group-I-Clade-1	Dino-Group-I-Clade-1_X	Dino-Group-I-Clade-1_X_sp.	100	100	100	100	100	100	100	100	otu0893	CCAGCTCCAATAGCGTATATTAAAGTTGTCGCGGTTAAAAAGCTCGTAGTTGGAGTTCTGCCAGGTGCCGCCTGTCCGCCCCAGTGGTGAGTACGTGGCGCGCATTTGGCCCTTTCAAGGGGAGCGTATCTGCACTTTATTGTGTGGTGCGGGATCCTTGACTTTTACTTTGAGGAAATAGGAGTGTTCCAAGCAGGCTCTCGTCGTGCACAGCTCAGCATGGAATAATAGCATTGGACCTCGATTCTAAGCTGTTGGTTGCCAGAAGCGAGGTAATGAT	0	0	0	0	0	0	0	0	0	10	0
Eukaryota	Alveolata	Dinoflagellata	Syndiniales	Dino-Group-I	Dino-Group-I-Clade-1	Dino-Group-I-Clade-1_X	Dino-Group-I-Clade-1_X_sp.	100	100	100	100	100	100	100	100	otu0214	CCAGCTCCAATAGCGTATATTAAAGTTGTTGCGGTTAAAAAGCTCGTAGTTGGAGTTCTGCCAGGTGCCGCCTGTCTGCCCCAGTGGTGAGTACGTGGCGCGCATTTGGCCCTTTCAAGGGGAGCGTATCTGCACTTTATTGTGTGGTGCGGGATCCTTGACTTTTACTTTGAGGAAATAGGAGTGTTCCAAGCAGGCTCTCGTCGTGCACAGCTCAGCATGGAATAATAGCATTGGACCTCGATTCTAAGCTGTTGGTTGCCAGAAGCGAGGTAATGATGAAGAGGGATAGTTGGGGGCATTCGTATTTAACTGTCAGAGGTGAAATTCTTGGATTTGTTAAAGACGGACTACTGCGAAAGCATCTGCCATGGATGTTTTCATTGAT	0	0	0	0	0	0	0	0	780	0	0
Eukaryota	Alveolata	Dinoflagellata	Syndiniales	Dino-Group-I	Dino-Group-I-Clade-1	Dino-Group-I-Clade-1_X	Dino-Group-I-Clade-1_X_sp.	100	100	100	100	100	100	100	100	otu0562	CCAGCTCCAATAGCGTATATTAAAGTTGTTGCGGTTAAAAAGCTCGTAGTTGGAGTTCTGCCAGGTGCCGCCTGTCCGCCCCAGTGGTGAGTACGTGGCGCGCATTTGGCCCTTTCAAGGGGAGCGTATCTGCACTTTATTGTGTGGTGCGGGATCCTTGACTTTTACTTTGAGGAAATAGGAGTGTTCCAAGCAGGCTCTCGTCGTGCACAGCTCAGCATGGAATAATAGCATTGGACCTCGATTCTAAGCTGTTGGTTGCCAGAAGCGAGGTAATGATGAAGAGGGATAGTTGGGGGCATTCGTATTTAACTGTCAGAGGTGAAATTCTTGGATTTGTCAAAGACGGACTACTGCGAAAGCATCTGCCATGGATGTTTTCATTGAT	0	0	0	0	0	0	0	0	118	0	0
Eukaryota	Alveolata	Dinoflagellata	Syndiniales	Dino-Group-I	Dino-Group-I-Clade-1	Dino-Group-I-Clade-1_X	Dino-Group-I-Clade-1_X_sp.	100	100	100	100	100	100	100	100	otu0878	CCAGCTCCAATAGCGTATATTAAAGTTGTTGCGGTTAAAAAGCTCGTAGTTGGAGTTCTGCCAGGTGCCACCTGTCCGCCCCAGTGGTGAGTACGTGGTGCGCATTTGGCCCTTTCAAGGGGAGCGTATTTGCACTTAATTGTGTGGTGCGGGATCCTTGACTTTTACTTTGAGGAAATAAGAGTGTTCCAAGCAGGCTCTCGTCGTGCATAGCTCAGCATGGAATAATAGCATTGGACCTCGATTCTAAGCTGTTGGTTGCCAGAAGCGAGGTAATGAT	0	0	0	0	0	0	0	0	14	0	0
Eukaryota	Alveolata	Dinoflagellata	Syndiniales	Dino-Group-I	Dino-Group-I-Clade-1	Dino-Group-I-Clade-1_X	Dino-Group-I-Clade-1_X_sp.	100	98	98	98	98	98	98	98	otu1029	CCAGCTCCAATAGCGTATATTAAAGTTGTTGCGGTTAAAAAGCTCGTAGTTGGAGTTCTGCCAGGTGCCACCTGTCCGCCCCAGTGGTGAGTACGTGGTGCGCATTTGGCCCTTTCAAGGGGAGCGTATTTGCACTTAATTGTGTGGTGCGGGATCCTTGACTTTTACTTTGAGGAAATAAGAGTGTTCCAAGCAGGCTCTCGTCGTGCATAGCTCAGCATGGAATAATAGCATTGGACCTCGATTCTAAGCTGTTGGTTGCCAGAAGCGAGGTAATGATAAAGAGGGATAGTTGGGGGCATTGGTATTGAGTCGCTAGAGGTGAAATTCTTGGATTGACTCAAGACCGACTACTGCGAAAGCATTTGCCAAGGATGTTTTCATTAAT	0	0	0	0	0	0	0	0	2	0	0
Eukaryota	Alveolata	Dinoflagellata	Syndiniales	Dino-Group-I	Dino-Group-I-Clade-1	Dino-Group-I-Clade-1_X	Dino-Group-I-Clade-1_X_sp.	100	100	100	100	100	100	100	100	otu0282	CCAGCTCCAATAGCGTATATTAAAGTTGTTGCGGTTAAAAAGCTCGTAGTTGGAGTTCTGCCAGGTGCCGCCTGTCCGCCCCAGTGGTGAGTACGTGGCGCGCATTTGGCCCTTTCAAGGGGAGCGTATCTGCACTTTATTGTGTGGTGCGGGATCCTTGACTTTTACTTTGAGGAAATAGGAGTGTTCCAAGCAGGCTCTCGTCGTGCACAGCTCAGCATGGAATAATAGCATTGGACCTCGATTCTAAGCTGTTGGTTGCCAGAAGCGAGGTAATGATGAAGGGGGATAGTTGGGGGCATTCGTATTTAACTGTCAGAGGTGAAATTCTTGGATTTGTTAAAGACGGACTACTGCGAAAGCATCTGCCATGGATGTTTTCATTGAT	0	0	0	0	0	0	0	515	0	0	0
Eukaryota	Alveolata	Dinoflagellata	Syndiniales	Dino-Group-I	Dino-Group-I-Clade-1	Dino-Group-I-Clade-1_X	Dino-Group-I-Clade-1_X_sp.	100	100	100	100	100	100	100	100	otu0306	CCAGCTCCAATAGCGTATATTAAAGTTGTTGCGGTTAAAAAGCTCGTAGTTGGAGTTCTGCCAGGTGCCGCCTGTCCGCCCCAGTGGTGAGTACGTGGCGCGCATTTGGCCCTTTCAAGGGGAGCGTATCTGCACTTTATTGTGTGGTGCGGGATCCTTGACTTTTACTTTGAGGAAATAGGAGTGTTCCAAGCAGGCTCTCGTCGTGCACAGCTCAGCATGGAATAATAGCATTGGACCTCGATTCTAAGCTGTTGGTTGCCAGAAGCGAGGTAATGATGAAGAGGGATAGTTGGGGACATTCGTATTTAACTGTCAGAGGTGAAATTCTTGGATTTGTTAAAGACGGACTACTGCGAAAGCATCTGCCATGGATGTTTTCATTGAT	0	0	0	0	0	0	0	466	0	0	0
Eukaryota	Alveolata	Dinoflagellata	Syndiniales	Dino-Group-I	Dino-Group-I-Clade-1	Dino-Group-I-Clade-1_X	Dino-Group-I-Clade-1_X_sp.	100	100	100	100	100	100	100	100	otu0427	CCAGCTCCAATAGCGTATATTAAAGTTGTTGCGGTTAAAAAGCTCGTAGTTGGAGTTCTGCCAGGTGCCGCCTGTCCGCCCCAGTGGTGAGTACGTGGCGCGCATTTGGCCCTTTCAAGGGGAGCGTATCTGCACTTTATTGTGTGGTGCGGGATCCTTGACTTTTACTTTGAGGAAATAGGAGTGTTCCAAGCAGGCTCTCGTCGTGCACAGCTCAGCATGGAATAATAGCATTGGACCTCGATTCTAAGCCGTTGGTTGCCAGAAGCGAGGTAATGATGAAGAGGGGTAGTTGGGGGCATTCGTATTTAACTGTCAGAGGTGAAATTCTTGGATTTGTTAAAGACGGACTACTGCGAAAGCATCTGCCATGGATGTTTTCATTGAT	0	0	0	0	0	0	0	229	0	0	0
Eukaryota	Alveolata	Dinoflagellata	Syndiniales	Dino-Group-I	Dino-Group-I-Clade-1	Dino-Group-I-Clade-1_X	Dino-Group-I-Clade-1_X_sp.	100	100	100	100	100	100	100	100	otu0444	CCAGCTCCAATAGCGTATATTAAAGTTGTTGCGGTTAAAAAGCTCGTAGTTGGAGTTCTGCCAGGTGCCGCCTGTCCGCCCCAGTGGTGAGTACGTGGCGCGCATTTGGCCCTTTCAAGGGGAGCGTATCTGCACTTTATTGTGTGGTGCGGGATCCTTGACTTTTACTTTGAGGAAATAGGAGTGTTCCAAGCAGGCTCTCGTCGTGCACAGCTCAGCATGGAATAATAGCATTGGACCTCGATTCTAAGCTGTTGGTTGCCAGAAGCGAGGTAATGATGAAGAGGGATAGTTGGGGGCATTCGTATTTAACTGCCAGAGGTGAAATTCTTGGATTTGTTAAAGACGGACTACTGCGAAAGCATCTGCCATGGATGTTTTCATTGAT	0	0	0	0	0	0	0	215	0	0	0
Eukaryota	Alveolata	Dinoflagellata	Syndiniales	Dino-Group-I	Dino-Group-I-Clade-1	Dino-Group-I-Clade-1_X	Dino-Group-I-Clade-1_X_sp.	100	100	100	100	100	100	100	100	otu0470	CCAGCTCCAATAGCGTATATTAAAGTTGTTGCGGTTAAAAAGCTCGTAGTTGGAGTTCTGCCAGGTGTCGCTTGTCCGCCCAAGTGGTGTGTACAGGGGTACATCTGGCCCTTTCAAGGGGAACGTATCCCCACTTAATTGTGAGGTGCGAGATCCTTGACTTTTACTTTGAGGAAATAAGAGTGTTCCAAGCAGGCTCTCGTCGTGCATAGCTCAGCATGGAATAATAGCATTGGACCTCGTCTCTACGCTGTTGGTTGCAAGAAACGAGGTAATGATAAAGAGGGATAGCTGGGGGCATTCGTATTTAACTGTCAGAGGTGAAATTCTTGGACTTGTTAAAGACGGACTACTGCGAAAGCATTTGCCATGGATGTTTTCATTGAT	0	0	0	0	0	0	0	190	0	0	0
Eukaryota	Alveolata	Dinoflagellata	Syndiniales	Dino-Group-I	Dino-Group-I-Clade-1	Dino-Group-I-Clade-1_X	Dino-Group-I-Clade-1_X_sp.	100	100	100	100	100	100	100	100	otu0538	CCAGCTCCAATAGCGTATATTAAAGTTGTTGCGGTTAAAAAGCTCGTAGTTGGAGTTCTGCCAGGTGCCGCCTGTCCGCCCCAGTGGTGAGTACGTGGCGCGCATTTGGCCCTTTCAAGGGGAGCGTATCTGCACTTTATTGTGTGGTGCGGGATCCTTGACTTTTACTTTGAGGAAATAGGAGTGTTCCAAGCAGGCTCTCGTCGTGCACAGCTCAGCATGGAATAATAGCATTGGACCTCGATTCTAAGCTGCTGGTTGCCAGAAGCGAGGTAATGATGAAGAGGGATAGTTGGGGGCATTCGTATTTAACTGTCAGAGGTGAAATTCTTGGATTTGTTAAAGACGGACTACTGCGAAAGCATCTGCCATGGATGTTTTCATTGAT	0	0	0	0	0	0	0	137	0	0	0
Eukaryota	Alveolata	Dinoflagellata	Syndiniales	Dino-Group-I	Dino-Group-I-Clade-1	Dino-Group-I-Clade-1_X	Dino-Group-I-Clade-1_X_sp.	100	100	100	100	100	100	100	100	otu0542	CCAGCTCCAATAGCGTATATTAAAGTTGTTGCGGTTAAAAAGCTCGTAGTTGGAGTTCTGCCAGGTGCCGCCTGTCCGCCCCAGTGGTGAGTACGTGGCGCGCATTTGGCCCTTTCAAGGGGAGCGTATCTGCACTTTATTGTGTGGTGCGGGATCCTTGACTTTTACTTTGAGGAAATAGGAGTGTTCCAAGCAGGCTCTCGTCGTGCACAGCTCAGCATGGAATAATAGCATTGGACCTCGATTCTAAGCTGTTGGTCGCCAGAAGCGAGGTAATGATGAAGAGGGATAGTTGGGGGCATTCGTATTTAACTGTCAGAGGTGAAATTCTTGGATTTGTTAAAGACGGACTACTGCGAAAGCATCTGCCATGGATGTTTTCATTGAT	0	0	0	0	0	0	0	134	0	0	0
Eukaryota	Alveolata	Dinoflagellata	Syndiniales	Dino-Group-I	Dino-Group-I-Clade-1	Dino-Group-I-Clade-1_X	Dino-Group-I-Clade-1_X_sp.	100	100	100	100	100	100	100	100	otu0543	CCAGCTCCAATAGCGTATATTAAAGTTGTTGCGGTTAAAAAGCTCGTAGTTGGAGTTCTGCCAGGTGCCGCTTGTCCGCCCCAGTGGTGAGTACGTGGCGCGCATTTGGCCCTTTCAAGGGGAGCGTATCTGCACTTTATTGTGTGGTGCGGGATCCTTGACTTTTACTTTGAGGAAATAGGAGTGTTCCAAGCAGGCTCTCGTCGTGCACAGCTCAGCATGGAATAATAGCATTGGACCTCGATTCTAAGCTGTTGGTTGCCAGAAGCGAGGTAATGATGAAGAGGGATAGTTGGGGGCATTCGTATTTAACTGTCAGAGGTGAAATTCTTGGATTTGTTAAAGACGGACTACTGCGAAAGCATCTGCCATGGATGTTTTCATTGAT	0	0	0	0	0	0	0	134	0	0	0
Eukaryota	Alveolata	Dinoflagellata	Syndiniales	Dino-Group-I	Dino-Group-I-Clade-1	Dino-Group-I-Clade-1_X	Dino-Group-I-Clade-1_X_sp.	100	100	100	100	100	100	100	100	otu0603	CCAGCTCCAATAGCGTATATTAAAGTTGTTGCGGTTAAAAAGCTCGTAGTTGGAGTTCTGCCAGGTGCCGCCTGTCCGCCCCAGTGGTGAGTACGTGGCGCGCATTTGGCCCTTTCAAGGGGAGCGTATCTGCACTTTATTGTGTGGTGCGGGATCCTTGACTTTTACTTTGAGGAAATAGGAGTGTTCCAAGCAGGCTCTCGTCGTGCACAGCTCAGCATGGAATAATAGTATTGGACCTCGATTCTAAGCTGTTGGTTGCCAGAAGCGAGGTAATGATGAAGAGGGATAGTTGGGGGCATTCGTATTTAACTGTCAGAGGTGAAATTCTTGGATTTGTTAAAGACGGACTACTGCGAAAGCATCTGCCATGGATGTTTTCATTGAT	0	0	0	0	0	0	0	96	0	0	0
Eukaryota	Alveolata	Dinoflagellata	Syndiniales	Dino-Group-I	Dino-Group-I-Clade-1	Dino-Group-I-Clade-1_X	Dino-Group-I-Clade-1_X_sp.	100	100	100	100	100	100	100	100	otu0827	CCAGCTCCAATAGCGTATATTAAAGTTGTTGCGGTTAAAAAGCTCGTAGTTGGAGTTCTGCCAGGTGACGCTCGTCCGCCCAAGTGGTGTGTACAGGGCGTGCATCTGGCCCTTTCAAGGGGAACGTGTCTGCTCTTTATTGAGTGGTGCGAGATCCTTGACTTTTACTTTGAGGAAATCAGAGTGTTCCAAGCAGGCTCTCGTCGTGTATAGCTCAGCATGGAATAATAGCATTGGACTTCGTTTCTAAGCTGTTGGTTGCAAGAAGCGAGGTAATGATGAAGAGGGATAGTTGGGGGCATTCGTATTTAACTGTCAGAGGTGAAATTCTTGGATTTGTTAAAGACGGACTACTGCGAAAGCATCTGCCATGGATGTTTTCATTGAT	0	0	0	0	0	0	0	28	0	0	0
Eukaryota	Alveolata	Dinoflagellata	Syndiniales	Dino-Group-I	Dino-Group-I-Clade-1	Dino-Group-I-Clade-1_X	Dino-Group-I-Clade-1_X_sp.	100	100	100	100	100	100	100	100	otu0053	CCAGCTCCAATAGCGTATATTAAAGTTGTTGCGGTTAAAAAGCTCGTAGTTGGAGTTCTGCCAGGTGGCGCTCGTCCGCCCAAGTGGTGTGTACAGGGCGTGCATCTGGCCCTTTCAAGGGGAACGTGTCTGCACTTCATTGTGTGGTGCGAGATCCTTGACTTTTACTTTGAGGAAATAAGAGTGTTCCAAGCAGGCTCTCGTCGTGCATAGCTCAGCATGGAATAATAGCATTGGACTTCGTTTCTACGCTGTTGGTTGCAAGAAGCGAGGTAATGATGAAGAGGGATAGTTGGGGGCATTCGTATTTAACTGTCAGAGGTGAAATTCTTGGATTTGTTAAAGACGGACTACTGCGAAAGCATCTGCCATGGATGTTTTCATTGAT	0	0	0	1486	0	2922	0	5	0	0	0
Eukaryota	Alveolata	Dinoflagellata	Syndiniales	Dino-Group-I	Dino-Group-I-Clade-1	Dino-Group-I-Clade-1_X	Dino-Group-I-Clade-1_X_sp.	100	100	100	100	100	100	100	100	otu0256	CCAGCTCCAATAGCGTATATTAAAGTTGTTGCGGTTAAAAAGCTCGTAGTTGGAGTTCTGCCAGGTGCCGTCTGTCCGCCCCAGTGGTGAGTACGTGACGCGCATTTGGCCCTTTCAAGGGGAGCTTATCTGCACTTTACTGTGTGGTGCGGGATCCTTGACTTTTACTTTGAGGAAATAGGAGTGTTCCAAGCAGGCTCTCGTCGTGCACAGCTCAGCATGGAATAATAGCATTGGACCTCGATTCTAAGCTGTTGGTTGCCAGAAGCGAGGTAATGATGAAGAGGGATAGTTGGGGGCATTCGTATTTAACTGTCAGAGGTGAAATTCTTGGATTTGTTAAAGACGGACTACTGCGAAAGCATCTGCCATGGATGTTTTCATTGAT	0	0	0	0	0	0	598	0	0	0	0
Eukaryota	Alveolata	Dinoflagellata	Syndiniales	Dino-Group-I	Dino-Group-I-Clade-1	Dino-Group-I-Clade-1_X	Dino-Group-I-Clade-1_X_sp.	100	100	100	100	100	100	100	100	otu0319	CCAGCTCCAATAGCGTATATTAAAGTTGTTGCGGTTAAAAAGCTCGTAGTTGGAGTTCTGCCAGGTGCCGCCTGTCCGCCCCAGTGGTGAGTACGTGGCGCGCATTTGGCCCTTTCAAGGGGAGCGTATCTGCACTTTATTGTGTGGTGCGGGATCCTTGACTTTTACTTTGAGGAAATAGGAGTGTTCCAAGCAGGCTCTCGTCGTGCACAGCTCAGCATGGAATAATAGCATTGGACCTCGATTCTAAGCTGTTGGTTGCCGGAAGCGAGGTAATGATGAAGAGGGATAGTTGGGGGCATTCGTATTTAACTGTCAGAGGTGAAATTCTTGGATTTGTTAAAGACGGACTACTGCGAAAGCATCTGCCATGGATGTTTTCATTGAT	0	0	0	0	0	0	435	0	0	0	0
Eukaryota	Alveolata	Dinoflagellata	Syndiniales	Dino-Group-I	Dino-Group-I-Clade-1	Dino-Group-I-Clade-1_X	Dino-Group-I-Clade-1_X_sp.	100	100	100	100	100	100	100	100	otu0592	CCAGCTCCAATAGCGTATATTAAAGTTGTTGCGGTTAAAAAGCTCGTAGTTGGAGTTCTGCCAGGTGCCGCCTGTCCGCCCCAGTGGTGAGTACGTGACGCGCATTTGGCCCTTTCAAGGGGAGCGTATCTGCACTTTATTGTGTGGTGCGGGATCCTTGACTTTTACTTTGAGGAAATAGGAGTGTTCCAAGCAGGCTCTCGTCGTGCACAGCTCAGCATGGAATAATAGCATTGGACCTCGATTCTAAGCTGTTGGTTGCCAGAAGCGAGGTAATGATGAAGAGGGATAGTTGGGGGCATTCGTATTTAACTGTCAGAGGTGAAATTCTTGGATTTGTTAAAGACGGACTACTGCGAAAGCATCTGCCATGGATGTTTTCATTGAT	0	0	0	0	0	0	99	0	0	0	0
Eukaryota	Alveolata	Dinoflagellata	Syndiniales	Dino-Group-I	Dino-Group-I-Clade-1	Dino-Group-I-Clade-1_X	Dino-Group-I-Clade-1_X_sp.	100	100	100	100	100	100	100	100	otu0889	CCAGCTCCAATAGCGTATATTAAAGTTGTTGCGGTTAAAAAGCTCGTAGTTGGAGTTCTGCCAGGTGCCGTCTGTCCGCCCCAGTGGTGAGTACGTGACGCGCATTTGGCCCTTTCAAGGGGAGCTTATCTGCACTTTACTGTGTGGTGCGGGATCCTTGACTTTTACTTTGAGGAAATAGGAGTGTTCCAAGCAGGCTCTCGTCGTGCACAGCTCAGCATGGAATAATAGCATTGGACCTCGATTCTAAGCTGTTGGTTGCCAGAAGCGAGGTAATGAT	0	0	0	0	0	0	11	0	0	0	0
Eukaryota	Alveolata	Dinoflagellata	Syndiniales	Dino-Group-I	Dino-Group-I-Clade-1	Dino-Group-I-Clade-1_X	Dino-Group-I-Clade-1_X_sp.	100	99	99	99	99	99	99	99	otu0935	CCAGCTCCAATAGCGTATATTAAAGTTGTTGCGGTTAAAAAGCTCGTAGTTGGAGTTCTGCCAGGTGCCGCCTGTCCGCCCCAGTGGTGAGTACGTGGCGCGCATTTGGCCCTTTCAAGGGGAGCGTATCTGCACTTTATTGTGTGGTGCGGGATCCTTGACTTTTACTTTGAGGAAATAGGAGTGTTCCAAGCAGGCTCTCGTCGTGCACAGCTCAGCATGGAATAATAGCATTGGACCTCGATTCTAAGCTGTTGGTTGCCAGAAGCGAGGTAATGATGAAGAGGGATAGTTGGGGGCATTTGTATTCCGACGTCAGAGGTGAAATTCTTGGATTGCCGAAAGACAAACTACTGCGAAAGCATTTGCCAAGGATGTTTTCATTGAT	0	0	0	0	0	0	5	0	0	0	0
Eukaryota	Alveolata	Dinoflagellata	Syndiniales	Dino-Group-I	Dino-Group-I-Clade-1	Dino-Group-I-Clade-1_X	Dino-Group-I-Clade-1_X_sp.	100	100	100	100	100	100	100	100	otu0148	CCAGCTCCAATAGCGTATATTAAAGTTGTTGCGGTTAAAAAGCTCGTAGTTGGAGTTCTGCCAGGTGCCGCCTGTCCGCCCCAGTGGTGAGTACGTGGCGCGCATTTGGCCCTTTCAAGGGGATCGTATCTGCACTTTATTGTGTGGTGCGGGATCCTTGACTTTTACTTTGAGGAAATAGGAGTGTTCCAAGCAGGCTCTCGTCGTGCACAGCTCAGCATGGAATAATAGCATTGGACCTCGATTCTAAGCTGTTGGTTGCCAGAAGCGAGGTAATGATGAAGAGGGATAGTTGGGGGCATTCGTATTTAACTGTCAGAGGTGAAATTCTTGGATTTGTTAAAGACGGACTACTGCGAAAGCATCTGCCATGGATGTTTTCATTGAT	0	0	0	0	0	1310	0	0	0	0	0
Eukaryota	Alveolata	Dinoflagellata	Syndiniales	Dino-Group-I	Dino-Group-I-Clade-1	Dino-Group-I-Clade-1_X	Dino-Group-I-Clade-1_X_sp.	100	100	100	100	100	100	100	100	otu0376	CCAGCTCCAATAGCGTATATTAAAGTTGTTGCGGTTAAAAAGCTCGTAGTTGGAGTTCTGCCAGGTGCCGTCTGTCCGCCCCAGTGGTGAGTACGTGACGCGCATTTGGCCCTTTCAAGGGGAGCGTATCTGCACTTTACTGTGTGGTGCGGGATCCTTGACTTTTACTTTGAGGAAGTAGGAGTGTTCCAAGCAGGCTCTCGTCGTGCACAGCTCAGCATGGAATAATAGCATTGGACCTCGATTCTAAGCTGTTGGTTGCCAGAAGCGAGGTAATGATGAAGAGGGATAGTTGGGGGCATTCGTATTTAACTGTCAGAGGTGAAATTCTTGGATTTGTTAAAGACGGACTACTGCGAAAGCATCTGCCATGGATGTTTTCATTGAT	0	0	0	0	0	311	0	0	0	0	0
Eukaryota	Alveolata	Dinoflagellata	Syndiniales	Dino-Group-I	Dino-Group-I-Clade-1	Dino-Group-I-Clade-1_X	Dino-Group-I-Clade-1_X_sp.	100	100	100	100	100	100	100	100	otu0452	CCAGCTCCAATAGCGTATATTAAAGTTGTTGCGGTTAAAAAGCTCGTAGTTGGAGTTCTGCCAGGTGCCGTCTGTCCGCCCCAGTGGTGAGTACGTGACGCGCATTTGGCCCTTTCAAGGGGAGCGTATCTGCACTTTACTGTGTGATGCGGGATCCTTGACTTTTACTTTGAGGAAATAGGAGTGTTCCAAGCAGGCTCTCGTCGTGCACAGCTCAGCATGGAATAATAGCATTGGACCTCGATTCTAAGCTGTTGGTTGCCAGAAGCGAGGTAATGATGAAGAGGGATAGTTGGGGGCATTCGTATTTAACTGTCAGAGGTGAAATTCTTGGATTTGTTAAAGACGGACTACTGCGAAAGCATCTGCCATGGATGTTTTCATTGAT	0	0	0	0	0	207	0	0	0	0	0
Eukaryota	Alveolata	Dinoflagellata	Syndiniales	Dino-Group-I	Dino-Group-I-Clade-1	Dino-Group-I-Clade-1_X	Dino-Group-I-Clade-1_X_sp.	100	100	100	100	100	100	100	100	otu0790	CCAGCTCCAATAGCGTATATTAAAGTTGTTGCGGTTAAAAAGCTCGTAGTTGGAGTTCTGCCAGGTGGCGCTCGTCCGCCCAAGTGGTGTGTACAGGGCGTGCATCTGGCCCTTTCAAGGGGAACGTGTCTGCACTTCATTGTGTGGTGCGAGATCCTTGACTTTTACTTTGAGGAAATAAGAGTGTTCCAAGCAGGCTCTCGTCGTGCATAGCTCAGCATGGAATAATAGCATTGGACTTCGTTTCTACGCTGTTGGTTGCAAGAAGCGAGGTAATGAT	0	0	0	0	0	36	0	0	0	0	0
Eukaryota	Alveolata	Dinoflagellata	Syndiniales	Dino-Group-I	Dino-Group-I-Clade-1	Dino-Group-I-Clade-1_X	Dino-Group-I-Clade-1_X_sp.	100	96	96	96	96	96	96	96	otu0918	CCAGCTCCAATAGCGTATATTAAAGTTGTTGCGGTTAAAAAGCTCGTAGTTGGAGTTCTGCCAGGTGCCGCCTGTCCGCCCCAGTGGTGAGTACGTGGCGCGCATTTGGCCCTTTCAAGGGGAGCGTATCTGCACTTTATTGTGTGGTGCGGGATCCTTGACTTTTACTTTGAGGAAATAGGAGTGTTCCAAGCAGGCTCTCGTCGTGCACAGCTCAGCATGGAATAATAGCATTGGACCTCGATTCTAAGCTGTTGGTTGCCAGAAGCGAGGTAATGATTAACAGGAACAGTCGGGGGCATTCGTATTTCATAGTCAGAGGTGAAATTCTTGGATTTATGAAAGACGAACAACTGCGAAAGCATTTGCCAAGGATGTTTTCATCAAT	0	0	0	0	0	6	0	0	0	0	0
Eukaryota	Alveolata	Dinoflagellata	Syndiniales	Dino-Group-I	Dino-Group-I-Clade-1	Dino-Group-I-Clade-1_X	Dino-Group-I-Clade-1_X_sp.	100	100	100	100	100	100	100	100	otu0129	CCAGCTTCAATAGCGTATATTAAAGTTGTTGCGGTTAAAAAGCTCGTAGTTGGAGTTCTGCCAGGTGACGCTCGTCCGCCCAAGTGGTGTGTACAGGGCGTGCATCTGGCCCCTTCAAGGGGAACGTGTTGCACTTTATTGTGTGGCGCGAGATCCTTGACTTTTACTTTGAGGAAATAAGAGTGTTCCAAGCAGGCTCTCGTCGTGCATAGCTCAGCATGGAATAATAGCATTGGACTTCGTTTCTACGCTGTTGGTTGCAAGAAGCGAGGTAATGATGAAGAGGGATAGTTGGGGGCATTCGTATTTAACTGTCAGAGGTGAAATTCTTGGATTTGTTAAAGACGGACTACTGCGAAAGCATCTGCCATGGATGTTTTCATTGAT	0	0	0	1546	0	0	0	0	0	0	0
Eukaryota	Alveolata	Dinoflagellata	Syndiniales	Dino-Group-I	Dino-Group-I-Clade-1	Dino-Group-I-Clade-1_X	Dino-Group-I-Clade-1_X_sp.	100	100	100	100	100	100	100	100	otu0302	CCAGCTCCAATAGCGTATATTAAAGTTGTTGCGGTTAAAAAGTTCGTAGTTGGAGTTCTGCCAGGTGCCGCCTGTCCGCCCCAGTGGTGAGTACGTGGCGCGCATTTGGCCCTTTCAAGGGGAGCGTATCTGCACTTTATTGTGTGGTGCGGGATCCTTGACTTTTACTTTGAGGAAATAGGAGTGTTCCAAGCAGGCTCTCGTCGTGCACAGCTCAGCATGGAATAATAGCATTGGACCTCGATTCTAAGCTGTTGGTTGCCAGAAGCGAGGTAATGATGAAGAGGGGTAGTTGGGGGCATTCGTATTTAACTGTCAGAGGTGAAATTCTTGGATTTGTTAAAGACGGACTACTGCGAAAGCATCTGCCATGGATGTTTTCATTGAT	0	0	0	468	0	0	0	0	0	0	0
Eukaryota	Alveolata	Dinoflagellata	Syndiniales	Dino-Group-I	Dino-Group-I-Clade-1	Dino-Group-I-Clade-1_X	Dino-Group-I-Clade-1_X_sp.	100	100	100	100	100	100	100	100	otu0584	CCAGCTCCAATAGCGTATATTAAAGTTGTTGCGGTTAAAAAGCTCGTAGTTGGAGTTCTGCCAGGTGCCGCCTGTCCGCCCCAGTGGTGAGTACGTGGCGCGCATTTAGCCCTTTCAAGGGGAGCGTATCTGCACTTTATTGTGTGGTGCGGGATCCTTGACTTTTACTTTGAGGAAATAGGAGTGTTCCAAGCAGGCTCTCGTCGTGCACAGCTCAGCATGGAATAATAGCATTGGACCTCGATTCTAAGCTGTTGGTTGCCAGAAGCGAGGTAATGATGAAGAGGGATAGTTGGGGGCATTCGTATTTAACTGTCAGAGGTGAAATTCTTGGATTTGTTAAAGACGGACTACTGCGAAAGCATCTGCCATGGATGTTTTCATTGAT	0	0	0	105	0	0	0	0	0	0	0
Eukaryota	Alveolata	Dinoflagellata	Syndiniales	Dino-Group-I	Dino-Group-I-Clade-1	Dino-Group-I-Clade-1_X	Dino-Group-I-Clade-1_X_sp.	100	100	100	100	100	100	100	100	otu0633	CCAGCTCCAATAGCGTATATTAAAGTTGTTGCGGTTAAAAAGCTCGTAGTTGGAGTTCTGCCAGGTGCCGCCTGTCCGCCCCAGTGGTGAGTACGTGGCGCGCATTTGGCCCTTTCAAGGGGAGCGTATCTGTACTTTATTGTGTGGTGCGGGATCCTTGACTTTTACTTTGAGGAAATAGGAGTGTTCCAAGCAGGCTCTCGTCGTGCACAGCTCAGCATGGAATAATAGCATTGGACCTCGATTCTAAGCTGTTGGTTGCCAGAAGCGAGGTAATGATGAAGAGGGATAGTTGGGGGCATTCGTATTTAACTGTCAGAGGTGAAATTCTTGGATTTGTTAAAGACGGACTACTGCGAAAGCATCTGCCATGGATGTTTTCATTGAT	0	0	0	84	0	0	0	0	0	0	0
Eukaryota	Alveolata	Dinoflagellata	Syndiniales	Dino-Group-I	Dino-Group-I-Clade-1	Dino-Group-I-Clade-1_X	Dino-Group-I-Clade-1_X_sp.	100	100	100	100	100	100	100	100	otu0663	CCAGCTCCAATAGCGTATATTAAAGTTGTTGCGGTTAAAAAGCTCGTAGTTGGAGTTCTGCCAGGTGCCGCCTGTCCGCCCCAGTGGTGGGTACGTGGCGCGCATTTGGCCCTTTCAAGGGGAGCGTATCTGCACTTTATTGCGTGGTGCGGGATCCTTGACTTTTACTTTGAGGAAATAGGAGTGTTCCAAGCAGGCTCTCGTCGTGCACAGCTCAGCATGGAATAATAGCATTGGACCTCGATTCTAAGCTGTTGGTTGCCAGAAGCGAGGTAATGATGAAGAGGGATAGTTGGGGGCATTCGTATTTAACTGTCAGAGGTGAAATTCTTGGATTTGTTAAAGACGGACTACTGCGAAAGCATCTGCCATGGATGTTTTCATTGAT	0	0	0	74	0	0	0	0	0	0	0
Eukaryota	Alveolata	Dinoflagellata	Syndiniales	Dino-Group-I	Dino-Group-I-Clade-3	Dino-Group-I-Clade-3_X	Dino-Group-I-Clade-3_X_sp.	100	100	100	100	100	100	100	100	otu0122	CCAGCTCCAATAGCGTATATTAAAATTGTTGCGGTTAAAACGCTCGTAGTTGGATATTTGTTGAGAACTGCCGGTCTACCCCAGTGGTCAGCACACGGTTTGTTCTCGGCACTTTCCTGGGGAGAGTGTTTGCACTTCATTGTGTGGCACATGATCCAGAACTTTTACTTTGAGGAAATGAGAGTGTTTCAAGCAGGCGCCTGTCGTGAATACGTTAGCATGGAATAATAGCATGGGACCGCGGTCTGAAGCTGTTGGTTTTTGGGCCGTGGTAATGAAAATAGGGATAGTTGGGGGTATTCGTATTTAACTGTCAGAGGTGAAATTCTTGGATTTTTTAAAGACGGACTACTGCGAAAGCATCTGCCCAGGATGTTTTTATTGAT	0	0	0	783	0	835	0	0	0	0	0
Eukaryota	Alveolata	Dinoflagellata	Syndiniales	Dino-Group-I	Dino-Group-I-Clade-5	Dino-Group-I-Clade-5_X	Dino-Group-I-Clade-5_X_sp.	100	100	100	100	100	100	100	100	otu0276	CCAGCTCCAATAGCGTATATTAAAGTTGTTGCGGTTAAAAAGCTCGTAGTTGGATTTCTGCATGGAAGGAGCGGTCCACCCTTTGGGTGAGTTACTGCTACCTTTTGTGCATCTTCCTGAGAAGGCGTTCTTCACTTCATTGTGAGGCCGCATGACTCAGGACGTTTACTTTGAGGAAATGAGAGTGTTTCAAGCAGGCAAATGCCTTGAATACGTTAGCATGGAATAATAGCATCGGACCATCGTCCAGCTGTTGGTGTCTGGGCGAAGGTAAAGGTGAATAGGGATTGTTGGGGGCATTCGTATTTAACTGTCAGAGGTGAAATTCTTGGATTTGTTGAAGACGGACTACTGCGAAAGCATCTGCCAAAGATGTTCTCATTGAT	0	0	529	0	0	0	0	0	0	0	0
Eukaryota	Alveolata	Dinoflagellata	Syndiniales	Dino-Group-II	Dino-Group-II_X	Dino-Group-II_XX	Dino-Group-II_XX_sp.	100	100	100	100	100	86	86	86	otu1056	TCCAGCTCCAATAGCGTATATTAAAGTTGTTGCGGTTAAAAAGCTCGTAGTTGGATTTCTGTACGAGAGCACCGGTCCGCATTTTGTGCGTGTATCTGGTAGAACTTGTGCATCCTCTTATTTTCAAATCTGCGCTTCATTGCGTGGTTTTGTGGATAAGACTTTTACTTTGAGGAAATTAGAGTGTTCACGGCAGGCAAGCGCCCTGAATATGTTAGCATGGAATAATAATATAAGACTTCGGTTTTATTTTGTTGGTTTCTAAAGCTGAAGTAATGATTAATAGGAACAGTTGGGGACACTTGTATTAACTCGCTAGAGGTGGAATTCTTGGATTGAGTTACGACAAACTACTGCGAAAGCATTTGTCAAGGATGTTTTCATTGAT	0	0	0	0	0	0	0	0	0	0	341
Eukaryota	Alveolata	Dinoflagellata	Syndiniales	Dino-Group-II	Dino-Group-II_X	Dino-Group-II_XX	Dino-Group-II_XX_sp.	100	100	100	100	100	92	92	92	otu0077	CCAGCTCCAATAGCGTATATTAAAGTTGTTGCGGTTAAAAAGCTCGTAGTTGGATTTCTGTACGAGAGCACCGGTCCGCATTTTGTGCGTGTATCTGGTAGAACTTGTGCATCCTCTTATTTTCAAATCTGCGCTTCATTGCGTGGTTTTGTGGATAAGACTTTTACTTTGAGGAAATTAGAGTGTTCACGGCAGGCAAGCGCCCTGAATATGTTAGCATGGAATAATAATATAAGACTTCGGTTTTATTTTGTTGGTTTCTAAAGCTGAAGTAATGATTAATAGGAACAGTTGGGGACACTTGTATTAACTCGCTAGAGGTGGAATTCTTGGATTGAGTTACGACAAACTACTGCGAAAGCATTTGTCAAGGATGTTTTCATTGAT	0	401	0	0	0	1675	0	348	0	504	0
Eukaryota	Alveolata	Dinoflagellata	Syndiniales	Dino-Group-II	Dino-Group-II_X	Dino-Group-II_XX	Dino-Group-II_XX_sp.	100	100	100	100	100	60	60	60	otu0750	CCAGCTCCAATAGCGTATATTAAAGTTGTTGCGGTTAAAAAGCTCGTAGTTGGATTTCTGTACGAGAGCACCGATCCGCATTTTGTGCGTGTATCTGGTAGAACTTGTGCATCCTCTTATTTTCAAATCTGCGCTTCATTGCGTGGTTTTGTGGATAAGACTTTTACTTTGAGGAAATTAGAGTGTTCACGGCAGGCAAGCGCCCTGAATATGTTAGCATGGAATAATAATATAAGACTTCGGTTTTATTTTGTTGGTTTCTAAAGCTGAAGTAATGATTAATAGGAACAGTTGGGGACACTTGTATTAACTCGCTAGAGGTGGAATTCTTGGATTGAGTTACGACAAACTACTGCGAAAGCATTTGTCAAGGATGTTTTCATTGAT	0	0	0	0	0	45	0	0	0	0	0
Eukaryota	Alveolata	Dinoflagellata	Syndiniales	Dino-Group-II	Dino-Group-II-Clade-1	Dino-Group-II-Clade-1_X	Dino-Group-II-Clade-1_X_sp.	100	100	100	100	100	99	99	99	otu0451	CCAGCTCCAATAGCGTATATTAAAGTTGTTGCGGTAAAAAAGCTCGTAGTTGGATTTCTGTTGAGGGCGTCCGGTCCGTACCACGTACGCGTATCTGGGTCGACCTCGGCATCCTCTCGAAGAACGGTTCTGCGCTTGATTGCGTGGTCCGGGTTTCGGGACTTTTACTTTGAGGAAATTAGAGTGTTCACGGCAGGCAGTTGCCCGAATACATTAGCATGGAATAATACTATAGGACCTTGGTTCTATTTTGTTGGTTTCTAGGACTGAGGTAATGATTAATAGGGACAATTGGGGGCATTCGTATCAACACGCTAGAGGTGAAATTCTTGGATTGTGTTGCGACGAACTACTGCGAGAGCATTTGCCAAGGATGTTTTCATTGAT	0	0	0	0	0	0	0	208	0	0	0
Eukaryota	Alveolata	Dinoflagellata	Syndiniales	Dino-Group-II	Dino-Group-II-Clade-1	Dino-Group-II-Clade-1_X	Dino-Group-II-Clade-1_X_sp.	100	97	94	93	93	88	88	88	otu0505	CCAGCTCCAATAGCGTATATTAAAGTTGTTGCAGTAAAAAAGCTCGTAGTTGGATTTCTGTTGAGGGCGTCCGGCCCGTACCACGTACGCGTATCTGGGTCGACCTCGGCATCCTCTCGAAGAACGGTTCTGCGCTTGATTGCGTGGTCCGGGTTTCGGGACTTTTACTTTGAGGAAATTAGAGTGTTCACGGCAGGCAGTTGCCCGAATACATTAGCATGGAATAATACTATAGGACCTTGGTTCTATTTTGTTGGTTTCTAGGACTGAGGTAATGATTAATAGGGACAATTGGGGGCATTCGTATCAACACGCTAGAGGTGAAATTCTTGGATTGTGTTGCGACGAACTACTGCGAAAGCATTTGCCAAGGATGTTTTCATTGAT	0	0	0	0	0	0	0	157	0	0	0
Eukaryota	Alveolata	Dinoflagellata	Syndiniales	Dino-Group-II	Dino-Group-II-Clade-1	Dino-Group-II-Clade-1_X	Dino-Group-II-Clade-1_X_sp.	100	99	99	98	98	96	96	96	otu0774	CCAGCTCCAATAGCGTATATTAAAGTTGTTGCGGTAAAAAAGCTCGTAGTTGGATTTCTGTTGAGGGCGTCCGGTCCGTACCACGTACGCGTATCTGGGTCGACCTCGGCATCCTCTCGAAGAACGGTTCTGCGCTTGATTGCGTGGTCCGGGTTTCGGGACTTTTACTTTGAGGAAATTAGAGTGTTCACGGCAGGCAGTTGCCCGAATACATTAGCATGGAATAATACTATAGGACCTTGGTTCTATTTTGCTGGTTTCTAGGACTGAGGTAATGATTAATAGGGACAATTGGGGGCATTCGTATCAACACGCTAGAGGTGAAATTCTTGGATTGTGTTGCGACGAACTACTGCGAGAGCATTTGCCAAGGATGTTTTCATTGAT	0	0	0	0	0	0	0	40	0	0	0
Eukaryota	Alveolata	Dinoflagellata	Syndiniales	Dino-Group-II	Dino-Group-II-Clade-10-and-11	Dino-Group-II-Clade-10-and-11_X	Dino-Group-II-Clade-10-and-11_X_sp.	100	100	100	100	100	100	100	100	otu0330	CCAGCTCCAATAGCGTATATTAAAGTTGTTGCGGTTAAAAAGCTCGTAGTTGGATTTCTGTCGAGAACGGCCGGTCCGCACTATGTGCGTGTATCTGGTTCGGTCTTGGCATCCTCTTGGAGAACGTAACTGCGCTTGATTGCGTGGTGCGGTATTCAAGACTTTTACTTTGAGGAAATTAGAGTGTTCACGGCAGGCAAGCGCCTTGAATATATTAGCATGGAATAATAATATAGGATCTCGGTTCTATTTTGTTGGTTTCTAGAATCAGGATAATGATTAATAGGGATAATTGGGGGCATTTGTATTAACGCGTCAGAGGTGGAATTCTTGGATTGCGTTACGACAAACTACTGCGAAAGCATTTGCCAAGGATGTTTTCATTGAT	0	0	0	411	0	0	0	0	0	0	0
Eukaryota	Alveolata	Dinoflagellata	Syndiniales	Dino-Group-II	Dino-Group-II-Clade-16	Dino-Group-II-Clade-16_X	Dino-Group-II-Clade-16_X_sp.	100	100	100	100	100	100	100	100	otu0807	CCAGCTCCAATAGCGTATATTAAAGTTGTTGCGGTTAAAAAGCTCGTAGTTGGATTTCTGTCGAGGACGGTCGGTCCACACTTTGTGTGAGTATCTGATTCGGCCTTGGCATCCTCCTGGGGTACGTTTCTGCGCTTGATTGCGTGGAGCGGAATTCAGGACTTTTACTTTGAGGAAATTAGAGTGTTCACGGCAGGCAAACGCCTTGAATATATTAGCATGGAATAATAATATAGGACCTTTGTTCTATTTTGTTGGTTTCTAGAGCGAAGGTAATGATTAATAGGGATAATTGGGGGCATTTGTATTAACGCGTCAGAGGTGGAATTCTTGGATTGCGTTACGACAAACTACTGCGAAAGCATTTGCCAAGGATGTTTTCATTGAT	0	0	0	0	0	0	0	32	0	0	0
Eukaryota	Alveolata	Dinoflagellata	Syndiniales	Dino-Group-II	Dino-Group-II-Clade-23	Dino-Group-II-Clade-23_X	Dino-Group-II-Clade-23_X_sp.	100	100	100	100	100	100	100	100	otu0049	CCAGCTCCAATAGCGTATATTAAAGTTGTTGCGGTAAAAAAGCTCGTAGTTGGATTTCTGCAGGAAACGGCCGGTCACCACTACGTGGTTGTATCTGGTTCGGTTTTTGCATCCTCTTAGGATACGGTACTGCGCTTCACTGCGCGGATCGGAGCCTAAGACTTTCACTTTGAGGAAATTAGAGTGTTCACGGCAGGCAATCGCCTTGAATATGTTAGCATGGAATGATACTATAGGATCTTGGTTCTATTTTGTTGGTTTCTAGGGCTAAGGTAATGATTAATAGGGACAATTGGGGGTATCCGTATCATCGAGTCAGAGGTGGAATTCTTGGATTTCGATGCGACGAACTACTGCGAAAGCATTTACCAAGGATGTTTTCATTGAT	0	0	0	0	0	2697	1965	312	0	0	0
Eukaryota	Alveolata	Dinoflagellata	Syndiniales	Dino-Group-II	Dino-Group-II-Clade-25	Dino-Group-II-Clade-25_X	Dino-Group-II-Clade-25_X_sp.	100	100	100	100	100	100	100	100	otu1062	ACCAGCTCCAATAGCGTATATTAAAGTTGTTGCGGTTAAAAAGCTCGTAGTTGGACTTCTGTTGAAAACAACCGGTCCAGACGATGTCTGTGTATCTGGCTTGGTTTCGGCATCTGCTCGAAATACGTTGCTGCGCTTGATTGCGTGGTGCGGAGTTCGGGTCTTTTACTTTGAGGAAATTAGAGTGTTCACGGCAGGCCTGCGCCCTGAATATATTAGCATGGAATAATAATATAGGATCTCGGTTCTATTTTGTTGGTTTCTAGGATTGAGATAATGATTAATAGGGACAATTGGGGGCATTCGTATCATGATGTCAGAGGTGGAATTCTTGGATTATCATGCGACGAACTACTGCGAAAGCATTTGCCAAGGATGTTTTCATTGAT	0	0	0	0	0	0	0	0	0	0	548
Eukaryota	Alveolata	Dinoflagellata	Syndiniales	Dino-Group-II	Dino-Group-II-Clade-25	Dino-Group-II-Clade-25_X	Dino-Group-II-Clade-25_X_sp.	100	100	100	100	100	100	100	100	otu0180	CCAGCTCCAATAGCGTATATTAAAGTTGTTGCGGTTAAAAAGCTCGTAGTTGGACTTCTGTTGAAAACAACCGGTCCAGACGATGTCTGTGTATCTGGCTTGGTTTCGGCATCTGCTCGAAATACGTTGCTGCGCTTGATTGCGTGGTGCGGAGTTCGGGTCTTTTACTTTGAGGAAATTAGAGTGTTCACGGCAGGCCTGCGCCCTGAATATATTAGCATGGAATAATAATATAGGATCTCGGTTCTATTTTGTTGGTTTCTAGGATTGAGATAATGATTAATAGGGACAATTGGGGGCATTCGTATCATGATGTCAGAGGTGGAATTCTTGGATTATCATGCGACGAACTACTGCGAAAGCATTTGCCAAGGATGTTTTCATTGAT	0	0	0	0	0	0	0	0	0	1000	0
Eukaryota	Alveolata	Dinoflagellata	Syndiniales	Dino-Group-II	Dino-Group-II-Clade-26	Dino-Group-II-Clade-26_X	Dino-Group-II-Clade-26_X_sp.	100	100	100	100	100	100	100	100	otu0082	CCAGCTCCAATAGCGTATATTAAAGTTGTTGCGGTTAAAAAGCTCGTAGTTGGATTTCTGTTGAGGAAGTCCGGTCCGCACTTTGTGCGTGATCTGGTTCTGCCTCGGCATCCTCGCGGGGAACGCGCTGCGCTTGATTGCGTGGTGCGGTATTCGCGACTTTTACTTTGAGGAAATTAGAGTGTTCACGGCAGGCTATCGCCTTGAATACGTTAGCATGGAATAATAATATAGGACCTTGGTTCTATTTTGTTGGTTTCTAGAACTAAGGTAATGATTAATAGGGATAATTGGGGGCATTTGTATTAACACGTCAGAGGTGAAATTCTTGGATTGTGTTACGACAAACTACTGCGAAAGCATTTGCCAAGGATGTTTTCATTGAT	0	0	0	2491	0	0	0	0	0	0	0
Eukaryota	Alveolata	Dinoflagellata	Syndiniales	Dino-Group-II	Dino-Group-II-Clade-3	Dino-Group-II-Clade-3_X	Dino-Group-II-Clade-3_X_sp.	100	100	100	100	100	100	100	100	otu0694	CCAGCTCCAATAGCGTATGTTAAAGTTGTTGCGGCTAAAAAGCTCGTAGTTGGATTTCTGTTGAGGACATCTGGTCCGCTCTATGAGCGTGCATCTAGTTTGGCCTCGGCATCCGCTCTGCAAACGTTTCTGCGCTTGATTGCGTGGCACGGAGGTAGGGCCTTTTACTTTGAGGAAATTAGAGTGTTCACGGCAGGCAATCGCCTTGAATATATTAGCATGGAATAATAACATAGGATCTTGGTTCTATTTTGTTGGTTTCTAGGGCTAAGATAATGATTAATAGGGACAATTGGGGGCATTCGTATTGCGGTGTCAGAGGTGGAATTCTTGGATTACTGCACGACGAACTACTGCGAAAGCATTTGCCAAGGATGTTTTCATTAAT	0	0	0	0	0	0	0	64	0	0	0
Eukaryota	Alveolata	Dinoflagellata	Syndiniales	Dino-Group-II	Dino-Group-II-Clade-30	Dino-Group-II-Clade-30_X	Dino-Group-II-Clade-30_X_sp.	100	100	100	100	100	100	100	100	otu0943	CCAGCTCCAATAGCGTATATTAAAGTTGTTGCGGTTAAAAAGCTCGTAGTTGGATTTCTGTTGAGGACGGCCGGTCCGCATTATGTGCGTGTATCTGGTTCGGCCTTGGCATCCTCCAGGGGAACGTTCCTGCGCTTCACTGCGTGGGACGGTATTCTGGACTTTTACTTTGAGGAAATTAGAGTGTTCACGGCAGGCAGTCGCCTTGAATATATTAGCATGGAATAATAATATAGGACCTTGATTCTATTTTGTTGGTTTCTAGAATTTAGGTAATGATTAATAGGGACAATTGGGGGCATTTGTATTAACACGTCAGAGGTGGAATTCTTGGATTGTGTTACGACAAACTACTGCGAAAGCATTTGCCAAGGATGTTTTCATTGAT	0	4	0	0	0	0	0	0	0	0	0
Eukaryota	Alveolata	Dinoflagellata	Dinophyceae	Dinophyceae_X	Dinophyceae_XX	Dinophyceae_XXX	Dinophyceae_XXX_sp.	100	100	100	100	23	23	23	23	otu0362	CCAGCTCCAATAGCGTATATTAAAGTTGTTGCGGTTAAAAAGCTCGTAGTTGGATTTCTGCCGAGGACGACCGGTCCGCCCTCTGGGTGAGCATCTGGTTCGGCCTGGGCATCTTCTTGGAGAACGTTGCTGCACTTGACTGTGTGGAGCGGTATCCAGGACTTTTACTTTGAGGAAATTAGAGTGTTTCAAGCAGGCATACGCCTTGAATACATTAGCATGGAATAATAAGATAGGACCTCGGTTCTATTTTGTTGGTTTCTAGAGCTGAGGTAATGATTAATAGGGATAGTTGGGGGCATTCGTATTTAACTGTCAGAGGTGAAATTCTTGGATTTGTTAAAGACGGACTACTGCGAAAGCATTTGCCAAGGATGTTTTCATTGAT	0	0	0	0	0	0	0	262	0	77	0
Eukaryota	Alveolata	Dinoflagellata	Dinophyceae	Dinophyceae_X	Dinophyceae_XX	Dinophyceae_XXX	Dinophyceae_XXX_sp.	100	100	100	100	31	31	31	31	otu0765	CCAGCTCCAATAGCGTATATTAAAGTTGTTGCGGTTAAAAAGCTCGTAGTTGGATTTCTGCCGAGGACGACCGGTCCGCCCTCTGGGTGAGCATCTGGCTCGGCCTTGACATCTTCTTGGTGAACGTTGCTGCACTTGACTGTGTGGTGCGGTACCCAGGACTTTTACTTTGAGGAAATTAGAGTGTTTCAAGCAGGCATACGCCTTGAATACATTAGCATGGAATAATAAGATAGGACCTTGGTTCTATTTTGTTGGTTTCTAGAGCTGAGGTAATGATTAATAGGGATAGTTGGGGGCATTCGTATTTAACTGTCAGAGGTGAAATTCTTGGATTTGTTAAAGACGGACTACTGCGAAAGCATTTGCCAAGGATGTTTTCATTAAT	0	0	0	0	0	0	0	0	0	42	0
Eukaryota	Alveolata	Dinoflagellata	Dinophyceae	Dinophyceae_X	Dinophyceae_XX	Dinophyceae_XXX	Dinophyceae_XXX_sp.	100	100	100	100	57	57	57	57	otu0032	CCAGCTCCAATAGCGTATATTAAAGTTGTTGCGGTTAAAAAGCTCGTAGTTGGATTTCTGCCGAGGACGACCGGTCCGCCCTCTGGGTGAGTATCTGGCTTGGCCTGGGCATCTTCTTGGAGAACGTAGCTGCACTTGACTGTGTGGTGCGGTATCCAGGACTTTTACTTTGAGGAAATTAGAGTGTTTCAAGCAGGCATGCGCCTTGAATACATTAGCATGGAATAATAAGATAGGACCTCGGTTCTATTTTGTTGGTTTCTAGAGCTGAGGTAATGATTAATAGGGATAGTTGGGGGCATTCGTATTTAACTGTCAGAGGTGAAATTCTTGGATTTGTTAAAGACGGACTACTGCGAAAGCATTTGCCAAGGATGTTTTCATTGAT	0	0	0	1164	0	0	7101	0	265	0	0
Eukaryota	Alveolata	Dinoflagellata	Dinophyceae	Dinophyceae_X	Dinophyceae_XX	Dinophyceae_XXX	Dinophyceae_XXX_sp.	100	100	100	100	44	44	44	44	otu0599	CCAGCTCCAATGGCGTATATTAAAGTTGTTGCGGTTAAAAAGCTCGTAGTTGGATTTCTGTTGAGGACGACCGGTCCGCCCTCTGGGTGAGTATCTGGCTCGGCCTTGGCATCTTCTTGGAGAACGTAACTGCACTTGACTGTGTGGTGCGGTATCCAGGACTTTTACTTTGAGGAAATTAGAGTGTTTCAAGCAGGCGTACGCCTTGAATACATTAGCATGGAATAATGAGATAGGACCTTGGTTCTATTTTGTTGGTTTCTAGAGCTGAGGTAATGATTAATAGGGATAGTTGGGGGCATTCGTATTTAATTGTCAGAGGTGAAATTCTTGGATTTATTAAAGACGGACTACTGCGAAAGCATTTGCCAAGGATGTTTTCATTGAT	0	0	0	0	0	0	0	97	0	0	0
Eukaryota	Alveolata	Dinoflagellata	Dinophyceae	Dinophyceae_X	Dinophyceae_XX	Dinophyceae_XXX	Dinophyceae_XXX_sp.	100	100	100	100	56	56	56	56	otu0301	CCAGCTCCAATAGCGTATATTAAAGTTGTTGCGGTTAAAAAGCTCGTAGTTGGATTTCTGCTGAGGACGACTGGTCCGCCCCCTGGGTGAGTATCTGGTTCGGCCTGGGCATCTTCTTGGGGAACGTATCTGCACTTGATTGTGTGGTGCGGTATCCAGGACTTTTACTTTGAGGAAATTAGAGTGTTTCAAGCAGGCCCGCGCCTTGAATACATTAGCATGGAATAATAAGATAGGACCTCGGTTCTATTTTGTTGGTTTCTAGAGCTGAGGTAATGATTAATAGGGATAGTTGGGGGCATTCGTATTTAACTGTCAGAGGTGAAATTCTTGGATTTGTTAAAGACGGACTACTGCGAAAGCATTTGCCAAGGATGTTTTCATTGAT	0	0	0	0	0	0	470	0	0	0	0
Eukaryota	Alveolata	Dinoflagellata	Dinophyceae	Dinophyceae_X	Dinophyceae_XX	Dinophyceae_XXX	Dinophyceae_XXX_sp.	100	100	100	100	61	61	61	61	otu0369	CCAGCTCCAATAGCGTATATTAAAGTTGTTGCGGTTAAAAAGCTCGTAGTTGGATTTCTGCCGAGGACGACCGGTCCGCCCTCTGGGTGAGTATTTGGCTTGGCCTGGGCATCTTCTTGGAGAACGTAGCTGCACTTGACTGTGTGGTGCGGTATCCAGGACTTTTACTTTGAGGAAATTAGAGTGTTTCAAGCAGGCATGCGCCTTGAATACATTAGCATGGAATAATAAGATAGGACCTCGGTTCTATTTTGTTGGTTTCTAGAGCTGAGGTAATGATTAATAGGGATAGTTGGGGGCATTCGTATTTAACTGTCAGAGGTGAAATTCTTGGATTTGTTAAAGACGGACTACTGCGAAAGCATTTGCCAAGGATGTTTTCATTGAT	0	0	0	0	0	0	324	0	0	0	0
Eukaryota	Alveolata	Dinoflagellata	Dinophyceae	Dinophyceae_X	Dinophyceae_XX	Dinophyceae_XXX	Dinophyceae_XXX_sp.	100	100	100	100	64	64	64	64	otu0517	CCAGCTCCAATAGCGTATATTAAAGTTGTTGCGGTTAAAAAGCTCGTAGTTGGATTTCTGCCGAGGACGACCGGTCCGCCCTCTGGGTGAGTATCTGGCTTGGCCTGGGCATCTTCTTGGAGAACGTAGCTGCACTTGACTGTGTGGTGCGGTATCCAGGACTTTTACTTTGAGGAAATTAGAGTGTTTCAAGCAGGCATGCGCCTTGAATACATTAGCATGGAATAATAAGATAGGACCTCGGTTCTATTTTGTTGGTTTCTAGAGCTGAGGTAATGATTAATAGGGATAGTTGGGGGCATTCGTATTTAACTGTCAGAGGTGAAATTCTTGGATCTGTTAAAGACGGACTACTGCGAAAGCATTTGCCAAGGATGTTTTCATTGAT	0	0	0	0	0	0	146	0	0	0	0
Eukaryota	Alveolata	Dinoflagellata	Dinophyceae	Dinophyceae_X	Dinophyceae_XX	Dinophyceae_XXX	Dinophyceae_XXX_sp.	100	100	100	100	57	57	57	57	otu0383	CCAGCTCCAATAGCGTATATTAAAGTTGTTGCGGTTAAAAAGCTCGTAGTTGGATTTCTGCCGAGGACGACCGGTCCGCCCTCTGGGTGAGTATCTGGCTTGGCCTGGGCATCTTCTTGGAGAACGTAGCTGCACTTGACTGTGTGGTGCGGTATCCAGGACTTTTACTTTGAGGAAATTAAAGTGTTTCAAGCAGGCATGCGCCTTGAATACATTAGCATGGAATAATAAGATAGGACCTCGGTTCTATTTTGTTGGTTTCTAGAGCTGAGGTAATGATTAATAGGGATAGTTGGGGGCATTCGTATTTAACTGTCAGAGGTGAAATTCTTGGATTTGTTAAAGACGGACTACTGCGAAAGCATTTGCCAAGGATGTTTTCATTGAT	0	0	0	298	0	0	0	0	0	0	0
Eukaryota	Opisthokonta	Fungi	Basidiomycota	Agaricomycotina	Tremellomycetes	Dioszegia	Dioszegia_hungarica	100	100	100	100	100	100	100	100	otu0360	CCAGCTCCAGTAGCGTATATTAAAGTTGTTGCAGTTAAAAAGCTCGTAGTCGAACTTCGGGTCCGGCGGGATGGTCCGCCTTACGGTGTGTACTGTCTTGCTGGATCTTACCTCTTGGTGAAGCCTTATGCCCTTTACTGGGTGTAGGGTCGAACCAGGAATTTTACTTTGAGAAAATTAGAGTGTTCAAAGCAGGCCTTTGCCCGAATACATTAGCATGGAATAATAGAATAGGACGTGCGGTTCTATTTTGTTGGTTTCTAGGATCGCCGTAATGATTAATAGGGACGGTCGGGGGCATTAGTATTCCGTTGCTAGAGGTGAAATTCTTAGATTTACGGAAGACTAACATCTGCGAAAGCATTTGCCAAGGACGTTTTCATTGAT	0	0	0	0	0	171	0	170	0	0	0
Eukaryota	Archaeplastida	Chlorophyta	Mamiellophyceae	Dolichomastigales	Dolichomastigaceae	Dolichomastigaceae-A	Dolichomastigaceae-A_sp.	100	100	100	100	100	100	100	100	otu0707	CCAGCTCCAATAGCGTATATTTAAGTTGTTGCAGTTAAAAAGCTCGTAGTTGGATTTCGGGCGTGGCTGGCCGGTCCGCCGTTGCGGTGTGCACTGGCCCGCCGCGTCTTCCTGTCGAGGACGCGCGTCTGGCCTTGACTGGCTGGATCGCGGAGTCGGCTCTGTTACCTTGAAAAAATTAGAGTGTTCAAAGCGGGCGCGCGCTTGAATATATTAGCATGGGATAACACCATAGGACTCCGTGCCTATTCTGTTGGTCTTCGGGTTTGGAGTAATGATTAAGAGGAACGGTTGGGGGCATTCGTATTTCGTTGTCAGAGGTGAAATTCTTGGATTTACGAAAGACGAACTTCTGCGAAAGCATTTGCCAAGGATGTTTTCATTGAT	0	0	0	0	0	0	59	0	0	0	0
Eukaryota	Archaeplastida	Chlorophyta	Mamiellophyceae	Dolichomastigales	Dolichomastigaceae	Dolichomastigaceae-B	Dolichomastigaceae-B_sp.	100	100	100	100	100	100	100	100	otu0089	CCAGCTCCAATAGCGTATATTTAAGTTGTTGCAGTTAAAAAGCTCGTAGTTGGATTTTGGGTGCGGCAGGCCGGTCCGCCGTTTCGGTGTGCACTGGCAGGCGGCATCTTTCTGTCGAGGACGCGCTCCTGTCCTTTACTGGGTGGGACGCGGAGTCGGCGCAGTTACTTTGAAAAAATTAGAGTGTTCAAAGCGGGCCTACGCTTGAATATATTAGCATGGAATAACACCATAGGACTCCTGTCCTATTCTGTTGGTCTTCGGGATGGGAGTAATGATTAAGAGGAACAGTTGGGGGCATTCGTATTTCATTGTCAGAGGTGAAATTCTTGGATTTATGAAAGACGAACTTCTGCGAAAGCATTTGCCAAGGATGTTTTCATTAAT	0	0	0	0	0	0	0	0	2315	0	0
Eukaryota	Archaeplastida	Chlorophyta	Mamiellophyceae	Dolichomastigales	Dolichomastigaceae	Dolichomastigaceae-B	Dolichomastigaceae-B_sp.	100	100	100	100	100	100	100	100	otu0557	CCAGCTCCAATAGCGTATATTTAAGTTGTTGCAGTTAAAAAGCTCGTAGTTGGATTTTGGGTGCGGCAGGCCGGTCCGCCGTTTCGGTGTGCACTGGCAGGCGGCATCTTTCTGTCGAGGACGCGCTCCTGGCCTTTATTTGGTCGGGACGCGGAGTCGGCGCAGTTACTTTGAAAAAATTAGAGTGTTCAAAGCGGGCCTACGCTTGAATATATTAGCATGGAATAACACCATAGGACTCCTGTCCTATTCTGTTGGTCTTCGGGATGGGAGTAATGATTAAGAGGAACAGTTGGGGGCATTCGTATTTCATTGTCAGAGGTGAAATTCTTGGATTTATGAAAGACGAACTTCTGCGAAAGCATTTGCCAAGGATGTTTTCATTAAT	0	0	0	0	0	0	0	0	121	0	0
Eukaryota	Archaeplastida	Chlorophyta	Mamiellophyceae	Dolichomastigales	Dolichomastigaceae	Dolichomastigaceae-B	Dolichomastigaceae-B_sp.	100	100	100	100	100	100	100	100	otu1027	CCAGCTCCAATAGCGTATATTTAAGTTGTTGCAGTTAAAAAGCTCGTAGTTGGATTTTGGGTGCGGCAGGCCGGTCCGCCGTTTCGGTGTGCACTGGCAGGCGGCATCTTTCTGTCGAGGACGCGCTCCTGGCCTTTATTTGGTCGGGACGCGGAGTCGGCGCAGTTACTTTGAAAAAATTAGAGTGTTCAAAGCGGGCCTACGCTTGAATATATTAGCATGGAATAACACCATAGGACTCCTGTCCTATTCTGTTGGTCTTCGGGATGGGAGTAATGAT	0	0	0	0	0	0	0	0	2	0	0
Eukaryota	Archaeplastida	Chlorophyta	Mamiellophyceae	Dolichomastigales	Dolichomastigaceae	Dolichomastigaceae-B	Dolichomastigaceae-B_sp.	100	100	100	100	100	100	100	100	otu0100	CCAGCTCCAATAGCGTATATTTAAGTTGTTGCAGTTAAAAAGCTCGTAGTTGGATTTTGGGTGCGGCAGGCCGGTCCGCCCTTTGGGTGTGCACTGGCAGGCGGCATCTTTCTGTCGAGGACGCGCGCCTGGCCTTCACTGGTCGGGCCGCGGAGTCGGCGCAGTTACTTTGAAAAAATTAGAGTGTTCAAAGCGGGCCTACGCTTGAATATATTAGCATGGAATAACACCATAGGACTCCTGTCCTATTCTGTTGGTCTTCGGGATGGGAGTAATGATTAAGAGGAACAGTTGGGGGCATTCGTATTTCATTGTCAGAGGTGAAATTCTTGGATTTATGAAAGACGAACTTCTGCGAAAGCATTTGCCAAGGATGTTTTCATTAAT	0	0	0	0	0	449	1137	438	0	0	0
Eukaryota	Archaeplastida	Chlorophyta	Mamiellophyceae	Dolichomastigales	Dolichomastigaceae	Dolichomastigaceae-B	Dolichomastigaceae-B_sp.	100	100	100	100	100	100	100	100	otu0851	CCAGCTCCAATAGCGTATATTTAAGTTGTTGCAGTTAAAAAGCTCGTAGTTGGATTTTGGGTGCGGCAGGCCGGTCCGCCGTTTCGGTGTGCACTGGCAGGCGGCATCTTTCTGTCGAGGACGCGCTCCTGGTCTTTATTTGATCGGGACGCGGAGTCGGCGCAGTTACTTTGAAAAAATTAGAGTGTTCAAAGCGGGCGTACGCTTGAATATATTAGCATGGAATAACACCATAGGACTCCTGTCCTATTCTGTTGGTCTTCGGGATGGGAGTAATGATAAAGAGGAACAGTTGGGGGCATTCGTATTTCATTGTCAGAGGTGAAATTCTTGGATTTATGAAAGACGAACTACTGCGAAAGCATTTACCAAGGATGTTTTCATTAAT	0	0	0	0	0	0	0	21	0	0	0
Eukaryota	Archaeplastida	Chlorophyta	Mamiellophyceae	Dolichomastigales	Dolichomastigaceae	Dolichomastigaceae-B	Dolichomastigaceae-B_sp.	100	100	100	100	100	100	100	100	otu0937	CCAGCTCCAATAGCGTATATTTAAGTTGTTGCAGTTAAAAAGCTCGTAGTTGGATTTTGGGTGCGGCAGGCCGGTCCGCCGTTTCGGTGTGCACTGGCAGGCGGCATCTTTCTGTCGAGGACGCGCTCCTGGTCTTCATTTGATCGGGACGCGGAGTCGGCGCAGTTACTTTGAAAAAATTAGAGTGTTCAAAGCGGGCCTACGCTTGAATATATTAGCATGGAATAACACCATAGGACTCCTGTCCTATTCTGTTGGTCTTCGGGATGGGAGTAATGATTAAGAGGAACAGTTGGGGGCATTCGTATTTCATTGTCAGAGGTGAAATTCTTGGATTTATGAAAGACGAACTTCTGCGAAAGCATTTGCCAAGGATGTTTTCATTAAT	0	0	0	0	0	0	0	5	0	0	0
Eukaryota	Archaeplastida	Chlorophyta	Mamiellophyceae	Dolichomastigales	Dolichomastigaceae	Dolichomastigaceae-B	Dolichomastigaceae-B_sp.	100	100	100	100	100	100	100	100	otu0955	CCAGCTCCAATAGCGTATATTTAAGTTGTTGCAGTTAAAAAGCTCGTAGTTGGATTTTGGGTGCGGCAGGCCGGTCCGCCCTTTGGGTGTGCACTGGCAGGCGGCATCTTTCTGTCGAGGACGCGCGCCTGGCCTTCACTGGTCGGGCCGCGGAGTCGGCGCAGTTACTTTGAAAAAATTAGAGTGTTCAAAGCGGGCCTACGCTTGAATATATTAGCATGGAATAACACCATAGGACTCCTGTCCTATTCTGTTGGTCTTCGGGATGGGAGTAATGAT	0	0	0	0	0	0	4	0	0	0	0
Eukaryota	Archaeplastida	Chlorophyta	Mamiellophyceae	Dolichomastigales	Dolichomastigaceae	Dolichomastigaceae-B	Dolichomastigaceae-B_sp.	100	100	100	100	100	100	100	100	otu0097	CCAGCTCCAATAGCGTATATTTAAGTTGTTGCAGTTAAAAAGCTCGTAGTTGGATTTTGGGTGCGGCAGGCCGGTCCGCCGTTTCGGTGTGCACTGGCAGGCGGCATCTTTCTGTCGAGGACGCGCTCTTGGGGTTAGTTCCTCGGGACGCGGAGTCGGCGCAGTTACTTTGAAAAAATTAGAGTGTTCAAAGCGGGCCTACGCTTGAATATATTAGCATGGAATAACACCATAGGACTCCTGTCCTATTCTGTTGGTCTTCGGGATGGGAGTAATGATTAAGAGGAACAGTTGGGGGCATTCGTATTTCATTGTCAGAGGTGAAATTCTTGGATTTATGAAAGACGAACTTCTGCGAAAGCATTTGCCAAGGATGTTTTCATTAAT	0	1203	0	0	0	909	0	0	0	0	0
Eukaryota	Archaeplastida	Chlorophyta	Mamiellophyceae	Dolichomastigales	Dolichomastigaceae	Dolichomastigaceae-B	Dolichomastigaceae-B_sp.	100	100	100	100	100	100	100	100	otu0329	CCAGCTCCAATAGCGTATATTTAAGTTGTTGCAGTTAAAAAGCTCGTAGTTGGATTTTGGGTGCGGCAGGCCGGTCCGCCGTTTCGGTGTGCACTGGCAGGCGGCATCTTTCTGTCGAGGACGCGCTCCTGGTCTTTATTTGATCGGGACGCGGAGTCGGCGCAGTTACTTTGAAAAAATTAGAGTGTTCAAAGCGGGCGTACGCTTGAATATATTAGCATGGAATAACACCATAGGACTCCTGTCCTATTCTGTTGGTCTTCGGGATGGGAGTAATGATTAAGAGGAACAGTTGGGGGCATTCGTATTTCATTGTCAGAGGTGAAATTCTTGGATTTATGAAAGACGAACTTCTGCGAAAGCATTTGCCAAGGATGTTTTCATTAAT	0	0	0	414	0	0	0	0	0	0	0
Eukaryota	Archaeplastida	Chlorophyta	Mamiellophyceae	Dolichomastigales	Dolichomastigaceae	Dolichomastigaceae-B	Dolichomastigaceae-B_sp.	100	100	100	100	100	100	100	100	otu0868	CCAGCTCCAATAGCGTATATTTAAGTTGTTGCAGTTAAAAAGCTCGTAGTTGGATTTTGGGTGCGGCAGGCCGGTCCGCCGTTTCGGTGTGCACTGGCAGGCGGCATCTTTCTGTCGAGGACGCGCTCTTGGGGTTAGTTCCTCGGGACGCGGAGTCGGCGCAGTTACTTTGAAAAAATTAGAGTGTTCAAAGCGGGCCTACGCTTGAATATATTAGCATGGAATAACACCATAGGACTCCTGTCCTATTCTGTTGGTCTTCGGGATGGGAGTAATGAT	0	15	0	0	0	0	0	0	0	0	0
Eukaryota	Rhizaria	Cercozoa	Filosa-Thecofilosea	Ebriida	Ebriidae	Ebria	Ebria_tripartita	100	100	100	100	100	100	100	100	otu0740	CCAGCTCCAATAGCGTATATTAAAGTTGTTGCAGTTAAAAAGCTCGTAGTTGGATTTCTGGTTTGATGCCCTGGCCCGCTGCTATTTTGGTAGTGTGTGCCGGTTGTGCGTCTGCCATCCTTCTAGGGAACGTTCCTTCTCTTCACTGAGCCGGGTTCGTGATCTAGATCGTTTACTTTGAAAAAATTAGAGTGTTTAAAGCAGGCTTTTGCTATGAATACATTAGCATGGAATAATAATCTAGGACTTCGGTCATATTTTGTTGGTTTCTGTAACTGAAGTAATGATTGATAGGGATAGTTGGGGGTGCTAGCATTGAGCGGCCAGAGGTGAAATTCTTGGATTCGCTCAAGACTAACTTATGCGAAAGCATTCACCAAGGATGTCTTCTTTAAT	0	0	0	0	0	0	0	0	0	49	0
Eukaryota	Rhizaria	Cercozoa	Filosa-Thecofilosea	Ebriida	Ebriidae	Ebria	Ebria_tripartita	100	100	100	100	100	100	100	100	otu0367	CCAGCTCCAATAGCGTATATTAAAGTTGTTGCAGTTAAAAAGCTCGTAGTTGGATTTCTGGTTTGATGCCCTGGCCCGCTGCTATTTTGGTAGTGTGTGCCGGTTGTGCGTCTGCCATCCTTCTAGGGAACGTTCCTTCTCTTCACTGAGCCGGGTTCGTGATCTAGATCGTTTACTTTGAAAAAATTAGAGTGTTTAAAGCAGGCTTTTGCTATGAATACATTAGCATGGAATAATAATCTAGGACTTCGGTCATATTTTGTTGGTTTCTGTAACTGAAGTAATGATTGATAGGGATAGTTGGGGGTGCTAGTATTGAGCGGCCAGAGGTGAAATTCTTGGATTCGCTCAAGACTAACTTATGCGAAAGCATTCACCAAGGATGTCTTCTTTAAT	0	0	0	0	0	0	0	326	0	0	0
Eukaryota	Rhizaria	Cercozoa	Filosa-Thecofilosea	Ebriida	Ebriidae	Ebria	Ebria_tripartita	100	100	100	100	100	100	100	100	otu0760	CCAGCTCCAATAGCGTATATTAAAGTTGTTGCAGTTAAAAAGCTCGTAGTTGAATTTCTGGTTTGATGCCCTGGCCCGCTGCTATTTTGGTAGTGTGTGCCGGTTGTGCGTCTGCCATCCTTCTAGGGAACGTTCCTTCTCTTCACTGAGCCGGGTTCGTGATCTAGATCGTTTACTTTGAAAAAATTAGAGTGTTTAAAGCAGGCTTTTGCTATGAATACATTAGCATGGAATAATAATCTAGGACTTCGGTCATATTTTGTTGGTTTCTGTAACTGAAGTAATGATTGATAGGGATAGTTGGGGGTGCTAGTATTGAGCGGCCAGAGGTGAAATTCTTGGATTCGCTCAAGACTAACTTATGCGAAAGCATTCACCAAGGATGTCTTCTTTAAT	0	0	0	0	0	0	42	0	0	0	0
Eukaryota	Rhizaria	Cercozoa	Endomyxa	Endomyxa_X	Endo5-lineage	Endo5-lineage_X	Endo5-lineage_X_sp.	100	100	100	100	100	100	100	100	otu0667	CCAGCTCCAATAGCGTATACTAATGTTGTTGCAGTTAGAAAGCTCGTAGTTGGATTTCTGGCTTCGGTGCGCCTGGCCCGGGGACCTGGTGTCCTTGTGAGCCGGTTTTGCGCATCGGCCATCCTTCGGGAGAGTGTCTCTGCCCTTGATTGGGTTGGAGGCAGGATCCTGACCGTTTACTTTGAAAAAATTAGAGTGTTCAAAGCAGGCCTTTTGTGCTGTGAATACAATTAGCATGGAATAATAAGATAGGACTTCGGCCCTATTTTGTTGGTTTCTGGGTTGCTGAGGTAATGATTGATAGGGATAGTTGGGGGTGCTCGTATTCAACGGCCAGAGGTGAAATTCTTGGATTCGTTGAAGACGAACTTATGCGAAAGCATTCACCAAGGATGTCTT…	0	0	0	0	0	0	73	0	0	0	0
Eukaryota	Opisthokonta	Fungi	Microsporidiomycota	Microsporidiomycotina	Microsporidiomycotina_X	Enterocytozoon	Enterocytozoon_sp.	100	100	100	100	100	100	86	50	otu1086	CGGTAATTCCAACTCCAAGAGTGTCTATGGTGGATGCTGCAGTTAAAGGGTCCGTAGTCGTAGATGCAATTAAAAGGTAAAGATCAAATTTGCCAAGTTTGTTACATTGCTAGCGGAACGGATAGGGAGCATGGTATAGGTAGGCCAAGAATGAAATCTCAAGACCCTACCTGGACCAACAGAGGCGAAAGCGATGCTCTTATACGTATCTTTGGATCAAGAACGAAAGTTGGGGGC	0	0	0	0	0	0	0	0	0	0	58
Eukaryota	Opisthokonta	Fungi	Microsporidiomycota	Microsporidiomycotina	Microsporidiomycotina_X	Enterocytozoon	Enterocytozoon_sp.	100	100	100	100	100	100	87	51	otu1087	CGGTAATTCCAACTCCAAGAGTGTCTATGGTGGATGCTGCAGTTAAAGGGTCCGTAGTCGTAGATGCAATTAAAAGGTAAAGATCAAATTTGCCAAGTTTGTTACATTGCTAGCGGAACGGATAGGGAGCATGGTATAGGTAGGCCAAGAATGAAATCTCAAGACCCTACCTGGACCAACAGAGGCGAAAGCGATGCTCTTATACGTATCTTTGGATCAAGAACGAAAGTTAGGGGC	0	0	0	0	0	0	0	0	0	0	44
Eukaryota	Opisthokonta	Fungi	Microsporidiomycota	Microsporidiomycotina	Microsporidiomycotina_X	Enterocytozoon	Enterocytozoon_hepatopenaei	100	100	100	100	100	100	97	70	otu0640	CGGTAATTCCAACTCCAAGAGTGTCTATGGTGGATGCTGCAGTTAAAGGGTCCGTAGTCGTAGATGCAATTAAAAGGTGGTGATCAAAGCCGCCGAGTTTGTTACATTGCTAGCGGAACGGATAGGGAGCATGGTATAGGTAGGCCAAGAATGAAATCTCAAGACCCTACCTGGACCAACGGAGGCGAAAGCGATGCTCTTAGACGTATCTGTGGATCAAGAACGAAAGTTGGGGGCT	0	0	0	0	0	0	0	0	0	81	0
Eukaryota	Alveolata	Ciliophora	Phyllopharyngea	Suctoria	Ephelotidae	Ephelota	Ephelota_gemmipara	100	100	100	100	100	100	100	100	otu0654	CCAGCTCCAATAGCGTATATTAATGTTGTTGCAGTTAAAAAGCTCGTAGTTGAATTTAGGAAAGTCAACTTTCCTGTCTTCCCTCGCACTTGCAACCGGTTGTTGCTTTTGTGACAAGACTTTTACTGTGAGAAAACTAAAGTGCTCAAAGCAGGCTAACGCTTGAATATTAAAGCATGGAATAATAGAATAGGACTTTATTCATTTTATTGGTTCTTGGATAAAGTAATGATTAACAGAAACAGTTGGGGGCATTCGTATTTAATTGTCAGAGGTGGAATTCTTGGATTTATTAAAGACGAACTAGTGCGAAAGCATTTGCCAAGGATGTTTTCATTAAT	0	0	0	0	0	0	76	0	0	0	0
Eukaryota	Rhizaria	Cercozoa	Filosa-Imbricatea	Thaumatomonadida	Esquamulidae	Esquamula	Esquamula_lacrimiformis	100	100	100	13	13	7	7	7	otu1072	ACCAGCTCCAATAGCGTATATTAAAGTTGCTGCAGTTAAAAAGCTCGTAGTTGGATTTCTGGTTTGTGATGCCTGGCCCGCCGCCTTTAGGCGAGTGTGTGCCGGAGCGTTCGAGCCATCCTTCTAGCACACGTGCCTGCTCTTCACTGAGTTGGGTACGCGGTCTAGATCATCTACTTTGAAAAAATTAGAGTGTTTAAAGCAGGCGTTTGCATTGAATACATTAGTATGGAATAATAATCTAGGACTTGCGTCTTATTTTGTTGGTTTCTAAGGCCGAGTAATGATTGATAGGGATAGTTGGGGGTGCTAGTATTCAGCGGCCAGAGGTGAAATTCTTGGATTCGCTGAAGACTAACTTATGCGAAAGCATTCACCAAGGATGTCTTCTTTAAT	0	0	0	0	0	0	0	0	0	0	198
Eukaryota	Rhizaria	Cercozoa	Filosa-Imbricatea	Thaumatomonadida	Esquamulidae	Esquamula	Esquamula_lacrimiformis	100	100	100	29	27	24	24	24	otu0316	CCAGCTCCAATAGCGTATATTAAAGTTGCTGCAGTTAAAAAGCTCGTAGTTGGATTTCTGGTTTGTGATGCCTGGCCCGCCGCCTTTAGGCGAGTGTGTGCCGGAGCGTTCGAGCCATCCTTCTAGCACACGTGCCTGCTCTTCACTGAGTTGGGTACGCGGTCTAGATCATCTACTTTGAAAAAATTAGAGTGTTTAAAGCAGGCGTTTGCATTGAATACATTAGCATGGAATAATAATCTAGAACTTGCGTCTTATTTTGTTGGTTTCTAAGGCCGAGTAATGATTGATAGGGATAGTTGGGGGTGCTAGTATTCAGCGGCCAGAGGTGAAATTCTTGGATTCGCTGAAGACTAACTTATGCGAAAGCATTCACCAAGGATGTCTTCTTTAAT	0	0	0	0	0	0	0	0	448	0	0
Eukaryota	Stramenopiles	Ochrophyta	Eustigmatophyceae	Eustigmatophyceae_X	Eustigmatophyceae_XX	Eustigmatophyceae_XXX	Eustigmatophyceae_XXX_sp.	100	100	100	100	100	100	100	100	otu0797	CCAGCTCCAATAGCGTATACTAAAGTTGTTGCAGTTAAAAAGCTCGTAGTTGGATTTCTGGCGGGGGCGGCTGGTGGGTCCCGCAAGGGTCTCGACTGATGCCTGCTCCCGTCATCCTCGGGGAGAGTGGCTCTGGCATTAAGTTGTTGGGGTCAGGATCCTCGTCGTTTACTGTGAAAAAATTAGAGTGTTCAAAGCAGGCTTAGGCCCTGAATACATTAGCATGGAATAATAAGATACGACCTTGGTGGTCTATTTTGTTGGTTTGCACGCCAAGGTAATGATTAATAGGGATAGTTGGGGGTATTCGTATTCAATTGTCAGAGGTGAAATTCTTGGATTTATGGAAGACGAACTACTGCGAAAGCATTTACCAAGGATGTTTTCATTAAT	0	0	0	0	0	0	0	35	0	0	0
Eukaryota	Hacrobia	Cryptophyta	Cryptophyceae	Cryptomonadales	Cryptomonadales_X	Falcomonas	Falcomonas_daucoides	100	100	100	100	100	100	100	100	otu0757	CCAGCTCTAATAGCGTATATTAAAGTTGTTGCAGTTAAAGAGCTCGTAGTCGGATTTCGGGCTCGGGCAGGCTGTCGGCCTCGGTCGGACGGCAGGCTCGGGCCTTTCTGCCTGGGGACTCCGTCACACTTAACTGTGGGGCGGTTGGACGCAGGCCGTTTACTTTGAAAAAATTAGAGTGTTCAAAGCAGGCCTACGCTTGAATACATTAGCATGGAATAATGGAATAGGACTTTGGTGCTATTTTGTTGGTTTATGGGACCGAAGTAATGATTAACAGGGACAGTTGGGGCCGTTTATATTTCGTTGTCAGAGGTGAAATTCTTGGATTTACGAAAGATAAACTTCTGCGAAAGCATTCGGCAAGGATGTTTTCATTGAT	0	0	0	0	0	0	0	0	0	44	0
Eukaryota	Hacrobia	Cryptophyta	Cryptophyceae	Cryptomonadales	Cryptomonadales_X	Falcomonas	Falcomonas_daucoides	100	100	100	100	100	100	100	100	otu0574	CCAGCTCTAATAGCGTATATTAAAGTTGTTGCAGTTAAAAAGCTCGTAGTCGGATTTCGGGCTCGGGCAGGCTGTCGGCCTCGGTCGGACGGCAGGCTCGGGCCTTTCTGCCTGGGGACTCCGTCACACTTAACCGTGGGGCGGTTGGACGCAGGCCGTTTACTTTGAAAAAATTAGAGTGTTCAAAGCAGGCCTACGCTTGAATACATTAGCATGGAATAATGGAATAGGACTTTGGTGCTATTTTGTTGGTTTATGGGACCGAAGTAATGATTAACAGGGACAGTTGGGGCCGTTTATATTTCGTTGTCAGAGGTGAAATTCTTGGATTTACGAAAGATAAACTTCTGCTAAAGCATTCGGCAAGGATGTTTTCATTGAT	0	0	0	0	0	0	0	110	0	0	0
Eukaryota	Hacrobia	Cryptophyta	Cryptophyceae	Cryptomonadales	Cryptomonadales_X	Falcomonas	Falcomonas_daucoides	100	100	100	100	100	100	100	100	otu0719	CCAGCTCTAATAGCGTATATTAAAGTTGTTGCAGTTAAAAAGCTCGTAGTCGGATTTCGGGCTCGGGCAGGCTGTCGGCCTCGGTCGGACGGCAGGCTCGGGCCTTTCTGCCTGGGGACTCCGTCACACTTAACTGTGGGGCGGTTGGACGCAGGCCGTTTACTTTGAAAAAATTAGAGTGTTCAAAGCAGGCCTACGCTTGAATACATTAGCATGGAATAATGGAATAGGACTTTGGTGCTATTTTGTTGGTTTATGGGACCGAAGTAATGATTAACAGGGACAGTTGGGGCCGTTTATATTTCGTTGTCAGAGGTGAAATTCTTGGATTTACGAAAGATAAACTTCTGCTAAAGCATTCGGCAAGGATGTTTTCATTGAT	0	0	0	0	0	0	0	55	0	0	0
Eukaryota	Hacrobia	Cryptophyta	Cryptophyceae	Cryptomonadales	Cryptomonadales_X	Falcomonas	Falcomonas_daucoides	100	100	100	100	100	100	98	98	otu0736	CCAGCTCTAATAGCGTATATTAAAGTTGTTGCAGTTAAAAAGCTCGTAGTCGGATTTCGGGCTCGGGCAGGCTGTCGGCTTCGGCCGGACGGCAGGCTCGGGCCTTTCTGCCTGGGGACTCCGTCACACTTAACTGTGGGGCGGTTGGACGCAGGCCGTTTACTTTGAAAAAATTAGAGTGTTCAAGGCAGGCCTACGCTTGAATACATTAGCATGGAATAATGGAATAGGACTTTGGTGCTATTTTGTTGGTTTATGGGACCGAAGTAATGATTAACAGGGACAGTTGGGGCCGTTTATATTTCGTTGTCAGAGGTGAAATTCTTGGATTTACGAAAGATAAACTTCTGCGAAAGCATTCGGCAAGGATGTTTTCATTAAT	0	0	0	0	0	0	0	50	0	0	0
Eukaryota	Opisthokonta	Fungi	Basidiomycota	Agaricomycotina	Tremellomycetes	Filobasidium	Filobasidium_elegans	100	100	100	100	100	100	61	46	otu0310	CCAGCTCCAATAGCGTATATTAAAGTTGTTGCAGTTAAAAAGCTCGTAGTTGAACTTCAGGCTTGGCGGGGTGGTCTGCCTAACGGTATGTACTATCCGGCTGAGCCTTACCTCCTGGTGAGCCTGCATGTCGTTTATTCGGTGTGTAGGGGAACCAGGAATTTTACTTTGAAAAAATTAGAGTGTTCAAAGCAGGCATATGCCCGAATACATTAGCATGGAATAATAGAATAGGACGTGCGGTTCTATTTTGTTGGTTTCTAGGATCGCCGTAATGATTAATAGGGACGGTTGGGGGCATTAGTATTCAGTTGCTAGAGGTGAAATTCTTAGATTTACTGAAGACTAACTACTGCGAAAGCATTTGCCAAGGACGTTTTCATTAAT	0	0	0	0	0	0	0	456	0	0	0
Eukaryota	Rhizaria	Cercozoa	Filosa-Thecofilosea	Filosa-Thecofilosea_X	Filosa-Thecofilosea_XX	Filosa-Thecofilosea_XXX	Filosa-Thecofilosea_XXX_sp.	100	100	100	100	100	100	100	100	otu1080	ACCAGCTCCAGTAGCGTATATTAAAGTTGTTGCAGTTAAAAAGCTCGTAGTTGGATTTCTGGCTTGAGACGCCTGGCCCGCCGAGGTTACTCGCGTGAGTGCCGGTGTGTCTCTGCCATCCTTCTGGAAAACGTTTCTACCCTTCATTGGGCCGGGATCGTGATCCAGATCATTTACTTTGAAAAAATTAGAGTGCTCAACACAGGCTTGCGCTATGAATACATTAGCATGGAATAATAATTTAGGACTTTGGTTCTATTTTGTTGGTTTCTAGGACTGAAGTAATGATTGATAGGACCTGTTGGGGGTGCTAGTATTTATCGGCCAGAGGTGAAATTCTTGGATTCGATAAAGACTAACTTATGCGAAAGCATTCACCAAGGATGTTTTTTTTAAT	0	0	0	0	0	0	0	0	0	0	129
Eukaryota	Rhizaria	Cercozoa	Filosa-Thecofilosea	Filosa-Thecofilosea_X	Filosa-Thecofilosea_XX	Filosa-Thecofilosea_XXX	Filosa-Thecofilosea_XXX_sp.	100	100	100	100	100	100	100	100	otu0139	CCAGCTCCAGTAGCGTATATTAAAGTTGTTGCAGTTAAAAAGCTCGTAGTTGGATTTCTGGCTTGAGACGCCTGGCCCGCCGAGGTTACTCGCGTGAGTGCCGGTGTGTCTCTGCCATCCTTCTGGAAAACGTTTCTACCCTTCATTGGGCCGGGATCGTGATCCAGATCATTTACTTTGAAAAAATTAGAGTGCTCAACACAGGCTTGCGCTATGAATACATTAGCATGGAATAATAATTTAGGACTTTGGTTCTATTTTGTTGGTTTCTAGGACTGAAGTAATGATTGATAGGACCTGTTGGGGGTGCTAGTATTTATCGGCCAGAGGTGAAATTCTTGGATTCGATAAAGACTAACTTATGCGAAAGCATTCACCAAGGATGTTTTTTTTAAT	0	0	0	0	0	0	0	160	0	1221	0
Eukaryota	Rhizaria	Cercozoa	Filosa-Thecofilosea	Filosa-Thecofilosea_X	Filosa-Thecofilosea_XX	Filosa-Thecofilosea_XXX	Filosa-Thecofilosea_XXX_sp.	100	100	100	89	86	86	86	86	otu0266	CCAGCTCCAGTAGCGTATGCTAAAGTTGTTGCAGTTAAAAAGCTCGTAGTTGGATTTCTGGCGTGAGAACGCTGGCCCGCCGGGGTTACCCGTGTGAGTGCCGGCTGTTCTCTGCCATCCTTCTAGAGAACGCGTCTGCCTTTCATTAGGTCGGGCGCGCAATCTAGATCATTTACTTTGAGAAAATTAGAGTGTTTAAAGCAGGCTTGCGCTATGAATACATTAGCATGGAATAATAATATAGGGCTTCGGTTCTATTTTGTTGGTTTCTAGGACTGAAGTAATGATTGATAGGGATAGTTGGGGGTGCTAGTATTCAGCGGCCAGAGGTGAAATTCTTGGATTCGCTGAAGACTAACTACTGCGAAAGCATTCACCAAGGATGTCTTCTTTAAT	0	0	0	0	0	0	0	0	0	563	0
Eukaryota	Rhizaria	Cercozoa	Filosa-Thecofilosea	Filosa-Thecofilosea_X	Filosa-Thecofilosea_XX	Filosa-Thecofilosea_XXX	Filosa-Thecofilosea_XXX_sp.	100	100	100	100	100	100	100	100	otu0504	CCAGCTCCAGTAGCGTATATTAAAGTTGTTGCAGTTAAAAAGCTCGTAGTTGGATTTCTGGCTTGAGACGCCTGGCCCGCCGAGGTTACTCACGTGAGTGCCGGTGTGTCTCTGCCATCCTTCTGGAAAACGTTTCTACCCTTCATTGGGCCGGGATCGTGATCCAGATCATTTACTTTGAAAAAATTAGAGTGCTCAACACAGGCTTGCGCTATGAATACATTAGCATGGAATAATAATTTAGGACTTTGGTTCTATTTTGTTGGTTTCTAGGACTGAAGTAATGATTGATAGGACCTGTTGGGGGTGCTAGTATTTATCGGCCAGAGGTGAAATTCTTGGATTCGATAAAGACTAACTTATGCGAAAGCATTCACCAAGGATGTTTTTTTTAAT	0	0	0	0	0	0	0	0	0	158	0
Eukaryota	Rhizaria	Cercozoa	Filosa-Thecofilosea	Filosa-Thecofilosea_X	Filosa-Thecofilosea_XX	Filosa-Thecofilosea_XXX	Filosa-Thecofilosea_XXX_sp.	100	100	100	99	99	99	99	99	otu0453	CCAGCTCCAGTAGCGTATATTAAAGTTGTTGCAGTTAAAAAGCTCGTAGTTGGATTTCTGGCTTGAGACGCCTGGCCCGCCGAGGTTACTCGCGTGAGTGCCGGTGTGTCTCTGCCATCCTTCTGGAAAACGTTTCTACCCTTCATTGGGCCGGGATCGTGATCCAGATCATTTACTTTGAAAAAATTAGAGTGCTCAACACAGGCTTGCGCTATGAATACATTAGCATGGAATAATAATTTAGGACTTTGGTTCTATTTTGTTGGTTTCTAGGACTGAAGTAATGATTGATAGGACCTGTTGGGGGTGCTAGTATTTATCGGCCAGAGGTGAAATTCTTGGATTCGATAAAGACTAACTTATGCGAAAGCATTCACCAAGGATGTTTTCATTAAT	0	0	0	0	0	0	0	0	207	0	0
Eukaryota	Opisthokonta	Fungi	Basidiomycota	Agaricomycotina	Agaricomycetes	Flammulina	Flammulina_velutipes	100	100	100	100	100	100	100	100	otu0523	CCAGCTCCAATAGCGTATATTAAAGTTGTTGCAGTTAAAAAGCTCGTAGTTGAACTTCAGGCTCGGTCGGGCGGTCCGCCTCACGGCGTGTACTGTCTGACTGGGTCTTACCTCTTGGTGAGCCAGCGTGGCCTTTATTGGTTGCGTTGGGGAACCAGGACTTTTACCTTGAGAAAATTAGAGTGTTCAAAGCAGGCCTATGTCTGAATACATTAGCATGGAATAATAGAATAGGACGTGCGATCCTATTTTGTTGGTTTCTAGAGTCGCCGTAATGATTAATAGGGATAGTTGGGGGCATTGGTATTGAGTCGCTAGAGGTGAAATTCTTGGATTGACTCAAGACCAACTATTGCGAAAGCATTTGCCAAGGATGTTTTCATTAAT	0	0	0	0	0	0	142	0	0	0	0
Eukaryota	Opisthokonta	Fungi	Ascomycota	Saccharomycotina	Saccharomycetales	Galactomyces	Galactomyces_sp.	100	100	100	100	100	100	100	99	otu0531	CCAGCTCTGATAGTATATATTAAAGTTGTTGCAGTTAAAAAGCTCGTAGTTGAAACTTGGGTGTGTAGGGGCGGTCTCTTTTAGAGTACTACCCTGAAACATCTTTCTTTGGTGTAAACTCTTTATTCACTTAAGGAGTGTAAACCAAACATTTACTTTGAAAAAATTAGAGTGTTCAAAGCAGGCCTTTGCTCGAATATATTAGCATGGAATAATAGAATAGGACGTATGGTTCTATTTTGTTGGTTTCTAGGACCGTCGTAATGATTAATAGGGACGGTCGGGGGCATCAGTATTCAGTTGTCAGAGGTGAAATTCTTGGATTTACTGAAGACTAACTACTGCGAAAGCATTTGCCAAGGACGTTTTCATTAAT	0	0	0	0	0	0	0	139	0	0	0
Eukaryota	Opisthokonta	Fungi	Basidiomycota	Agaricomycotina	Agaricomycetes	Ganoderma	Ganoderma_lucidum	100	100	100	100	100	100	71	53	otu0732	CCAGCTCCAATAGCGTATATTAAAGTTGTTGCAGTTAAAAAGCTCGTAGTTGAACTTCAGACCTGGCCGGGCGGTCTGCCTAACGGTATGTACTGTCTGGCTGGGTCTTACCTCTTGGTGAACCGGCATGCCCTTCATTGGGTGTGTCGGGGAACCAGGACTTTTACCTTGAGAAAATTAGAGTGTTCAAAGCAGGCCTATGCCTGAATACATTAGCATGGAATAATAAAATAGGACGTGCGGTTCTATTTTGTTGGTTTCTAGAGTCGCCGTAATGATTAATAGGGATAGTTGGGGGCATTAGTATTCAGTTGCTAGAGGTGAAATTCTTGGATTTACTGAAGACTAACTACTGCGAAAGCATTTGCCAAGGATGTTTTCATTAAT	0	0	0	0	0	0	0	51	0	0	0
Eukaryota	Hacrobia	Cryptophyta	Cryptophyceae	Goniomonadales	Goniomonadales_X	Goniomonas	Goniomonas_amphinema	100	100	99	99	91	91	74	56	otu0513	CCAGCTCTAATAGCGTATATTAAAGTTGTTGCAGTTAAAAAGCTCGTAGTCGGATCTCGGGGTCGGGCAGGCTGTCGGCCAATGGTCGGACGGTTTTCTCGGCTCTTTCTTTCTGGGGACCGCGTCTCTTTAACTAGGGGCGTTGGGACGCAGAACGTTTACTTTGAAAAAATTAGAGTGTTCAAAGCAGGCTTTCGCTTGAATACATTAGCATGGAATAATGGAATAGGACTGCGGTTCTATTTTGTTGGTTTCTAGGACCGAAGTAATGATTAATAGGGATAGTTGGGGCCGTTTATATTCCGTTGTCAGAGGTGAAATTCTTGGATTTACGGAAGATAAACTTCTGCGAAAGCATTCGGCAAGGATGTTTTCATTGAT	0	0	0	0	0	0	0	150	0	0	0
Eukaryota	Alveolata	Dinoflagellata	Dinophyceae	Gymnodiniales	Gymnodiniaceae	Gymnodinium	Gymnodinium_dorsalisulcum	100	100	100	100	91	91	87	84	otu0457	CCAGCTCCAATAGCGTATATTAAAGTTGTTGCAGTTAAAAAGCTCGTAGTTGGATTTCTGCTGAGGACGATCGGTCCGCCCACTGGGTGAGTATCTGGCTCGGCCTTGGCATCTTCTTGGAGAACGTGTCTGCACTTGACTGTGTGGTGCGGTATCCAGGACTTTTACTTTGAGGAAATTAGAGTGTTTCAAGCAGGCGCACGCCTTGAATACATTAGCATGGAATAATAAGATAGGACCTCGGTTCTATTTTGTTGGTTTCTAGAGCTGAGGTAATGATTAATAGGGATAGTTGGGGGCATTCGTATTTAACTGTCAGAGGTGAAATTCTTGGATTTGTTAAAGACGGACTACTGCGAAAGCATTTGCCAAGGATGTTTTCATTGAT	0	0	0	0	0	0	0	0	205	0	0
Eukaryota	Alveolata	Dinoflagellata	Dinophyceae	Gymnodiniales	Gymnodiniaceae	Gymnodinium	Gymnodinium_sp.	100	100	100	100	92	72	39	31	otu0065	CCAGCTCCAATAGCGTATATTAAAGTTGTTGCGGTTAAAAAGCTCGTAGTTGGATTTCTGCTGAGGACGACCGGTCCGCCCTCTGGGTGAGTATCTGGCTCGGCCTTGGCATCTTCTTGGAGAATGTATCTGCACTTGACTGTGTGGTGCGGTATCCAGGACTTTTACTTTGAGGAAATTAGAGTGTTTCAAGCAGGCGCACGCCTTGAATACATTAGCATGGAATAATAAGATAGGACCTTGGTTCTATTTTGTTGGTTTCTAGAGCTGAGGTAATGATTAATAGGGATAGTTGGGGGCATTCGTATTTAACTGTCAGAGGTGAAATTCTTGGATTTGTTAAAGACGGACTACTGCGAAAGCATTTGCCAAGGATGTTTTCATTGAT	0	2306	0	602	0	0	0	817	0	0	0
Eukaryota	Alveolata	Dinoflagellata	Dinophyceae	Gymnodiniales	Gymnodiniaceae	Gymnodinium	Gymnodinium_sp.	100	100	100	100	100	96	95	90	otu0400	CCAGCTCCAATAGCGTATATTAAAGTTGTTGCGGTTAAAAAGCTCGTAGTTGGATTTCTGCTGAGGACGACCGGTCCGCCCTCTGGGTGAGCATCTGGCTCGGCCTTGGCATCTTCTTGGGGAACGTTACTGCACTTGATTGTGTGGTGCGGTATCCAGGACTTTTACTTTGAGGAAATTAGAGTGTTTCAAGCAGGCGCACGCCTTGAATACATTAGCATGGAATAATAAGATAGGACGTTGGTTCTATTTTGTTGGTTTCTAGAGCTGACGTAATGATTAATAGGGATAGTTGGGGGCATTCGTATTTAACTGTCAGAGGTGAAATTCTTGGATTTGTTAAAGACGGACTACTGCGAAAGCATTTGCCAAGGATGTTTTCATTGAT	0	0	0	0	0	0	0	283	0	0	0
Eukaryota	Alveolata	Dinoflagellata	Dinophyceae	Gymnodiniales	Gymnodiniaceae	Gymnodinium	Gymnodinium_sp.	100	100	100	100	89	88	76	75	otu0247	CCAGCTCCAATAGCGTATATTAAAGTTGTTGCGGTTAAAAAGCTCGTAGTTGGATTTCTGCTGAGGACGACCGGTCCGCCCTCTGGGTGAGTATCTGGCTCGGCCTTGGCATCTTCTTGGGGAACGTAACTGCACTTGACTGTGTGGTGCGGTATCCAGGACTTTTACTTTGAGGAAATTAGAGTGTTTCAAGCAGGCTTACGCCTTGAATACATTAGCATGGAATAATAAGATAGGACCTTGGTTCTATTTTGTTGGTTTCTAGAGCTGAGGTAATGATTAATAGGGATAGTTGGGGGCATTCGTATTTAACTGTCAGAGGTGAAATTCTTGGATTTGTTAAAGACGGACTACTGCGAAAGCATTTGCCAAGGATGTTTTCATTGAT	0	0	0	0	0	0	647	0	0	0	0
Eukaryota	Alveolata	Dinoflagellata	Dinophyceae	Gymnodiniales	Gymnodiniaceae	Gyrodinium	Gyrodinium_helveticum	100	100	100	100	84	84	81	72	otu1040	TCCAGCTCCAATAGCGTATATTAAAGTTGTTGCGGTTAAAAAGCTCGTAGTTGGATTTCTGCTGAGGACGACTGGTCCGCCCTCCGGGTGAGCATCTGGTTCGGCCTTGGCATCCTCTTGGTGAACGTATCTGCACTTGACTGTGTGGTGCGGTACCCAGGACTTTTACTTTGAGGAAATTAGAGTGTTTCAAGCAGGCATACGCCTTGAATACATTAGCATGGAATAATAAGATAGGACCTCGGTTCTATTTTGTTGGTTTCTAGAGCTGAGGTAATGATTAATAGGGATAGTTGGGGGCATTCGTATTTAACTGTCAGAGGTGAAATTCTTGGATTTGTTAAAGACGGACTACTGCGAAAGCATTTGCCAAGGATGTTTTCATTGAT	0	0	0	0	0	0	0	0	0	0	2642
Eukaryota	Alveolata	Dinoflagellata	Dinophyceae	Gymnodiniales	Gymnodiniaceae	Gyrodinium	Gyrodinium_helveticum	100	100	100	100	85	85	80	77	otu0041	CCAGCTCCAATAGCGTATATTAAAGTTGTTGCGGTTAAAAAGCTCGTAGTTGGATTTCTGCTGAGGACGACTGGTCCGCCCTCCGGGTGAGCATCTGGTTCGGCCTTGGCATCCTCTTGGTGAACGTATCTGCACTTGACTGTGTGGTGCGGTACCCAGGACTTTTACTTTGAGGAAATTAGAGTGTTTCAAGCAGGCATACGCCTTGAATACATTAGCATGGAATAATAAGATAGGACCTCGGTTCTATTTTGTTGGTTTCTAGAGCTGAGGTAATGATTAATAGGGATAGTTGGGGGCATTCGTATTTAACTGTCAGAGGTGAAATTCTTGGATTTGTTAAAGACGGACTACTGCGAAAGCATTTGCCAAGGATGTTTTCATTGAT	0	0	0	0	0	0	0	68	830	5435	0
Eukaryota	Alveolata	Dinoflagellata	Dinophyceae	Gymnodiniales	Gymnodiniaceae	Gyrodinium	Gyrodinium_helveticum	100	100	100	100	84	84	75	70	otu0289	CCAGCTCCAATAGCGTATATTAAAGTTGTTGCGGTTAAAAAGCTCGTAGTTGGATTTCTGCTGAGGACGACTGGTCCGCCCTCCGGGTGAGCATCTGGTTCGGCCTTGGCATCCTCTTGGTGAACGTATCTGCACTTGACTGTGTGGTGCGGTACCCAGGACTTTTACTTTGAGGAAATTAGAGTGCTTCAAGCAGGCATACGCCTTGAATACATTAGCATGGAATAATAAGATAGGACCTCGGTTCTATTTTGTTGGTTTCTAGAGCTGAGGTAATGATTAATAGGGATAGTTGGGGGCATTCGTATTTAACTGTCAGAGGTGAAATTCTTGGATTTGTTAAAGACGGACTACTGCGAAAGCATTTGCCAAGGATGTTTTCATTGAT	0	0	0	0	0	0	0	0	0	501	0
Eukaryota	Alveolata	Dinoflagellata	Dinophyceae	Gymnodiniales	Gymnodiniaceae	Gyrodinium	Gyrodinium_helveticum	100	100	100	100	93	93	89	84	otu0590	CCAGCTCCAATAGCGTATATTAAAGTTGTTGCGGTTAAAAAGCTCGTAGTTGGATTTCTGCTGAGGACGACTGGTCCGCCCTCCGGGTGAGCATCTGGTTCGGCCTTGGCATCCTCTTGGTGAACGTATCTGCACTTGACTGTGTGGTGCGGTACCCAGGACTTTTACTTTGAGGAAATTAGAGTGTTTCAAGCAGGCATACGCCTTGAATACATTAGCATGGAATAATAAGATAGGACCTCGGTTCTATTTTGTTGGTTTCTAGAGCTGAGGTAATGATTAATAGGGATAGTTGGGGGCATTCGTATTTAACGGTCAGAGGTGAAATTCTTGGATTTGTTAAAGACGGACTACTGCGAAAGCATCTGCCATGGATGTTTTCATTGAT	0	0	0	0	0	0	0	0	0	101	0
Eukaryota	Alveolata	Dinoflagellata	Dinophyceae	Gymnodiniales	Gymnodiniaceae	Gyrodinium	Gyrodinium_helveticum	100	100	100	100	90	90	89	81	otu0607	CCAGCTCCAATAGCGTATATTAAAGTTGTTGCGGTTAAAAAGCTCGTAGTTGGATTTCTGCTGAGGACGACTGGTCCGCCCTCCGGGTGAGCATCTGGTTCGGCCTTGGCATCTTCTTGGTGAACGTATCTGCACTTGACTGTGTGGTGCGGTACCCAGGACTTTTACTTTGAGGAAACTAGAGTGTTTCAAGCAGGCATACGCCTTGAATACATTAGCATGGAATAATAAGATAGGACCTCGGTTCTATTTTGTTGGTTTCTAGAGCTGAGGTAATGATTAATAGGGATAGTTGGGGGCATTCGTATTTAACTGTCAGAGGTGAAATTCTTGGATTTGTTAAAGACGGACTACTGCGAAAGCATTTGCCAAGGATGTTTTCATTGAT	0	0	0	0	0	0	0	0	0	95	0
Eukaryota	Alveolata	Dinoflagellata	Dinophyceae	Gymnodiniales	Gymnodiniaceae	Gyrodinium	Gyrodinium_fusiforme	100	100	100	100	89	85	85	48	otu0648	CCAGCTCCAATAGCGTATATTAAAGTTGTTGCGGTTAAAAAGCTCGTAGTTGGATTTCTGCTGAGGACGACCGGTCCGCCCTCTGGGTGAGTATCTGGCTTGGCCTTGGCATCTTCTTGGAGAACGTAGCTGCACTTGACTGTGTGGTGCGGTATCCAGGACTTTTACTTTGAGGAAATTAGAGTGTTTCAAGCAGGCACACGCCTTGAATACATTAGCATGGAATAATAAGATAGGACCTTGGTTCTATTTTGTTGGTTTCTAGAGCTGAGGTAATGATTAATAGGGATAGTTGGGGGCATTCGTATTTAACTGTCAGAGGTGAAATTCTCGGATTTGTTAAAGACGGACTACTGCGAAAGCATTTGCCAAGGATGTTTTCATTGAT	0	0	0	0	0	0	0	0	0	79	0
Eukaryota	Alveolata	Dinoflagellata	Dinophyceae	Gymnodiniales	Gymnodiniaceae	Gyrodinium	Gyrodinium_helveticum	100	100	100	100	90	88	87	81	otu0717	CCAGCTCCAATAGCGTATATTAAAGTTGTTGCGGTTAAAAAGCTCGTAGTTGGATTTCTGCTGAGGACGACTGGTCCGCCCTCCGGGTGAGCATCTGGTTCGGCCTTGGCATCCTCTTGGTGAACGTATCTGCACTTGACTGTGTGGTGCGGTACCCAGGACTTTTACTTTGAGGAAATTAGAGTGTTTCAAGCAGGCATACGCCTTGAATACATTAGCATGGAATAATAAGATGGGACCTCGGTTCTATTTTGTTGGTTTCTAGAGCTGAGGTAATGATTAATAGGGATAGTTGGGGGCATTCGTATTTAACTGTCAGAGGTGAAATTCTTGGATTCGATAAAGACTAACTTATGCGAAAGCATTCACCAAGGATGTTTTTTTTAAT	0	0	0	0	0	0	0	0	0	56	0
Eukaryota	Alveolata	Dinoflagellata	Dinophyceae	Gymnodiniales	Gymnodiniaceae	Gyrodinium	Gyrodinium_fusiforme	100	100	100	100	92	92	92	62	otu0066	CCAGCTCCAATAGCGTATATTAAAGTTGTTGCGGTTAAAAAGCTCGTAGTTGGATTTCTGCTGAGGACGACCGGTCCGCCCTCTGGGTGAGTATCTGGCTTGGCCTTGGCATCTTCTTGGAGAACGTAGCTGCACTTGACTGTGTGGTGCGGTATCCAGGACTTTTACTTTGAGGAAATTAGAGTGTTTCAAGCAGGCACACGCCTTGAATACATTAGCATGGAATAATAAGATAGGACCTTGGTTCTATTTTGTTGGTTTCTAGAGCTGAGGTAATGATTAATAGGGATAGTTGGGGGCATTCGTATTTAACTGTCAGAGGTGAAATTCTTGGATTTGTTAAAGACGGACTACTGCGAAAGCATTTGCCAAGGATGTTTTCATTGAT	0	1285	266	0	0	0	0	2011	0	0	0
Eukaryota	Alveolata	Dinoflagellata	Dinophyceae	Gymnodiniales	Gymnodiniaceae	Gyrodinium	Gyrodinium_fusiforme	100	100	100	100	92	92	92	64	otu0317	CCAGCTCCAATAGCGTATATTAAAGTTGTTGCGGTTAAAAAGCTCGTAGTTGGATTTCTGCTGAGGACGACCGGTTCGCCCTCTGGGTGAGTATCTGGCTTGGCCTTGGCATCTTCTTGGAGAACGTAGCTGCACTTGACTGTGTGGTGCGGTATCCAGGACTTTTACTTTGAGGAAATTAGAGTGTTTCAAGCAGGCACACGCCTTGAATACATTAGCATGGAATAATAAGATAGGACCTTGGTTCTATTTTGTTGGTTTCTAGAGCTGAGGTAATGATTAATAGGGATAGTTGGGGGCATTCGTATTTAACTGTCAGAGGTGAAATTCTTGGATTTGTTAAAGACGGACTACTGCGAAAGCATTTGCCAAGGATGTTTTCATTGAT	0	0	0	0	0	0	0	447	0	0	0
Eukaryota	Alveolata	Dinoflagellata	Dinophyceae	Gymnodiniales	Gymnodiniaceae	Gyrodinium	Gyrodinium_fusiforme	100	100	100	100	86	85	85	60	otu0419	CCAGCTCCAATAGCGTATATTAAAGTTGTTGCGGTTAAAAAGCTCGTAGTTGGATTTCTGCTGAGGACGACCGGTCCGCCCTCTGGGTGAGTATCTGGCTTGGCCTTGGCATCTTCTTGGAGAACGTAGCTGCACTTGACTGTGTGGTGCGGTATCCAGGACTTTTACTTTGAGGAAATTAGAGTGTTTCAAGCAGGCACACGCCTTGAATACATTAGCATGGAATAATAAGATAGGACCTTGGTTCTATTTTGTTGGTTTCTAGAGCTGAGGTAATGATTAATAGGGATAGTTGGGGGCATTCGTATTAAACTGTCAGAGGTGAAATTCTTGGATTTGTTAAAGACGGACTACTGCGAAAGCATTTGCCAAGGATGTTTTCATTGAT	0	0	0	0	0	0	0	246	0	0	0
Eukaryota	Alveolata	Dinoflagellata	Dinophyceae	Gymnodiniales	Gymnodiniaceae	Gyrodinium	Gyrodinium_spirale	100	100	100	100	55	22	22	22	otu0112	CCAGCTCCAATAGCGTATATTAAAGTTGTTGCGGTTAAAAAGCTCGTAGTTGGATTTCTGCCGAGGACGACCGGTCCGCCCTCTGGGTGAGTATCTGGCTCGGCCTGGGCATCTTCTTGGAGAACGTATCTGCACTTGACTGTGTGGTGCGGTATCCAGGACTTTTACTTTGAGGAAATTAGAGTGTTTCAAGCAGGCATACGCCTTGAATACATTAGCATGGAATAATAAGATAGGACCTCGGTTCTATTTTGTTGGTTTCTAGAGCTGAGGTAATGATTAATAGGGATAGTTGGGGGCATTCGTATTTAACTGTCAGAGGTGAAATTCTTGGATTTGTTAAAGACGGACTACTGCGAAAGCATTTGCCAAGGATGTTTTCATTGAT	0	64	0	0	0	0	1556	123	0	0	0
Eukaryota	Alveolata	Dinoflagellata	Dinophyceae	Gymnodiniales	Gymnodiniaceae	Gyrodinium	Gyrodinium_spirale	100	100	100	100	91	81	80	77	otu0205	CCAGCTCCAATAGCGTATATTAAAGTTGTTGCGGTTAAAAAGCTCGTAGTTGGATTTCTGCCGAGGACGACCGGTCCGCCCTCTGGGTGAGTATCTGGCTTGGCCTTGGCATCTTCTTGGAGAACGTAGCTGCACTTGACTGTGTGGTGCGGTATCCAGGACTTTTACTTTGAGGAAATTAGAGTGTTTCAAGCAGGCATACGCCTTGAATACATTAGCATGGAATAATAAGATAGGACCTCGGTTCTATTTTGTTGGTTTCTAGAGCTGAGGTAATGATTAATAGGGATAGTTGGGGGCATTCGTATTTAACTGTCAGAGGTGAAATTCTTGGATTTGTTAAAGACGGACTACTGCGAAAGCATTTGCCAAGGATGTTTTCATTGAT	0	0	0	0	0	0	810	0	0	0	0
Eukaryota	Alveolata	Dinoflagellata	Dinophyceae	Gymnodiniales	Gymnodiniaceae	Gyrodinium	Gyrodinium_fusiforme	100	100	100	100	75	65	59	58	otu0091	CCAGCTCCAATAGCGTATATTAAAGTTGTTGCGGTTAAAAAGCTCGTAGTTGGATTTCTGTTGAGGACGACCGGTCCGCCCTCTGGGTGAGTATCTGGCTCGGCCTTGGCATCTTCTTGGAGAACGTAACTGCACTTGACTGTGTGGTGCGGTATCCAGGACTTTTACTTTGAGGAAATTAGAGTGTTTCAAGCAGGCGTACGCCTTGAATACATTAGCATGGAATAATGAGATAGGACCTTGGTTCTATTTTGTTGGTTTCTAGAGCTGAGGTAATGATTAATAGGGATAGTTGGGGGCATTCGTATTTAATTGTCAGAGGTGAAATTCTTGGATTTATTAAAGACGGACTACTGCGAAAGCATTTGCCAAGGATGTTTTCATTGAT	0	0	0	2283	0	0	0	0	0	0	0
Eukaryota	Stramenopiles	Ochrophyta	Bacillariophyta	Bacillariophyta_X	Raphid-pennate	Gyrosigma	Gyrosigma_acuminatum	100	100	100	100	100	78	9	5	otu0269	CCAGCTCCAATAGCGTATATTAAAGTTGTTGCAGTTAAAAAGCTCGTAGTTGGATTTGTGGCGTACGTTCGGCTCCCTTCGCATTTGTGTGTCGGTCTGCCTGGCGTTGCCATCCTTGGGTGGAATCTGTGTGGCATTAGGTTGTCGTGCAGGGGATACCCATCGTTTACTGTGAGAAAATTAGAGTGTTCAAAGCAGGCTTATGCCGTTGAATATATTAGCATGGAATAATAAGATAGGACCTTGGTACTATTTTGTTGGTTTGCGCACCGAGGTAATGATTAATAGGGATGGTTGGGGTTATTCGTATTTCATTGTCAGAGGTGAAATTCTTGGATTTTTGAAAGACGAACTACTGCGAAAGCATTTAACAAGGATGTTTTCATTAAT	0	0	0	557	0	0	0	0	0	0	0
Eukaryota	Archaeplastida	Chlorophyta	Chlorophyceae	Chlamydomonadales	Chlamydomonadales_X	Hafniomonas	Hafniomonas_turbinea	100	96	59	47	30	30	5	3	otu0730	CCAGCTCTAATAGCGTATATTTAAGTTGTTGCAGTTAAAAAGCTCGTAGTTGGATTTCGGGCAAGGAGGAGCGGTCCGCCGATTTGGTGTGCACTGCTTTGCCTTGTCTTCCTGTCGGGGATGCGTTTCTGGCGTTTATTCGCTGGATCGTGGAATCGGCACTGTTACTTTGAATAAATTCGAGTGTTCTAAGCAAGCCTTTGCTTTGAAGACATTAGCATGGAATAACGCGATAGGACCTTAGGCTATCTGTTGGTCTGTAGTACTGAGGTAATGATTAAGAGGGACAGTTGGGGGCATTCGTATTTCATTGTCAGAGGTGAAATTCTTGGATTTATGAAAGACGAACTTCTGCGAAAGCATTTGCCAAGGATGTTTTCATTAAT	0	0	0	0	0	0	51	0	0	0	0
Eukaryota	Stramenopiles	Pseudofungi	Oomycota	Oomycota_X	Peronosporales	Halophytophthora	Halophytophthora_operculata	100	100	99	99	99	65	18	13	otu0272	CCAGCTCCAATAGCGTATATTAAAGTTGTTGCAGTTAAAAAGCTCGTAGTCGGATTTCAAGTGTTTGGAGCGGCGGTCTCGAAAGAGTACTGCTGCACGGACGTTTTATTTTGTGAGATGCCTCGCTGGTATTAAGTTATCGGTGGGGAATTGTCTTGCATCGTTTACTGTGAAAAAATTAGAGTGTTCCACACATGGCTATCGCCTGAATACATTAGCATGGAATAATAAGATACGACTCGAGTGGTCTATTTTGTTGGTTTGCACATTTGAGTAATGATTAATAGGGACAGTAGGGGGTATTCATATTTCAGCGTCAGAGGTGAAATTCTTGGATCGCTGAAAGATGAGCTAAGGCGAAAGCATTTACCAAGGATGTTTTCATTAAT	0	0	0	536	0	0	0	0	0	0	0
Eukaryota	Opisthokonta	Fungi	Ascomycota	Saccharomycotina	Saccharomycetales	Hanseniaspora	Hanseniaspora_uvarum	100	100	100	100	100	100	100	100	otu1060	TCCAGCTCCAATAGCGTATATTAAAGTTGTTGCAGTTAAAAAGCTCGTAGTTGAACTTTGGGCTTGGAGAATCGGTCCAACTTTGTTGTGTACTGTCTTCTCCAGGTCTTTCCTTCTGGTTCTCATTTGGGGTTTACTCCATTTGTTGACCCAGGATTTTTACTTTGAAAAAATTAGAGTGTTCAAAGCAGGCGTTTTGCTCGAATATATTAGCATGGAATAATAGAATAGGACGATTGGTTCTATTTTGTTGGTTTCTAGGACCATCGTAATGATTAATAGGGACGGTCGGGGGCATCAGTATTCAGTTGTCAGAGGTGAAATTCTTGGATTTACTGAAGACTAACTACTGCGAAAGCATTTGTCAAGGACGTTTTCATTAAT	0	0	0	0	0	0	0	0	0	0	787
Eukaryota	Opisthokonta	Fungi	Ascomycota	Saccharomycotina	Saccharomycetales	Hanseniaspora	Hanseniaspora_uvarum	100	100	100	100	100	100	100	100	otu1063	TCCAGCTCCAATAGCGTATATTAAAGTTGTTGCGGTTAAAAAGCTCGTAGTTGAACTTTGGGCTTGGAGAATCGGTCCAACTTTGTTGTGTACTGTCTTCTCCAGGTCTTTCCTTCTGGTTCTCATTTGGGGTTTACTCCATTTGTTGACCCAGGATTTTTACTTTGAAAAAATTAGAGTGTTCAAAGCAGGCGTTTTGCTCGAATATATTAGCATGGAATAATAGAATAGGACGATTGGTTCTATTTTGTTGGTTTCTAGGACCATCGTAATGATTAATAGGGACGGTCGGGGGCATCAGTATTCAGTTGTCAGAGGTGAAATTCTTGGATTTACTGAAGACTAACTACTGCGAAAGCATTTGTCAAGGACGTTTTCATTAAT	0	0	0	0	0	0	0	0	0	0	602
Eukaryota	Opisthokonta	Fungi	Ascomycota	Saccharomycotina	Saccharomycetales	Hanseniaspora	Hanseniaspora_uvarum	100	100	100	100	100	100	100	100	otu0275	CCAGCTCCAATAGCGTATATTAAAGTTGTTGCAGTTAAAAAGCTCGTAGTTGAACTTTGGGCTTGGAGAATCGGTCCAACTTTGTTGTGTACTGTCTTCTCCAGGTCTTTCCTTCTGGTTCTCATTTGGGGTTTACTCCATTTGTTGATCCAGGATTTTTACTTTGAAAAAATTAGAGTGTTCAAAGCAGGCGTTTTGCTCGAATATATTAGCATGGAATAATAGAATAGGACGATTGGTTCTATTTTGTTGGTTTCTAGGACCATCGTAATGATTAATAGGGACGGTCGGGGGCATCAGTATTCAGTTGTCAGAGGTGAAATTCTTGGATTTACTGAAGACTAACTACTGCGAAAGCATTTGTCAAGGACGTTTTCATTAAT	0	0	0	223	0	0	0	31	0	277	0
Eukaryota	Opisthokonta	Fungi	Ascomycota	Saccharomycotina	Saccharomycetales	Hanseniaspora	Hanseniaspora_uvarum	100	100	100	100	100	100	100	100	otu0778	CCAGCTCCAATAGCGTATATTAAAGTTGTTGCAGTTAAAAAGCTCGTAGTTGAACTTTGGGCTTGGAGAATCGGTCCAACTTTGTTGTGTACTGTCTTCTCCAGGTCTTTCCTTCTGGTTCTCATTTGGGGTTTACTCCATTTGTTGACCCAGGATTTTTACTTTGAAAAAATTAGAGTGTTCAAAGCAGGCGTTTTGCTCGAATATATTAGCATGGAATAATAGAATAGGACGATTGGTTCTATTTTGTTGGTTTCTAGGACCATCGTAATGATTAATAGGGACGGTCGGGGGCATCAGTATTCAGTTGTCAGAGGTGAAATTCTTGGATTTACTGAAGACTAACTACTGCGAAAGCATTTGTCAAGGACGTTTTCATTAAT	0	0	0	0	0	0	0	39	0	0	0
Eukaryota	Opisthokonta	Fungi	Ascomycota	Saccharomycotina	Saccharomycetales	Hanseniaspora	Hanseniaspora_osmophila	100	100	100	100	100	100	94	93	otu0581	CCAGCTCCAATAGCGTATATTAAAGTTGTTGCAGTTAAAAAGCTCGTAGTTGAACTTTGGGTTTGGTTGACCGGTCCGATTTTTTTCGTGTACTGGCTCGACTGAATCTTTCCTTCTGGCTAACCTTCAGGGTTTACTCTGTAGGCGAACCAGGACTTTTACTTTGAAAAAATTAGAGTGTTCAAAGCAGGCGATAGCTCGAATATATTAGCATGGAATAATAGAATAGGACGTTTGGTTCTATTTTGTTGGTTTCTAGGACCATCGTAATGATTAATAGGGACGGTCGGGGGCATCAGTATTCAATTGTCAGAGGTGAAATTCTTGGATTTATTGAAGACTAACTACTGCGAAAGCATTTGCCAAGGACGTTTTCATTAAT	0	0	0	0	0	0	107	0	0	0	0
Eukaryota	Rhizaria	Radiolaria	Acantharea	Chaunacanthida	Chaunacanthida_X	Heteracon	Heteracon_sp.	100	100	100	100	97	97	81	81	otu0863	CCAGCTCCAATAGCGTATACTAATGTTGTTGCAGTTAAAAAGCTCGTAGTCGGATTTCAGTATTAGGCCCTTCTTCCAATACGGTTGCTAGTGGTCTTTACTTCCTTAACAGAATCTTTCATTTTATTAATTTAAAGTGTTTGGGGCCTGTTTCTTTTACTTTGAGAAAATTAGAGTGTTCAAAGCGGGTTTTCGCCTGGATATTACTCTTGGAATAATAATATAGGACTTTGGTTCTTTTTTGTTGGTGACTTAAAACCGAAGTAATGATTAAGAGGAACAGTTGGGGGCATTCGTATTTCATTGTCAGAGGTGAAATTCTTGGATTTATGAAAGACGAACTTCTGCGAAAGCATTTGCCAAGGATGTTTTCATTAAT	0	0	0	0	0	0	0	0	0	18	0
Eukaryota	Alveolata	Dinoflagellata	Dinophyceae	Peridiniales	Heterocapsaceae	Heterocapsa	Heterocapsa_triquetra	100	100	100	100	100	99	99	90	otu1076	TCCAGCTCCAATAGCGTATATTAAAGTTGTTGCGGTTAAAAAGCTCGTAGTTGGATTTCTGCCGAGGACGACCGGTCCGCCCTCTGGGTGAGTATCTGGCTCGGCCTGGGCATCTTCTTGGAGAACGTAACTGCACTTGACTGTGTGGTGCGGTATTCAGGACTTTTACTTTGAGGAAATTAGAGTGTTTCAAGCAGGCACACGCCTTGAATACATTAGCATGGAATAATAAGATAGGACCTCGGTTCTATTTTGTTGGTTTCTAGATCTGAGGTAATGGTTAATAGGGATAGTTGGGGGCATTCGTATTTAACTGTCAGAGGTGAAATTCTTGGATTTGTTAAAGACGGACTACTGCGAAAGCATTTGCCAAGGATGTTTTCATTGAT	0	0	0	0	0	0	0	0	0	0	515
Eukaryota	Alveolata	Dinoflagellata	Dinophyceae	Peridiniales	Heterocapsaceae	Heterocapsa	Heterocapsa_triquetra	100	100	100	100	99	98	98	87	otu0044	CCAGCTCCAATAGCGTATATTAAAGTTGTTGCGGTTAAAAAGCTCGTAGTTGGATTTCTGCCGAGGACGACCGGTCCGCCCTCTGGGTGAGTATCTGGCTCGGCCTGGGCATCTTCTTGGAGAACGTAACTGCACTTGACTGTGTGGTGCGGTATTCAGGACTTTTACTTTGAGGAAATTAGAGTGTTTCAAGCAGGCACACGCCTTGAATACATTAGCATGGAATAATAAGATAGGACCTCGGTTCTATTTTGTTGGTTTCTAGATCTGAGGTAATGGTTAATAGGGATAGTTGGGGGCATTCGTATTTAACTGTCAGAGGTGAAATTCTTGGATTTGTTAAAGACGGACTACTGCGAAAGCATTTGCCAAGGATGTTTTCATTGAT	0	0	0	0	0	0	0	0	5441	0	0
Eukaryota	Alveolata	Dinoflagellata	Dinophyceae	Peridiniales	Heterocapsaceae	Heterocapsa	Heterocapsa_triquetra	100	100	100	100	90	90	90	77	otu0569	CCAGCTCCAATAGCGTATTTTAAAGTTGTTGCGGTTAAAAAGCTCGTAGTTGGATTTCTGCCGAGGACGACCGGTCCGCCCTCTGGGTGAGTATCTGGCTCGGCCTGGGCATCTTCTTGGAGAACGTAACTGCACTTGACTGTGTGGTGCGGTATTCAGGACTTTTACTTTGAGGAAATTAGAGTGTTTCAAGCAGGCACACGCCTTGGATACATTAGCATGGAATAATAAGATAGGACCTCGGTTCTATTTTGTTGGTTTCTAGATCTGAGGTAATGGTTAATAGGGATAGTTGGGGGCATTCGTATCTAACTGTCAGAGGTGAAATTCTTGGATTTGTTAAAGACGGACTACTGCGAAATCATTTGCCAAGGATGTTTTCATTGAT	0	0	0	0	0	0	0	0	114	0	0
Eukaryota	Alveolata	Dinoflagellata	Dinophyceae	Peridiniales	Heterocapsaceae	Heterocapsa	Heterocapsa_nei/rotundata	100	100	100	100	97	97	97	97	otu0083	CCAGCTCCAATAGCGTATATTAAAGTTGTTGCGGTTAAAAAGCTCGTAGTTGGATTTCTGCCGAGGACGACCGGTCCGCCCTCTGGGTGAGTATCTGGCTCGGCCTGGGCATCTTCTTGGAGAACGTAACTGCACTTGACTGTGTGGTGCGGTATCCAGGACTTTTACTTTGAGGAAATTAGAGTGTTTCAAGCAGGCACACGCCTTGAATACATTAGCATGGAATAATAATATAGGACCTCGGTTCTATTTTGTTGGTTTCTAGAGCTGAGGTAATGATTAATAGGGATAGTTGGGGGCATTCGTATTTAACTGTCAGAGGTGAAATTCTTGGATTTGTTAAAGACGGACTACTGCGAAAGCATTTGCCAAGGATGTTTTCATTGAT	0	0	0	0	0	3	2245	214	0	0	0
Eukaryota	Alveolata	Dinoflagellata	Dinophyceae	Peridiniales	Heterocapsaceae	Heterocapsa	Heterocapsa_nei/rotundata	100	100	100	100	43	42	42	31	otu0645	CCAGCTCCAATAGCGTATATTAAAGTTGTTGCGGTTAAAAAGCTCGTAGTTGGATTTCTGCCGAGGACGACCGGTCCGCCCTCTGGGTGAGTATCTGGCTCGGCCTGGGCATCTTCTTGGAGAACGTATCTGCACTTGACTGTGTGGTGCGGTATCCAGGACTTTTACTTTGAGGAAATTAGAGTGTTTCAAGCAGGCACACGCCTTGAATACATTAGCATGGAATAATAAGATAGGACCTCGGTTCTATTTTGTTGGTTTCTAGAGCTGAGGTAATGATTAATAGGGATAGTTGGGGGCATTCGTATTTAACTGTCAGAGGTGAAATTCTTGGATTTGTTAAAGACGGACTACTGCGAAAGCATTTGCCAAGGATGTTTTCATTGAT	0	0	0	0	0	0	0	79	0	0	0
Eukaryota	Alveolata	Dinoflagellata	Dinophyceae	Peridiniales	Heterocapsaceae	Heterocapsa	Heterocapsa_niei	100	95	95	95	77	69	69	39	otu0777	CCAGCTCCAATAGCGTATATTAAAGTTGCTGCGGTTAAAAAGCTCGTAGTTGGATTTCTGCCGAGGACGACCGGTCCGCCCTCTGGGTGAGTATCTGGCTCGGCCTGGGCATCTTCTTGGAGAACGTAACTGCACTTGACTGTGTGGTGCGGTATTCAGGACTTTTACTTTGAGGAAATTAGAGTGTTTCAAGCAGGCACACGCCTTGAATACATTAGCATGGAATAATAAGATAGGACCTCGGTTCTATTTTGTTGGTTTATGGTACCGAAGTAATGATTAATAGGGACAGTTGGGGCCGTTTATATTTCGTTGTCAGAGGTGAAATTCTTGGATTTACGAAAGATAAACTTCTGCGAAAGCATTCGGCAAGGATGTTTTCATTGAT	0	0	0	0	0	0	0	40	0	0	0
Eukaryota	Alveolata	Dinoflagellata	Dinophyceae	Peridiniales	Heterocapsaceae	Heterocapsa	Heterocapsa_nei/rotundata	100	100	100	100	88	88	88	88	otu0226	CCAGCTCCAATAGCGTATATTGAAGTTGTTGCGGTTAAAAAGCTCGTAGTTGGATTTCTGCCGAGGACGACCGGTCCGCCCTCTGGGTGAGTATCTGGCTCGGCCTGGGCATCTTCTTGGAGAACGTAACTGCACTTGACTGTGTGGTGCGGTATCCAGGACTTTTACTTTGAGGAAATTAGAGTGTTTCAAGCAGGCACACGCCTTGAATACATTAGCATGGAATAATAATATAGGACCTCGGTTCTATTTTGTTGGTTTCTAGAGCTGAGGTAATGATTAATAGGGATAGTTGGGGGCATTCGTATTTAACTGTCAGAGGTGAAATTCTTGGATTTGTTAAAGACGGACTACTGCGAAAGCATTTGCCAAGGATGTTTTCATTGAT	0	0	0	0	0	0	732	0	0	0	0
Eukaryota	Opisthokonta	Fungi	Ascomycota	Pezizomycotina	Sordariomycetes	Hydropisphaera	Hydropisphaera_erubescens	100	100	100	100	100	100	88	88	otu0397	CCAGCTCCAATAGCGTATATTAAAGTTGTTGAGGTTAAAAAGCTCGTAGTTGAACCTTGGGCCTGGCTGGCCGGTCCGCCTCACCGCGTGCACTGGTCCGGCCGGGCCTTTCCCTCTGTGGAACTCCATGCCCTTCACTGGGTGTGGCAGGGAAACAGGACTTTTACTTTGAAAAAATTAGAGTGCTCCAGGCAGGCCTTTGCTCGAATATATTAGCATGGAATAATAAAATAGGATGTGCGGTTCTATTTTGTTGGTTTCTAGGACCACCATAATGATTAATAGGGACAGTCGGGGGCATCAGTATTCCATAGTCAGAGGTGAAATTCTTGGATCTATGGAAGACTAACTACTGCGAAAGCATTTGTCAAGGATGTTTTCATTAAT	0	0	0	0	0	285	0	0	0	0	0
Eukaryota	Opisthokonta	Fungi	Basidiomycota	Agaricomycotina	Agaricomycetes	Hymenochaete	Hymenochaete_corrugata	100	100	100	100	100	100	13	13	otu0304	CCAGCTCCAATAGCGTATATTAAAGTTGTTGCAGTTAAAAAGCTCGTAGTTGAACTTCAGGCCTGGCCGGGCGGTCTGCCTCGCGGTATGTACTGTCTGGCCGGGTCTTACCTCTTGGTGAGCCGGCATGCCCTTTACTGGGTGTGTCGGGGAACCAGGACTTTTACCTTGAGAAAATTAGAGTGTTCAAAGCAGGCCTATGCCCGAATACATTAGCATGGAATAATAAAATAGGACGTGCGGTTCTATTTTGTTGATTTCTAGGATCGCCGTAATGATTAATAGGGATAGTTGGGGGCATTAGTATTCAGTTGCTAGAGGTGAAATTCTTGGATTTACTGAAGACTAACTTCTGCGAAAGCATTTGCCAAGGATGTTTTCATTAAT	0	0	0	0	0	0	0	0	467	0	0
Eukaryota	Opisthokonta	Fungi	Basidiomycota	Agaricomycotina	Agaricomycetes	Hymenopellis	Hymenopellis_radicata	100	100	100	100	100	100	66	66	otu0639	CCAGCTCCAATAGCGTATATTAAAGTTGTTGCAGTTAAAAAGCTCGTAGTTGAACTTCAGGCTTGGTTGGGCGGTCCGCCTCACGGCGTGTACTGTCTGACTGGGTCTTACCTCTTGGTGAGCCAGCGTGGCCTTTATTGGTTGCGTTGGGGAACCAGGACTTTTACCTTGAGAAAATTAGAGTGTTCAAAGCAGGCCTATGTCCGAATACATTAGCATGGAATAATAAAATAGGACGTGCGATCCTATTTTGTTGGTTTCTAGAGTCGCCGTAATGATTAATAGGGATAGTTGGGGGCATTGGTATTGAGTCGCTAGAGGTGAAATTCTTGGATTGACTCAAGACCAACTACTGCGAAAGCATTTGCCAAGGATGTTTTCATTAAT	0	0	0	0	0	0	0	81	0	0	0
Eukaryota	Opisthokonta	Fungi	Basidiomycota	Agaricomycotina	Agaricomycetes	Hyphodontia	Hyphodontia_subalutacea	100	100	100	100	100	100	29	29	otu0370	CCAGCTCCAATAGCGTATATTAAAGTTGTTGCAGTTAAAAAGCTCGTAGTTGAACTTCAGACCTGGCCGGGCGGTCTGCCTAACGGTATGTACTGTCTGGCCGGGCCTTACCTCTTGGTGAGCCGGCATGCTCTTTACTGGGTGTGTCGGGGAACCAGGACCTTTACCTTGAGAAAATTAGAGTGTTCAAAGCAGGCCTATGCCCGAATACATTAGCATGGAATAATAAAATAGGACGTGCGGTTCTATTTTGTTGGTTTCTAGAGTCGCCGTAATGATTAATAGGGATAGTTGGGGGCATTAGTATTCAGTTGCTAGAGGTGAAATTCTTGGATTTACTGAAGACTAACTTCTGCGAAAGCATTTGCCAAGGATGTTTTCATTAAT	0	0	0	0	0	0	0	0	0	323	0
Eukaryota	Opisthokonta	Fungi	Basidiomycota	Agaricomycotina	Agaricomycetes	Hyphodontia	Hyphodontia_crustosa	100	100	100	100	100	100	91	91	otu0593	CCAGCTCCAATAGCGTATATTAAAGTTGTTGCAGTTAAAAAGCTCGTAGTTGAACTTCAGGCCTGGTCGGGCGGTCTGCTTAACGGTATGTACTGTCTGGCTGGGCCTTACCTCTTGGTGAACCGGCATGCCCTTTACTGGGTGTGTCGCGGAACCAGGACTTTTACCTTGAGAAAATCAGAGTGTTCAAAGCAGGCCTATGCCCGAATGCATTAGCAGGGAATAATAAAATAGGACGTGTGGTTCTATTTTGTTGGTTTCTAGAGCTGCCGTAATGATTAATAGGGACAGTTGGGGGCATTAGTATTTGGTAGTCAGAGGTGAAATTCTTGGATTTACCAAAGACTAACTACTGCGAAAGCATCTGCCAAGGATGTTTTCATTAAT	0	0	0	0	0	0	0	99	0	0	0
Eukaryota	Opisthokonta	Fungi	Basidiomycota	Agaricomycotina	Agaricomycetes	Hyphodontia	Hyphodontia_crustosa	100	100	100	100	100	100	100	100	otu0605	CCAGCTCCAATAGCGTATATTAAAGTTGTTGCAGTTAAAAAGCTCGTAGTTGAACTTCAGGCCTGGTTGGGCGGTCTGCTTAACGGCATGTACTGTCCGGCTGGGCCTTACCTCTTGGTGAACCGGCATGCCCTTTACTGGGTGTGTCGCGGAACCAGGACTTTTACCTTGAGAAAATCAGAGTGTTCAAAGCAGGCCTATGCCCGAATGCATTAGCAGGGAATAATAAAATAGGACGTGTGGTTCTATTTTGTTGGTTTCTAGAGCTGCCGTAATGATTAATAGGGACAGTTGGGGGCATTAGTATTTGGTAGTCAGAGGTGAAATTCTTGGATTTACCAAAGACTAACTACTGCGAAAGCATCTGCCAAGGATGTTTTCATTAAT	0	0	0	0	0	95	0	0	0	0	0
Eukaryota	Opisthokonta	Fungi	Basidiomycota	Agaricomycotina	Agaricomycetes	Inonotus	Inonotus_linteus	100	100	100	100	100	100	35	33	otu0029	CCAGCTCCAATAGCGTATATTAAAGTTGTTGCAGTTAAAAAGCTCGTAGTTGAACTTCAGGCCTGGCCGGGCGGTCTGCCTCGCGGTATGTACTGTCTGGCCGGGTCTTACCTCTTGGTGAGCCGGCATGCCCTTTACTGGGTGTGTCGGGGAACCAGGACTTTTACCTTGAGAAAATTAGAGTGTTCAAAGCAGGCCTATGCCCGAATACATTAGCATGGAATAATAAAATAGGACGTGCGGTTCTATTTTGTTGGTTTCTAGGATCGCCGTAATGATTAATAGGGATAGTTGGGGGCATTAGTATTCAGTTGCTAGAGGTGAAATTCTTGGATTTACTGAAGACTAACTTCTGCGAAAGCATTTGCCAAGGATGTTTTCATTAAT	0	0	0	0	0	0	0	0	10778	0	0
Eukaryota	Opisthokonta	Fungi	Basidiomycota	Agaricomycotina	Agaricomycetes	Inonotus	Inonotus_linteus	100	100	100	100	100	100	48	45	otu0665	CCAGCTCCAATAGCGTATATTAAAGTTGTTGCAGTTAAAAAGCTCGTAGTTGAACTTCAGGCCTGGCCGGGCGGTCTGCCTCGCGGTATGTACTGTCTGGCCGGGTCTTACCTCTTGGTGAGCCGGCATGCCCTTTACTGGGTGTGTCGGGGAACCAGGACTTTTACCTTGAGAAAATTAGAGTGTTCAAAGCAGGCCTATGACCGAATACATTAGCATGGAATAATAAAATAGGACGTGCGGTTCTATTTTGTTGGTTTCTAGGATCGCCGTAATGATTAATAGGGATAGTTGGGGGCATTAGTATTCAGTTGCTAGAGGTGAAATTCTTGGATTTACTGAAGACTAACTTCTGCGAAAGCATTTGCCAAGGATGTTTTCATTAAT	0	0	0	0	0	0	0	0	74	0	0
Eukaryota	Opisthokonta	Fungi	Ascomycota	Pezizomycotina	Pezizomycetes	Iodophanus	Iodophanus_carneus	100	100	100	100	100	99	88	88	otu0874	CCAGCTCCAATAGCGTATATTAAAGTTGTTGCAGTTAAAAAGCTCGTAGTTGAACCTTGGGCCTGGCCGGCCGGTCTGCCTCACCGCATGCACTGGTTTGGCCGGGCCTTTCCTTCTGGCTAACCGCATGCCCTTTACTGGGTGTGTTGGGGAACCAGGACTTTTACTTTGAAAAAATTAGAGTGTTCAAAGCAGGCATTAGCTCGAATACATTAGCATGGAATAATAGAATAGGACGTGTGGTTCTATTTTGTTGGTTTCTAGGACCACCGTAATGATTAATAGGGATAGTCGGGGGCATCAGTATTCAATCGTCAGAGGTGAAATTCTTGGATCGATTGAAGACTAACTACTGCGAAAGCATTTGCCAAGGATGTTTTCATTAAT	0	0	0	0	0	0	0	14	0	0	0
Eukaryota	Opisthokonta	Fungi	Basidiomycota	Agaricomycotina	Agaricomycetes	Itersonilia	Itersonilia_perplexans	100	100	100	100	100	100	100	100	otu0613	CCAGCTCCAATAGCGTATATTAAAGTTGTTGCAGTTAAAAAGCTCGTAGTTGAACTTCAGATCTGGTTGCTTGGTCCGCCTCACGGTGTGTACTGAATGACCGGATCTTACCTCTTGGTGAGCCAGCATGTCGTTTACTCGGCGTGTTGGGGAACCAGGATTTTTACTTTGAAAAAATTAGAGTGTTCAAAGCAGGCCTATGCCCGAATACATTAGCATGGAATAATAGAATAGGACGTGCGGTTCTATTTTGTTGGTTTCTAGGATCGCCGTAATGATTAATAGGGATAGTTGGGGGCATTAGTATTCAGTTGCTAGAGGTGAAATTCTTGGATTTACTGAAGACTAACTACTGCGAAAGCATTTGCCAAGGATGTTTTCATTAAT	0	0	0	0	0	0	92	0	0	0	0
Eukaryota	Alveolata	Dinoflagellata	Dinophyceae	Gymnodiniales	Kareniaceae	Karlodinium	Karlodinium_veneficum	100	100	100	100	56	52	51	44	otu0279	CCAGCTCCAATAGCGTATATTAAAGTTGTTGCGGTTAAAAAGCTCGTAGTTGGATTTCTGCCGAGGACGACCGGTCCGCCCTCTGGGTGTGTATCTGGCTCGGCCTGGGCATCTTCTTGGAGAACGTATCTGCACTTGACTGTGTGGTGCGGTATCCAGGACTTTTACTTTGAGGAAATTAGAGTGTTTCAAGCAGGCATACGCCTTGAATACATTAGCATGGAATAATAAGATAGGACCTCGGTTCTATTTTGTTGGTTTCTAGAGCTGAGGTAATGATTAATAGGGATAGTTGGGGGCATTCGTATTTAACTGTCAGAGGTGAAATTCTTGGATTTGTTAAAGACGGACTACTGCGAAAGCATTTGCCAAGGATGTTTTCATTGAT	0	0	0	0	0	0	520	0	0	0	0
Eukaryota	Hacrobia	Katablepharidophyta	Katablepharidaceae	Katablepharidales	Katablepharidales_X	Katablepharis	Katablepharis_japonica	100	100	100	100	100	100	53	53	otu0989	CCAGCTCTAATAGCGTATATTAATGTTGTTGCAGTTAAAAAGCTCGTAGTTGGATTTTGGAGTTTGACAAGTGGTCTGCCTAAGGTGTGTACTGCTTGTCGGCTCTTCTTTTCTGGGGACCACGCTGCTCTTTACTGAGGAGTGTTGGGAATCAGATCTTTTACTTTGAAAAAATTAGAGTGTTCAAAGCAGGCCCACGCATTGAATACATTAGCATGGAATAATGGAATAGGACTTTGGTCTTATTTTGTTGGTTTCTAAGGCCGAGGTAATGATTAATAGGGATAGTTGGGGCGTTTATATTCCATTGTCAGAGGTGAAATTCTTGGATTTATGGAAGATAAACTACTGCGAAAGCATTCGCCAAGGATGTTTTCATTAAT	0	0	0	0	0	0	0	3	0	0	0
Eukaryota	Alveolata	Ciliophora	Spirotrichea	Choreotrichida	Leegaardiellidae_B	Leegaardiella	Leegaardiella_sp.	100	100	100	100	100	100	100	100	otu0944	CCAGCTCTAATAGCGTATATTAAAGTTGTTGCAGTTAAAAAGCTCGTAGTTGGATTTCTGGCCGAGTGTCCCTAGGCCAGCATGACGTTTGGTCCTAGGCGCTCTGCCATCCTTCTGTCAACCTTCGCCTTCTTCATTGGGGGCGCTGGGGCTCAGATATTTTACCTTGAGAAAATTAGAGTGTTTCAGGCAGGCTTTCGCCGGAATACATTAGCATGGAATAATGGAAAAGGACTTCAACCTCTTCTGTTGGTCTGAGAGGCTGTAGTAATGATTAATAGGGATAGTTGGGGGCATTAGTACTTAACTGTCAGAGGTGAAATTCTCCGATTTGTTAAAGACTAACTTATGCGAAAGCATTTGCCAAGGATGTTTTCATTAAT	0	4	0	0	0	0	0	0	0	0	0
Eukaryota	Opisthokonta	Fungi	Basidiomycota	Pucciniomycotina	Microbotryomycetes	Leucosporidium	Leucosporidium_scottii	100	100	100	100	100	97	83	83	otu0413	CCAGCTCCAATAGCGTATATTAAAGTTGTTGCCGTTAAAAAGCTCGTAGTCGAACTTCGGTCCCTGTTGGTCGGTCCGCCTTCTTGGTGTGTACTTACTCAACGGGGACTTACCTCCTGGTGAACTGCAATGTCCTTTACTGGGTGTTGTAGCGAACTAGGACGTTTACTTTGAAAAAATTAGAGTGTTCAAAGCAGGCCTACGCCCGAATACATTAGCATGGAATAATAGAATAGGACGCGCGTTCCCATTTTGTTGGTTTCTGAGATCGCCGTAATGATTAATAGGGATAGTTGGGGGCATTTGTATTCCGTCGTCAGAGGTGAAATTCTTGGATTGCCGGAAGACAAACTATTGCGAAAGCATTTGCCAAGGATGTTTTCATTGAT	0	0	0	0	0	0	0	0	0	264	0
Eukaryota	Opisthokonta	Fungi	Basidiomycota	Ustilaginomycotina	Exobasidiomycetes	Malassezia	Malassezia_japonica	100	97	93	64	53	53	39	13	otu1046	TCCAGCTCCAATAGCGTATATTAAAGTTGTTGCAGTTAAAAAGCTCGTAGTTGAATTTCGGGATCGGACGCACGGTCCGCCTCGCGGCGAGTACTGTGAGGCCGGTCCCCACCGCTTGGTGATCCGGGGTTCGCTCCGGGGAACCAGGCCTTTTACTTTGAAGAAATTAGAGTGTTCAAAGCAGGCTTGATGCCCGAATATTTTAGCATGGAATAATAGAATAGGACGCGCGGTTCTGTTCTGTTGGTTTTGGAATCGCCGTAATGGTTAATAGGGACAGTCGGGGGCATTAGTACTCACATGTCAGAGGTGAAATTCTTGGATTTTGTGAAGACTAACTACTGCGAAAGCATTTGCCAAGGATGTTTTCATTAAT	0	0	0	0	0	0	0	0	0	0	986
Eukaryota	Opisthokonta	Fungi	Basidiomycota	Ustilaginomycotina	Exobasidiomycetes	Malassezia	Malassezia_globosa	100	100	100	100	100	100	100	100	otu1078	TCCAGCTCCAATAGCGTATATTAAAGTTGTTGCAGTTAAAAAGCTCGTAGTTGGACCTTGGGCCTGGACGGGCGGTCCGCCTCACGGCGTGTACTGTCTTGCCGGGCCTTTCCTCTTGGTGATCTGTTGTTTCGGCAGCAGGGAACCAGGACCTTTACTTTGAAAAAATTAGAGTGTTCAAAGCAGGCTCGACGCCGGAATATATTAGCATGGAATAATAAAATAGGACGTGCGGTTCTATTTTGTTGGTTTTTGGAATCGCCGTAATGATTAATAGGGACAGTCGGGGGCATTAGTACTCACATGCTAGAGGTGAAATTCTTGGATTTTGTGAAGACTAACTTCTGCGAAAGCATTTGCCAAGGATGTTTTCATTAAT	0	0	0	0	0	0	0	0	0	0	141
Eukaryota	Opisthokonta	Fungi	Basidiomycota	Ustilaginomycotina	Exobasidiomycetes	Malassezia	Malassezia_globosa	100	100	100	100	100	100	100	100	otu0018	CCAGCTCCAATAGCGTATATTAAAGTTGTTGCAGTTAAAAAGCTCGTAGTTGGACCTTGGGCCTGGACGGGCGGTCCGCCTCACGGCGTGTACTGTCTTGCCGGGCCTTTCCTCTTGGTGATCTGTTGTTTCGGCAGCAGGGAACCAGGACCTTTACTTTGAAAAAATTAGAGTGTTCAAAGCAGGCTCGACGCCGGAATATATTAGCATGGAATAATAAAATAGGACGTGCGGTTCTATTTTGTTGGTTTTTGGAATCGCCGTAATGATTAATAGGGACAGTCGGGGGCATTAGTACTCACATGCTAGAGGTGAAATTCTTGGATTTTGTGAAGACTAACTTCTGCGAAAGCATTTGCCAAGGATGTTTTCATTAAT	0	3694	3694	2163	4435	346	512	1255	1149	141	0
Eukaryota	Opisthokonta	Fungi	Basidiomycota	Ustilaginomycotina	Exobasidiomycetes	Malassezia	Malassezia_japonica	100	100	100	99	98	88	86	47	otu0354	CCAGCTCCAATAGCGTATATTAAAGTTGTTGCAGTTAAAAAGCTCGTAGTTGGACTTTAGGTCCGGCTGGGCGGTCCACCTCGCGGTGAGTACTGTCGGGCCGGGCCCTTCCTTCTGGTGATCTGTCATCTCGGTGGCAGGGAACCAGGACTTTTACTTTGAAAAAATTAGAGTGTTCAAAGCAGGCTAGACGCCCGAATATATTAGCATGGAATAATGAAATAGGACGTGCGGTTCTATTTTGTTGGTTTTTGGAATCGCCGTAATGATTAATAGGGACAGTCGGGGGCATTAGTACTCACATGCTAGAGGTGAAATTCTTGGATTTTGTGAAGACTAACTTCTGCGAAAGCATTTGCCAAGGATGTTTTCATTAAT	0	0	0	0	0	0	0	279	0	80	0
Eukaryota	Opisthokonta	Fungi	Basidiomycota	Ustilaginomycotina	Exobasidiomycetes	Malassezia	Malassezia_sp.	100	100	100	100	100	100	100	100	otu0474	CCAGCTCCAATAGCGTATATTAAAGTTGTTGCAGTTAAAAAGCTCGTAGTTGGATTTTGGACCTGGACGGGCGGTCCGCCTCACGGCGTGTACTGTCTGGCTGGGTCTTTCCTCTTGGTGATCTGTTGTTTCGGCAGCAGGGAACCAGGACCTTTACTTTGAAAAAATTAGAGTGTTCAAAGCAGGCTTTACGCCGGAATATATTAGCATGGAATAATAAAATAGGACGTGCGGTTCTATTTTGTTGGTTTTTGGAATCGCCGTAATGATTAATAGGGATAGTCGGGGGCATTAGTACTCACATGCTAGAGGTGAAATTCTTGGATTTTGTGAAGACTAACTACTGCGAAAGCATTTGCCAAGGATGTTTTCATTAAT	0	0	0	110	0	0	0	0	0	79	0
Eukaryota	Opisthokonta	Fungi	Basidiomycota	Ustilaginomycotina	Exobasidiomycetes	Malassezia	Malassezia_furfur	100	100	100	100	100	100	100	95	otu0258	CCAGCTCCAATAGCGTATATTAAAGTTGTTGCAGTTAAAAAGCTCGTAGTTGGATTTTGGGCCCGGCTGGGCGGTCCGCTTCACGGCGTGTACTGTCCGGCTGGGCCTTTCCTCCTGGTGAACTGGCGTAGTTCGCTACGTTTGGGAACCAGGACCTTTACCTTGAAGAAATTAGAGTGTTCAAAGCAGGCTTGACGCCCGAATAAATTTAGCATGGAATAATAAAATAGGACGTGCGGTTCTATTTTGTTGGTTTTTGGAATCGCCGTAATGATTAATAGGGACGGTCGGGGGCATTAGTACTCACATGCTAGAGGTGAAATTCTTGGATTTTGTGAAGACTAACTTCTGCGAAAGCATTTGCCAAGGACGTTTTCATTAAT	0	0	0	0	0	0	572	0	0	18	0
Eukaryota	Opisthokonta	Fungi	Basidiomycota	Ustilaginomycotina	Exobasidiomycetes	Malassezia	Malassezia_dermatis	100	83	78	68	67	67	50	18	otu1031	CCAGCTCCAATAGCGTATATTAAAGTTGTTGCGGTTAAAAAGCTCGTAGTTGGAGTTCTGCCAGGTGCCGCCTGTCCGCCCCAGTGGTGAGTACGTGGCGCGCATTTGGCCCTTTCAAGGGGAGCGTATCTGCACTTTATTGTGTGGTGCGGGATCCTTGACTTTTACTTTGAGGAAATAGGACGTGCGGTTCTATTTTGTTGGTTTTTGGAATCGCCGTAATGATTAATAGGGACAGTCGGGGGCATTAGTACTCGCATGCTAGAGGTGAAATTCTTGGATTTTGTGAAGACTAACTTCTGCGAAAGCATTTGCCAAGGATGTTTTCATTAAT	0	0	0	0	0	0	0	0	0	2	0
Eukaryota	Opisthokonta	Fungi	Basidiomycota	Ustilaginomycotina	Exobasidiomycetes	Malassezia	Malassezia_slooffiae	100	100	100	100	100	100	100	100	otu0144	CCAGCTCCAATAGCGTATATTAAAGTTGTTGCAGTTAAAAAGCTCGTAGTTGAATTTCGGGCCTGGCTGGGCGGTCCGCTTCACGGCGAGTACTGTCCGGCTGGGCCTTACCTCCTGGTGATCTGTCGTGTTTCGGCGCGGCAGGGAACCAGGTCCTTTACCTTGAGGAAATCAGAGTGTTCAAAGCAGGCTGGATGCCCGAATGTCTTAGCATGGGATAATAAAATAGGACGTGCGGTTCTATTTTTTTGGTTTTTGGAATCGCCGTAATGATTAATAGGGACAGTCGGGGGCATTAGTACTCACATGCTAGAGGTGAAATTCTTGGATTTTGTGAAGACTAACTACTGCGAAAGCATTTGCCAAGGATGTTTTCATTAAT	0	0	0	0	471	771	0	112	0	0	0
Eukaryota	Opisthokonta	Fungi	Basidiomycota	Ustilaginomycotina	Exobasidiomycetes	Malassezia	Malassezia_restricta	100	100	100	100	100	100	61	60	otu0658	CCAGCTCCAATAGCGTATATTAAAGTTGTTGCAGTTAAAAAGCTCGTAGTTGGACCTTGGACCTGGACAGGTGGTCCGCCTCACGGCGAGTACTGTCTTGCTGGGTCTTTCCTCTTGGTGATCTGTTGTTTCGGCAGCAGGGAACCAGGACCTTTACTTTGAAAAAATTAGAGTGTTCAAAGCAGGCTCGACGCCGGAATATATTAGCATGGAATAATAAAATAGGACGTGCGGTTCTATTTTGTTGGTTTTTGGAATCGCCGTAATGATTAATAGGGACAGTCGGGGGCATTAGTACTCACATGCTAGAGGTGAAATTCTTGGATTTTGTGAAGACTAACTTCTGCGAAAGCATTTGCCAAGGATGTTTTCATTAAT	0	0	0	0	0	75	0	0	0	0	0
Eukaryota	Stramenopiles	Opalozoa	MAST-12	MAST-12A	MAST-12A_X	MAST-12A_XX	MAST-12A_XX_sp.	100	100	100	100	100	100	100	100	otu0826	CCAGCTCCAATAGCGTATATTAATGTTGTTGCAGTTAAAAAGCTCGTAGTTGAATTTCTGGAGTTTAATATCAATCCGGGTGTTTGTTTTGAGGGCTTCGGTTCTCTTTACAACCCTGTGTATTGTCTTTATTAAACCTCCATCTTAGTAGTGAGTGTAACTGGCATTAGGTTGTCGGGTGCAGGAGCTGCTTCGTTTACTGTGAATAAAATAGAGTGTTTAAAGCAGGCATTACGCCTTGAATACTTCAGCATGGAATAAAATTATAGGACTTTGGTGCTATTTTATTGGTTTGCACACCGAGTAATGATTAATAGGGACAGTTGGGGGTATTCATATTTGATTGTCAGAGGTGAAATTCTTGGATTTATGAAAGATGAACTTATGCGAAAGCATTTA…	0	0	0	0	0	0	0	28	0	0	0
Eukaryota	Stramenopiles	Pseudofungi	MAST-1	MAST-1C	MAST-1C_X	MAST-1C_XX	MAST-1C_XX_sp.	100	100	100	100	100	100	100	100	otu0098	CCAGCTCCAATAGCGTATATTAATGTTGTTGCAGTTAAAAAGCTCGTAGTTGGATTTCTGGTGGGAGTGGCCGGTCCGCCGTAAGGTGTGTACTTGGTTGTCTCCCGTCATCCTTGTGGGAACTGCTCTGGCATTAAGTTGTCGGGGTTAGGGAACACATCGTTTACTGTGAAAAAATTAGAGTGTTTAAAGCAGGCTTATGCCGTTGAATACATTAGCATGGAATAATAAGATAGGACTTTGGCGTCTATTTTGTTGGTTTGCACACCAAGGTAATGATTAATAGGGATAGTTGGGGGTATTCGTATTTAATTGTCAGAGGTGAAATTCTTGGATTTATGAAAGACGAACTTCTGCGAAAGCATTTACCAAAGATGTTTTCATTAAT	0	347	0	0	0	0	1739	0	0	0	0
Eukaryota	Stramenopiles	Pseudofungi	MAST-2	MAST-2D	MAST-2D_X	MAST-2D_XX	MAST-2D_XX_sp.	100	100	100	100	100	100	100	100	otu0179	CCAGCTCCAATGGCGTATATTAAAGTTGTTGCAGTTAAAAAGCTCGTAGTTGGACTTCTGGCAGGAGCGACCGGTCGGCCCATTGTGGTGTGTACTAGTGTTGCATCTGGCCATATTTGTGGAGAGCGTGTGTGGCATTAATTTGTCGTGCTCGGGACCCGCATCGTTTACTGTGAGAAAATTAGAGTGTTCAAAGCAGGCTTATGCCTTGGATATGTTAGCATGGAATAATAAGATAAGACTTTGGCGGTCTATTTTGTTGGTTTGCACGCCATTGTAATGATTGATAGGGACAGTTGGGGGTATTCATATTTAATTGTCAGAGGTGAAATTCTTGGATTTATGAAAGATGAACTACTGCGAAAGCATTTACCAAGGATGTTTTCATTAAT	0	0	0	1006	0	0	0	0	0	0	0
Eukaryota	Stramenopiles	Opalozoa	MAST-3	MAST-3F	MAST-3F_X	MAST-3F_XX	MAST-3F_XX_sp.	100	100	100	100	100	100	100	100	otu0841	CCAGCTCCAATAGCGTATATTAAAGTTGTTGCAGTTAAAAAGCTCGTAGTTGGATTTCTGGTCTGAGCGTCCGGTCCGCCGCTGTGCGGTGTGTACTTGGTTCGACTCGGGCCTTCCTTGCAGGGAATGTGTCTGGTCTTAATTGGTCGGGTTCTGGAACTGCATCGTTTACTGTGAAAAAATTAGAGTGTTTAAAGCAGGCATTTGCTGTGAATACATTAGCATGGAATAATAAGATAGGACTTTGGTTCTATTTTGTTGGTTGGAGGCCAAGGTAATGATTAATAGGGATAGTTGGGGGTATTCATATTTAATTGTCAGAGGTGAAATTCTTGGATTTATGAAAGATGAACTTATGCGAAAGCATTTACCAAGGATGTTTTCATTAAT	0	0	0	0	0	0	0	25	0	0	0
Eukaryota	Stramenopiles	Opalozoa	MAST-3	MAST-3L	MAST-3L_X	MAST-3L_XX	MAST-3L_XX_sp.	100	100	100	100	100	100	100	100	otu1000	CCAGCTCCAATAGCGTATATTAAAGTTGTTGCAGTTAAAAAGCTCGTAGTTGGATTTCTGGACTGGTCGGCCGGTCCGCGACATGTTCGTGTGTACCTGGTGTGATTAGTCCATCCTTGATGGGAACTATGGTCACCGTTAATTCGGTGCTGTAGGGAACATCATCGTTTACTGTGAGAAAAATAGAGTGTTTAAAGCAGGCGTTTGCTCTGAATACGTTAGCATGGAATAATAAGATAGGACTTTGGTGCTATTTTGTTGGTTGCAGCCCAAGGTAATGATTAATAGGGACAGTTGGGGGTATTCATATTTAATTGTCAGAGGTGAAATTCTTGGATTTATGAAAGATGAACTTATGCGAAAGCATTTACCAAGGATGTTTTCATTAAT	0	2	0	0	0	0	0	0	0	0	0
Eukaryota	Stramenopiles	Sagenista	MAST-7	MAST-7A	MAST-7A_X	MAST-7A_XX	MAST-7A_XX_sp.	100	100	100	100	98	98	98	98	otu0678	CCAGCTCCAATAGCGTATATTAAAGTTGTTGCAGTTAAAAAGCTCGTAGTTGGATTTCTGGTGGGAGCACGGGTCGGCCTTCACGGGTTGTACTGTTGTTGCGTCCCGCCGTTTCGGAGGGAATGGTCTCGCTATTAAGTTAGCGTGGTCGGGAACTCTGTCGTTTACTGTGAAAAAATTAGAGTGTTCAAAGCAGGCCTTCGCTGTGAATACATTAGCATGGAATAATAAGATAGGACTGTAGTGCTATTTTGTTGGTTTGCGTACTATGGTAATGATTAATAGGGATAGTTGGGGGTATTCATATTCAATTGTCAGAGGTGAAATTCTTGGATTTATGGAAGATGAACTACTGCGAAAGCATTTACCGAGGATGTTTTCATTAAT	0	0	0	0	0	0	0	69	0	0	0
Eukaryota	Stramenopiles	Sagenista	MAST-7	MAST-7A	MAST-7A_X	MAST-7A_XX	MAST-7A_XX_sp.	100	100	100	100	100	100	100	100	otu0789	CCAGCTCCAATAGCGTATATTAAAGTTGTTGCAGTTAAAAAGCTCGTAGTTGGATTTCTGGTGGGAGCACGGGTCGGCCTTCACGGGTTGTACTGTTGTTGCGTCCTGCCGTTTCGGAGGGAATGGTCATGTTATTAGGTTAGCGTGATCGGAAACTCTGTCGTTTACTGTGAAAAAATTAGAGTGTTCAAAGCAGGCCTTCGCTGTGAATACATTAGCATGGAATAATAAGATAGGACTGTAATGCTATTTTGTTGGTTTGCGTACTATGGTAATGATTAATAGGGATAGTTGGGGGTATTCATATTCAATTGTCAGAGGTGAAATTCTTGGATTTATGGAAGATGAACTACTGCGAAAGCATTTACCAAGGATGTTTTCATTAAT	0	0	0	0	0	0	0	37	0	0	0
Eukaryota	Stramenopiles	Sagenista	MAST-7	MAST-7A	MAST-7A_X	MAST-7A_XX	MAST-7A_XX_sp.	100	96	71	71	56	56	56	56	otu0959	CCAGCTCCAATAGCGTATATTAAAGTTGTTGCAGTTAAAAAGCTCGTAGTTGGATTTCTGGTGGGAGCACGGGTCGGCCTTCACGGGTTGTACTGTTGTTGCGTCCTGCCGTTTCGGAGGGAATGGTCATGTTATTAGGTTAGCGTGATCGGAAACTCTGTCGTTTACTGTGAAAAAATTAGAGTGTTCAAAGCAGGCCTTCGCTGTGAATACATTAGCATGGAATAATAAGATAGGACTGTAATGCTATTTTGTTGGTTTGCGTACTACAGATCTAGAGTATATGAGGGGAGAGCGGAATTCTTGGTGTAGCGGTGAAATGCGTTGATAT	0	0	0	0	0	0	0	4	0	0	0
Eukaryota	Stramenopiles	Sagenista	MAST-9	MAST-9A	MAST-9A_X	MAST-9A_XX	MAST-9A_XX_sp.	100	100	100	100	100	100	100	100	otu1077	TCCAGCTCCAATAGCGTATATTAAAGTTGTTGCAGTTAAAAAGCTCGTAGTTGGATTTCTTGTGCATGAAGCGGGTCGGCTCAAAGAGTCTGTACTAGCTTTCATGCACAATCCTCGTAACAAGCTGTCGGTGAGTTAACTCCATTCGGCAGTGAGTTGCGTCATTTACTGTGAACAAATTAGAGTGTTTAAAGCAGGCAAATGCTGTGAATACATTAGCATGGAATAATAAGATAGGACCTAGAGTCTATTTTGTTGGTTGCGATTTTAGGTAATGATTAATAGGGATAGTTGGGGGTATTCATATTCAATTGTCAGAGGTGAAATTCTTGGATTTATGGAAGATGAACAACTGCGAAAGCATTTACCAAGGATGTTTTCATTAAT	0	0	0	0	0	0	0	0	0	0	268
Eukaryota	Stramenopiles	Sagenista	MAST-9	MAST-9A	MAST-9A_X	MAST-9A_XX	MAST-9A_XX_sp.	100	100	100	100	100	100	100	100	otu1082	TCCAGCTCCAATAGCGTATATTAAAGTTGTTGCAGTTAAAAAGCTCGTAGTTGGATTTCTTGTGTATGAAGCGGGTCGGCTCAAAGAGTCTGTACTAGCTTTCATACACAATCCTCGTAACAAGCTGTCGAATGATTAAATTCTTTTGGCAGTGAGTTGCGTCATTTACTGTGAACAAATTAGAGTGTTTAAAGCAGGCAAATGCTGTGAATACATTAGCATGGAATAATAAGATAGGACCTAGAGTCTATTTTGTTGGTTGCGATTTTAGGTAATGATTAATAGGGATAGTTGGGGGTATTCATATTCAATTGTCAGAGGTGAAATTCTTGGATTTATGGAAGATGAACAACTGCGAAAGCATTTACCAAGGATGTTTTCATTAAT	0	0	0	0	0	0	0	0	0	0	65
Eukaryota	Stramenopiles	Sagenista	MAST-9	MAST-9A	MAST-9A_X	MAST-9A_XX	MAST-9A_XX_sp.	100	100	100	100	100	100	100	100	otu0025	CCAGCTCCAATAGCGTATATTAAAGTTGTTGCAGTTAAAAAGCTCGTAGTTGGATTTCTTGTGCATGAAGCGGGTCGGCTCAAAGAGTCTGTACTAGCTTTCATGCACAATCCTCGTAACAAGCTGTCGGTGAGTTAACTCCATTCGGCAGTGAGTTGCGTCATTTACTGTGAACAAATTAGAGTGTTTAAAGCAGGCAAATGCTGTGAATACATTAGCATGGAATAATAAGATAGGACCTAGAGTCTATTTTGTTGGTTGCGATTTTAGGTAATGATTAATAGGGATAGTTGGGGGTATTCATATTCAATTGTCAGAGGTGAAATTCTTGGATTTATGGAAGATGAACAACTGCGAAAGCATTTACCAAGGATGTTTTCATTAAT	0	0	0	693	0	2271	2321	1325	1373	4282	0
Eukaryota	Stramenopiles	Sagenista	MAST-9	MAST-9A	MAST-9A_X	MAST-9A_XX	MAST-9A_XX_sp.	100	100	100	100	100	100	100	100	otu0019	CCAGCTCCAATAGCGTATATTAAAGTTGTTGCAGTTAAAAAGCTCGTAGTTGGATTTCTTGTGCGTCAAGCAGGTCGGCTCAAAGAGTCTGTACTAGCTCTGACGTACAATCCTCGTAACAAGCCTCCGGTGAGTTAACTCCATTCGGTGGTGAGTTGCGTCATTTACTGTGAACAAATTAGAGTGTTTAAAGCAGGCAAATGCTGTGAATACATTAGCATGGAATAATAAGATAGGACCTAGAGTCTATTTTGTTGGTTGCGATTTTAGGTAATGATTAATAGGGATAGTTGGGGGTATTCATATTCAATTGTCAGAGGTGAAATTCTTGGATTTATGGAAGATGAACAACTGCGAAAGCATTTACCAAGGATGTTTTCATTAAT	0	0	0	0	0	2549	5484	3583	0	2947	0
Eukaryota	Stramenopiles	Sagenista	MAST-9	MAST-9A	MAST-9A_X	MAST-9A_XX	MAST-9A_XX_sp.	100	100	100	100	100	100	100	100	otu0188	CCAGCTCCAATAGCGTATATTAAAGTTGTTGCAGTTAAAAAGCTCGTAGTTGGATTTCTTGTGCATGAATCGGGTCGGCTCAAAGAGTCTGTACTAGCTTACATGCACAATCCTCGTAACAAGCTGTCGGTGAGTTAACTCCATTCGGCAGTGAGTTGCGTCATTTACTGTGAACAAATTAGAGTGTTTAAAGCAGGCAAATGCTGTGAATACATTAGCATGGAATAATAAGATAGGACCTAGAGTCTATTTTGTTGGTTGCGATTTTAGGTAATGATTAATAGGGATAGTTGGGGGTATTCATATTCAATTGTCAGAGGTGAAATTCTTGGATTTATGGAAGATGAACAACTGCGAAAGCATTTACCAAGGATGTTTTCATTAAT	0	0	0	0	0	0	129	0	0	814	0
Eukaryota	Stramenopiles	Sagenista	MAST-9	MAST-9A	MAST-9A_X	MAST-9A_XX	MAST-9A_XX_sp.	100	100	100	100	100	100	100	100	otu0145	CCAGCTCCAATAGCGTATATTAAAGTTGTTGCAGTTAAAAAGCTCGTAGTTGGATTTCTTGGGCAGCAAGCGGGTCGGCTCAACGAGTCTGCACTAGCTCCGCTGTCCAATCCTCGTAACAAGCTGTCGGTGAGTTAATTCCATTCGGCAGTGAGTTGCGTCATTTACTGTGAACAAATTAGAGTGTTTAAAGCAGGCAAATGCTGTGAATACATTAGCATGGAATAATAAGATAGGACCTAGAGTCTATTTTGTTGGTTGCGATTTTAGGTAATGATTAATAGGGATAGTTGGGGGTATTCATATTCAATTGTCAGAGGTGAAATTCTTGGATTTATGGAAGATGAACAACTGCGAAAGCATTTACCAAGGATGTTTTCATTAAT	0	0	0	0	0	0	563	117	0	666	0
Eukaryota	Stramenopiles	Sagenista	MAST-9	MAST-9A	MAST-9A_X	MAST-9A_XX	MAST-9A_XX_sp.	100	100	100	100	100	100	100	100	otu0218	CCAGCTCCAATAGCGTATATTAAAGTTGTTGCAGTTAAAAAGCTCGTAGTTGGATTTCTTGTGCATGAAGCGGGTCGGCTCAAAGAGTCAGTACTAGCTTTCATGCACAATCCTCGTAACAAGCTGTCGGTGAGTTAACTCCATTCGGCAGTGAGTTGCGTCATTTACTGTGAACAAATTAGAGTGTTTAAAGCAGGCAAATGCTGTGAATACATTAGCATGGAATAATAAGATAGGACCTAGAGTCTATTTTGTTGGTTGCGATTTTAGGTAATGATTAATAGGGATAGTTGGGGGTATTCATATTCAATTGTCAGAGGTGAAATTCTTGGATTTATGGAAGATGAACAACTGCGAAAGCATTTACCAAGGATGTTTTCATTAAT	0	0	0	0	0	0	0	216	0	547	0
Eukaryota	Stramenopiles	Sagenista	MAST-9	MAST-9A	MAST-9A_X	MAST-9A_XX	MAST-9A_XX_sp.	100	100	100	100	100	100	100	100	otu0067	CCAGCTCCAATAGCGTATATTAAAGTTGTTGCAGTTAAAAAGCTCGTAGTTGGATTTCTTGTGCGTCAAGCAGGTCGGCTCAAAGAGTCTGTACTAGCTCTGACGTACAATCCTCGTAACAAGCCTCCGGTGAGTTAACTCCATTCGGTGGTGAGTTGCGTCATTTACTGTGAACAAATTAGAGTGTTTAAAACAGGCAAATGCTGTGAATACATTAGCATGGAATAATAAGATAGGACCTAGAGTCTATTTTGTTGGTTGCGATTTTAGGTAATGATTAATAGGGATAGTTGGGGGTATTCATATTCAATTGTCAGAGGTGAAATTCTTGGATTTATGGAAGATGAACAACTGCGAAAGCATTTACCAAGGATGTTTTCATTAAT	0	0	0	0	1112	0	0	154	2092	0	0
Eukaryota	Stramenopiles	Sagenista	MAST-9	MAST-9A	MAST-9A_X	MAST-9A_XX	MAST-9A_XX_sp.	100	100	100	100	100	100	100	100	otu0291	CCAGCTCCAATAGCGTATATTAAAGTTGTTGCAGTTAAAAAGCTCGTAGTTGGATTTCTTGTGTATGAAGCGGGTCGGCTCAAAGAGTCTGTACTAGCTTTCATACACAATCCTCGTAACAAGCTGTCGAATGATTAAATTCTTTTGGCAGTGAGTTGCGTCATTTACTGTGAACAAATTAGAGTGTTTAAAGCAGGCAAATGCTGTGAATACATTAGCATGGAATAATAAGATAGGACCTAGAGTCTATTTTGTTGGTTGCGATTTTAGGTAATGATTAATAGGGATAGTTGGGGGTATTCATATTCAATTGTCAGAGGTGAAATTCTTGGATTTATGGAAGATGAACAACTGCGAAAGCATTTACCAAGGATGTTTTCATTAAT	0	0	0	0	0	0	258	234	0	0	0
Eukaryota	Stramenopiles	Sagenista	MAST-9	MAST-9A	MAST-9A_X	MAST-9A_XX	MAST-9A_XX_sp.	100	100	100	100	100	100	100	100	otu0550	CCAGCTCCAATAGCGTATATTAAAGTTGTTGCAGTTAAAAAGCTCGTAGTTGGATTTCTTGTATATGAAGCGGGTCGGCTCAAAGAGTCTGTACTAGCTTTCATATACAATCCTCGTAACAAGCTATTGAATGATTAAATTCTTTCGTTAGTGAGTTGCGTCATTTACTGTGAACAAATTAGAGTGTTTAAAGCAGGCAAATGCTGTGAATACATTAGCATGGAATAATAAGATAGGACCTAGAGTCTATTTTGTTGGTTGCGATTTTAGGTAATGATTAATAGGGATAGTTGGGGGTATTCATATTCAATTGTCAGAGGTGAAATTCTTGGATTTATGGAAGATGAACAACTGCGAAAGCATTTACCAAGGATGTTTTCATTAAT	0	0	0	0	0	0	0	130	0	0	0
Eukaryota	Stramenopiles	Sagenista	MAST-9	MAST-9A	MAST-9A_X	MAST-9A_XX	MAST-9A_XX_sp.	100	100	100	100	100	100	100	100	otu1021	CCAGCTCCAATAGCGTATATTAAAGTTGTTGCAGTTAAAAAGCTCGTAGTTGGATTTCTTGGGCAGCAAGCGGGTCGGCTCAACGAGTCTGCACTAGCTCCGCTGTCCAATCCTCGTAACAAGCTGTCGGTGAGTTAATTCCATTCGGCAGTGAGTTGCGTCATTTACTGTGAACAAATTAGAGTGTTTAAAGCAGGCAAATGCTGTGAATACATTAGCATGGAATAATAAGATAGGACCTAGAGTCTATTGTGTTGGTTGCGATTTTAGGTAATGAT	0	0	0	0	0	0	2	0	0	0	0
Eukaryota	Stramenopiles	Sagenista	MAST-9	MAST-9A	MAST-9A_X	MAST-9A_XX	MAST-9A_XX_sp.	100	100	100	100	100	100	100	100	otu0382	CCAGCTCCAATAGCGTATATTAAAGTTGTTGCAGTTAAAAAGCTCGTAGTTGGATTTCTTGTGCATGAAGCGGGTCGGCTCAAAGAGTCTGTACTAGCTTTCATGCACAATCCTCGTAACAAGCTGTCGGTGAGTTAACTCCATTCGGCAGTGAGTTGCGTCATTTACTGTGAACAAATTAGAGTGTTTAAAGCAGACAAATGCTGTGAATACATTAGCATGGAATAATAAGATAGGACCTAGAGTCTATTTTGTTGGTTGCGATTTTAGGTAATGATTAATAGGGATAGTTGGGGGTATTCATATTCAATTGTCAGAGGTGAAATTCTTGGATTTATGGAAGATGAACAACTGCGAAAGCATTTACCAAGGATGTTTTCATTAAT	0	0	0	0	0	301	0	0	0	0	0
Eukaryota	Stramenopiles	Sagenista	MAST-9	MAST-9A	MAST-9A_X	MAST-9A_XX	MAST-9A_XX_sp.	100	99	99	99	99	99	99	99	otu0985	CCAGCTCCAATAGCGTATATTAAAGTTGTTGCAGTTAAAAAGCTCGTAGTTGGATTTCTTGTGCGTCAAGCAGGTCGGCTCAAAGAGTCTGTACTAGCTCTGACGTACAATCCTCGTAACAAGCCTCCGGTGAGTTAACTCCATTCGGTGGTGAGTTGCGTCATTTACTGTGAACAAATTAGAGTGTTTAAAGCAGGCAAATGCTGTGAATACATTAGCATGGAATAATAAGATAGGACCTAGAGTCTATTTTGTTGGTTGCGATTTTAGGTAATGATTAATAGGGATAGTTGGGGGTATTCATATTCAATTGTCAGAGGTGAAATTCTTGGATTTATGGAAGATGAACAACTGCGAAAGCATTTACCAAGGATGTTTTCATTAATCAAGAACGAAGTT…	0	0	0	0	0	3	0	0	0	0	0
Eukaryota	Stramenopiles	Sagenista	MAST-9	MAST-9A	MAST-9A_X	MAST-9A_XX	MAST-9A_XX_sp.	100	92	87	87	86	86	86	86	otu0981	CCAGCTCCAATAGCGTATATTAAAGTTGTTGCAGTTAAAAAGCTCGTAGTTGGATTTCTTGTGCGTCAAGCAGGTCGGCTCAAAGAGTCTGTACTAGCTCTGACGTACAATCCTCGTAACAAGCCTCCGGTGAGTTAACTCCATTCGGTGGTGAGTTGCGTCATTTACTGTGAACAAATTAGAGTGTTTAAAACAGGCAAATGCTGTGAATACATTAGCATGGAATAATAAGATAGGACCTAGAGTCTATTTTGTTGGTTGCGATTTTAGGTAATGATTAATAGGGATAGTTGGGGTATTTGTATTCCGACGTCAGAGGTGAAATTCTTGGATTGCCGGAAGACAAACTACTGCGAAAGCATTTGCCAAGGATGTTTTCATTGAT	0	0	0	0	3	0	0	0	0	0	0
Eukaryota	Stramenopiles	Sagenista	MAST-9	MAST-9D	MAST-9D_X	MAST-9D_XX	MAST-9D_XX_sp.	100	100	98	98	98	98	98	98	otu1037	TCCAGCTCCAATAGCGTATATTAAAGTTGTTGCAGTTAAAAAGCTCGTAGTTGGATTTCTGGCGTGCGACCCGGGTCGGCCCGAAATGGGTCTGTACTAGGAGCCGCGCGCCATCCTTGGGGCGAGGCGTACTACCATTAACTTGGCGGTGCGTTGAGCCCCATCGTTTACTGTGAACAAATTAGAGTGTTTAAAGCAGGCATATGCCTTGAATACATTAGCATGGAATAATAAGATAGGACTTCGGTAATATTTTGTTGGTTCATTATTGAGGTAATGATTAATAGGGATAGTTGGGGGTATTCATATTCAATTGTCAGAGGTGAAATTCTTGGATTTATGGAAGATGAACAACTGCGAAAGCATTTACCAAGGATGTTTTCATTAAT	0	0	0	0	0	0	0	0	0	0	6452
Eukaryota	Stramenopiles	Sagenista	MAST-9	MAST-9D	MAST-9D_X	MAST-9D_XX	MAST-9D_XX_sp.	100	100	100	100	100	100	100	100	otu1050	TCCAGCTCCAATAGCGTATATTAAAGTTGTTGCAGTTAAAAAGCTCGTAGTTGGATTTCTGGCGTGCGACCCGGGTCGGCCCGAAATGGGTCTGTACTAGGAGTCGCGCGCCATCCTTGGGGCGAGGCGTACTACCATTAACTTGGCGGTGCGTTGAGCCCCATCGTTTACTGTGAACAAATTAGAGTGTTTAAAGCAGGCATATGCCTTGAATACATTAGCATGGAATAATAAGATAGGACTTCGGTAATATTTTGTTGGTTCATTATTGAGGTAATGATTAATAGGGATAGTTGGGGGTATTCATATTCAATTGTCAGAGGTGAAATTCTTGGATTTATGGAAGATGAACAACTGCGAAAGCATTTACCAAGGATGTTTTCATTAAT	0	0	0	0	0	0	0	0	0	0	1271
Eukaryota	Stramenopiles	Sagenista	MAST-9	MAST-9D	MAST-9D_X	MAST-9D_XX	MAST-9D_XX_sp.	100	100	99	99	99	99	99	99	otu1047	TCCAGCTCCAATAGCGTATATTAAAGTTGTTGCAGTTAAAAAGCTCGTAGTTGGATTTCTGGTTTGTGTCCCGGGTCGGCCCGAAATGGGTCTGTACTAGGAGACGCAAGCCATCCTTGCGGCGAGGCGTTCTGCCATTTATTTGGTGGTTCGTTGAGCCGCATCGTTTACTGTGAACAAATTAGAGTGTTTAAAGCAGGCATATGCCTTGAATACATTAGCATGGAATAATAAGATAGGACTTCGGTAATATTTTGTTGGTTCATTATTGAGGTAATGATTAATAGGGATAGTTGGGGGTATTCATATTCAATTGTCAGAGGTGAAATTCTTGGATTTATGGAAGATGAACAACTGCGAAAGCATTTACCAAGGATGTTTTCATTAAT	0	0	0	0	0	0	0	0	0	0	1113
Eukaryota	Stramenopiles	Sagenista	MAST-9	MAST-9D	MAST-9D_X	MAST-9D_XX	MAST-9D_XX_sp.	100	100	100	100	98	98	98	98	otu1061	TCCAGCTCCAATAGCGTATATTAAAGTTGTTGCAGTTAAAAAGCTCGTAGTTGGGTTTCTGGTTTGTGTCCCGGGTCGGCCCGAAATGGGTCTGTACTAGGAGACGCAAGCCATCCTTGCGGCGAGGCGTTCTGCCATTTATTTGGTGGTTCGTTGAGCCGCATCGTTTACTGTGAACAAATTAGAGTGTTTAAAGCAGGCATATGCCTTGAATACATTAGCATGGAATAATAAGATAGGACTTCGGTAATATTTTGTTGGTTCATTATTGAGGTAATGATTAATAGGGATAGTTGGGGGTATTCATATTCAATTGTCAGAGGTGAAATTCTTGGATTTATGGAAGATGAACAACTGCGAAAGCATTTACCAAGGATGTTTTCATTAAT	0	0	0	0	0	0	0	0	0	0	767
Eukaryota	Stramenopiles	Sagenista	MAST-9	MAST-9D	MAST-9D_X	MAST-9D_XX	MAST-9D_XX_sp.	100	100	98	98	98	98	98	98	otu0009	CCAGCTCCAATAGCGTATATTAAAGTTGTTGCAGTTAAAAAGCTCGTAGTTGGATTTCTGGCGTGCGACCCGGGTCGGCCCGAAATGGGTCTGTACTAGGAGCCGCGCGCCATCCTTGGGGCGAGGCGTACTACCATTAACTTGGCGGTGCGTTGAGCCCCATCGTTTACTGTGAACAAATTAGAGTGTTTAAAGCAGGCATATGCCTTGAATACATTAGCATGGAATAATAAGATAGGACTTCGGTAATATTTTGTTGGTTCATTATTGAGGTAATGATTAATAGGGATAGTTGGGGGTATTCATATTCAATTGTCAGAGGTGAAATTCTTGGATTTATGGAAGATGAACAACTGCGAAAGCATTTACCAAGGATGTTTTCATTAAT	0	2384	1848	1500	1774	6083	6803	6720	4619	6166	0
Eukaryota	Stramenopiles	Sagenista	MAST-9	MAST-9D	MAST-9D_X	MAST-9D_XX	MAST-9D_XX_sp.	100	100	100	100	100	100	100	100	otu0046	CCAGCTCCAATAGCGTATATTAAAGTTGTTGCAGTTAAAAAGCTCGTAGTTGGATTTCTGGTTTGTGTCCCGGGTCGGCCCGAAATGGGTCTGTACTAGGAGACGCAAGCCATCCTTGCGGCGAGGCGTTCTGCCATTTATTTGGTGGTTCGTTGAGCCGCATCGTTTACTGTGAACAAATTAGAGTGTTTAAAGCAGGCATATGCCTTGAATACATTAGCATGGAATAATAAGATAGGACTTCGGTAATATTTTGTTGGTTCATTATTGAGGTAATGATTAATAGGGATAGTTGGGGGTATTCATATTCAATTGTCAGAGGTGAAATTCTTGGATTTATGGAAGATGAACAACTGCGAAAGCATTTACCAAGGATGTTTTCATTAAT	0	2	1425	0	0	0	278	1887	406	1253	0
Eukaryota	Stramenopiles	Sagenista	MAST-9	MAST-9D	MAST-9D_X	MAST-9D_XX	MAST-9D_XX_sp.	100	100	99	99	99	99	99	99	otu0237	CCAGCTCCAATAGCGTATATTAAAGTTGTTGCAGTTAAAAAGCTCGTAGTTGGATTTCTGGCGTGCGACCCGGGTCGGCCCGAAATGGGTCTGTACTAGGAGTCGCGCGCCATCCTTGGGGCGAGGCGTACTACCATTAACTTGGCGGTGCGTTGAGCCCCATCGTTTACTGTGAACAAATTAGAGTGTTTAAAGCAGGCATATGCCTTGAATACATTAGCATGGAATAATAAGATAGGACTTCGGTAATATTTTGTTGGTTCATTATTGAGGTAATGATTAATAGGGATAGTTGGGGGTATTCATATTCAATTGTCAGAGGTGAAATTCTTGGATTTATGGAAGATGAACAACTGCGAAAGCATTTACCAAGGATGTTTTCATTAAT	0	0	0	0	0	0	0	275	0	422	0
Eukaryota	Stramenopiles	Sagenista	MAST-9	MAST-9D	MAST-9D_X	MAST-9D_XX	MAST-9D_XX_sp.	100	100	100	100	100	100	100	100	otu0662	CCAGCTCCAATAGCGTATATTAAAGTTGTTGCAGTTAAAAAGCTCGTAGTTGGATTTCTGGCGTGCGACCCGGGTCGGCCCGAAATGGGTCTGTACTAGGAGCCGCGCGCCATCCTTGGGGCGAGGCGTACTACCATTAACTTGGCGGTGCGTTGAGCCCCATCGTTTACTGTGAACAAATTAGAGTGTTTAAAGCAGGCATATGCCTTGAATACATTAGCATGGAATAATAAGATAGGACTTCGGTAATATTTTGTTGGTTCATTATTGAGGTAATGATTAATAGGGATAGTTGGAGGTATTCATATTCAATTGTCAGAGGTGAAATTCTTGGATTTATGGAAGATGAACAACTGCGAAAGCATTTACCAAGGATGTTTTCATTAAT	0	0	0	0	0	0	0	0	0	75	0
Eukaryota	Stramenopiles	Sagenista	MAST-9	MAST-9D	MAST-9D_X	MAST-9D_XX	MAST-9D_XX_sp.	100	100	99	99	99	99	99	99	otu0854	CCAGCTCCAATAGCGTATATTAAAGTTGTTGCGGTTAAAAAGCTCGTAGTTGGATTTCTGGCGTGCGACCCGGGTCGGCCCGAAATGGGTCTGTACTAGGAGCCGCGCGCCATCCTTGGGGCGAGGCGTACTACCATTAACTTGGCGGTGCGTTGAGCCCCATCGTTTACTGTGAACAAATTAGAGTGTTTAAAGCAGGCATATGCCTTGAATACATTAACATGGAATAATAAGATAGGACTTCGGTAATATTTTGTTGGTTCATTATTGAGGTAATGATTAATAGGGATAGTTGGGGGTATTCATATTCAATTGTCAGAGGTGAAATTCTTGGATTTATTGAAGACTAACTACTGCGAAAGCATTTGCCAAGGATGTTTTCATTAAT	0	0	0	0	0	0	0	0	0	21	0
Eukaryota	Stramenopiles	Sagenista	MAST-9	MAST-9D	MAST-9D_X	MAST-9D_XX	MAST-9D_XX_sp.	100	100	100	100	98	98	98	98	otu0566	CCAGCTCCAATAGCGTATATTAAAGTTGTTGCAGTTAAAAAGCTCGTAGTTGGATTTCTGGTTTGTGTCCCGGGTCGGCTCGAAATGGGTCTGTACTAGGAGACGCAAGCCATCCTTGCGGCGAGGCGTTCTGCCATTTATTTGGTGGTTCGTTGAGCCGCATCGTTTACTGTGAACAAATTAGAGTGTTTAAAGCAGGCATATGCCTTGAATACATTAGCATGGAATAATAAGATAGGACTTCGGTAATATTTTGTTGGTTCATTATTGAGGTAATGATTAATAGGGATAGTTGGGGGTATTCATATTCAATTGTCAGAGGTGAAATTCTTGGATTTATGGAAGATGAACAACTGCGAAAGCATTTACCAAGGATGTTTTCATTAAT	0	0	0	0	0	0	0	115	0	0	0
Eukaryota	Stramenopiles	Sagenista	MAST-9	MAST-9D	MAST-9D_X	MAST-9D_XX	MAST-9D_XX_sp.	100	100	100	100	100	100	100	100	otu0596	CCAGCTCCAATAGCGTATATTAAAGTTGTTGCAGTTAAAAAGCTCGTAGTTGGATTTCTGGCGTGCGACCCGGGTCGGCCCGAAATGGGTCTGTACTAGGAGCCGCGCGCCATCCTTGGGGCGAGGCGTACTACCATTAACTTGGCGGTGCGTTGAGCCCCATCGTTTACTGTGAACAAATTAGAGTGTTTAAAGCAGGCATATGCCTTGAATACATTAGCATGGAATAATAAGATAGGACTTCGGTAATATTTTGTTGGTTCATTATTGAGGTAATGATTAATAGGGATAGTTGGGGGTATTCATATTCAATTGTCAAAGGTGAAATTCTTGGATTTATGGAAGATGAACAACTGCGAAAGCATTTACCAAGGATGTTTTCATTAAT	0	0	0	0	0	0	0	98	0	0	0
Eukaryota	Stramenopiles	Sagenista	MAST-9	MAST-9D	MAST-9D_X	MAST-9D_XX	MAST-9D_XX_sp.	100	100	100	100	100	100	100	100	otu0623	CCAGCTCCAATAGCGTATATTAAAGTTGTTGCAGTTAAAAAGCTCGTAGTTGGATTTCTGGCGTGCGACCCGGGTCGGCCCGAAATGGGTCTGTACTAGGAGTTGCGCGCCATCCTTGGGTCGAGGCGTTCTACCATTAACTTGGCGGTTCGTTGAGACCCATCGTTTACTGTGAACAAATTAGAGTGTTTAAAGCAGGCATATGCCTTGAATACATTAGCATGGAATAATAAGATAGGACTTCGGTAATATTTTGTTGGTTCATTATTGAGGTAATGATTAATAGGGATAGTTGGGGGTATTCATATTCAATTGTCAGAGGTGAAATTCTTGGATTTATGGAAGATGAACAACTGCGAAAGCATTTACCAAGGATGTTTTCATTAAT	0	0	0	0	0	0	0	88	0	0	0
Eukaryota	Stramenopiles	Sagenista	MAST-9	MAST-9D	MAST-9D_X	MAST-9D_XX	MAST-9D_XX_sp.	100	100	100	100	100	100	100	100	otu0385	CCAGCTCCAATAGCGTATATTAAAGTTGTTGCAGTTAAAAAGCTCGTAGTTGGATTTCTGGCGTGCGACCCGGGTCGGCCCGAAATGGGTCTGTACTAGGAGCCGCGCGCCATCCTTGGGGCGAGGCGTACTACCATTAACTTGGCGATGCGTTGAGCCCCATCGTTTACTGTGAACAAATTAGAGTGTTTAAAGCAGGCATATGCCTTGAATACATTAGCATGGAATAATAAGATAGGACTTCGGTAATATTTTGTTGGTTCATTATTGAGGTAATGATTAATAGGGATAGTTGGGGGTATTCATATTCAATTGTCAGAGGTGAAATTCTTGGATTTATGGAAGATGAACAACTGCGAAAGCATTTACCAAGGATGTTTTCATTAAT	0	0	0	0	0	0	298	0	0	0	0
Eukaryota	Stramenopiles	Sagenista	MAST-9	MAST-9D	MAST-9D_X	MAST-9D_XX	MAST-9D_XX_sp.	100	100	100	100	100	100	100	100	otu1016	CCAGCTCCAATAGCGTATATTAAAGTTGTTGCAGTTAAAAAGCTCGTAGTTGGATTTCTGGCGTGCGACCCGGGTCGGCCCGAAATGGGTCTGTACTAGGAGCCGCGCGCCATCCTTGGGGCGAGGCGTACTACCATTAACTTGGCGGTGCGTTGAGCCCCATCGTTTACTGTGAACAAATTAGAGTGTTTAAAGCAGGCATATGCCTTGAATACATTAGCATGGAATAATAAGATAGGACCTAGAGTCTATTTTGTTGGTTGCGATTTTAGGTAATGATTAATAGGGATAGTTGGGGGTATTCATATTCAATTGTCAGAGGTGAAATTCTTGGATTTATGGAAGATGAACAACTGCGAAAGCATTTACCAAGGATGTTTTCATTAATCAAGAACGAAG…	0	0	0	0	0	2	0	0	0	0	0
Eukaryota	Rhizaria	Cercozoa	Filosa-Thecofilosea	Filosa-Thecofilosea_X	Mataza-lineage	Mataza-lineage_X	Mataza-lineage_X_sp.	100	100	100	100	100	100	100	100	otu0544	CCAGCTCCAATAGCATATATTAAAGTTGTTGCAGTTAAAAAGCTCGTAGTTGGATTTCTGGCAAGATGCGCCTTTCCCGGCTCCATTAGGGGTTTGTGTGTGAGTGCGCGTCTGCCATCCATTTGCAGAATGTGTCTACCTTTCATTAGGCCGGGCATGTGATGTAAATCTTTTACTTTGAAAAAATTAGAGTGTTTAAAGCAGGCATTTGCTATGAATACATTAGCATGGAATAATAATCTAGGACTTCGGTTCTATTTTGTTGGTTTCTAGATCTGGAGTAATGATTGATAGGGATAGTTGGGGGTGCTAGTATTAAGGGGCCAGAGGTGAAATTCTTGGATTCTCTTAAGACTAACTTATGCGAAAGCATTCACCAAGGATGTCTTCTTTAAT	0	0	0	0	0	0	0	0	0	134	0
Eukaryota	Stramenopiles	Ochrophyta	Bacillariophyta	Bacillariophyta_X	Radial-centric-basal-Coscinodiscophyceae	Melosira	Melosira_arctica	100	100	100	100	100	100	69	68	otu0318	CCAGCTCCAATAGCGTATATTAAAGTTGTTGCAGTTAAAAAGCTCGTAGTTGAATTTTTGGTAAAGGTGGCCGACCTTCCACTTTGTGGATTACGCGGTAGCCTCTGCCTTTTTTGAGTAGAGTTTGGGTGGCATTAATTTGTTGCTCTTACAATACTCATCGTTTACTGTGAAGAAATTAGAGTGTTCAAAGCAGGCGTAAGCTGTGAATACATTAGCATGGAATAATAGAATAGGACTTGGGACTATTTTGTTGGTTTACAGACCGAAGTAATGATTAATAGGGACAGTTGGGGGTATTCGTATTTCAGTGTCAGAGGTGAAATTCTTGGATTTCTGAAAGACGAACTACTGCGAAAGCATTTATCAAGGATGTCTTCATTAAT	0	0	0	0	0	0	0	440	0	0	0
Eukaryota	Opisthokonta	Fungi	Basidiomycota	Agaricomycotina	Agaricomycetes	Meripilus	Meripilus_giganteus	100	100	100	100	100	100	36	36	otu0508	CCAGCTCCAATAGCGTATATTAAAGTTGTTGCAGTTAAAAAGCTCGTAGTTGAACTTCAGACCTGGCCGGGTGGTCTGCCTCACGGTATGTACTGTCTGGCTGGGTCTTACCTCTTGGTGAGCCGGCATGCCCTTTACTGGGTGTGTCGGGGAACCAGGACTTTTACCTTGAGAAAATTAGAGTGTTCAAAGCAGGCTTATGCCTGAATACATTAGCATGGAATAATAAAATAGGACGTGCGGTTCTATTTTGTTGGTTTCTAGAGTCGCCGTAATGATTAATAGGGATAGTTGGGGGCATTAGTATTCAGTTGCTAGAGGTGAAATTCTTGGATTTACTGAAGACTAACTACTGCGAAAGCATTTGCCAAGGATGTTTTCATTAAT	0	0	0	0	0	0	0	0	0	155	0
Eukaryota	Opisthokonta	Fungi	Ascomycota	Saccharomycotina	Saccharomycetales	Metschnikowia	Metschnikowia_bicuspidata	100	100	100	100	100	100	100	71	otu0349	CCAGCTCCAAGAGCGTATATTAAAGTTGTTGCAGTTAAAAAGCTCGTAGTTGAATTTTGGGGTGGCCCCAGGAGGTCCACTTATTTGTGAGTACTTTTTGGGACCGCCCTTCCATGGCTTATCCCTTCAGGGGGGTGGGCCATAATTACTTTGAGTAAATGAGAGTGTTCAAAGCAGGCAAGCGCTTGAATCTTTTAGCATGGAATAATAAAATAGGACGATGATTCTATTTTGTTGGTTTCTAGGACCATCGTAATGATTAATAGGGACGGTCGGGGGCATTAGTATTCAGTTGTAAGAGGTGAAATTCTTAGATTTTCTGAAGACTAACTACTGCGAAAGCATTTGTCAAGGACGTTTTCATTAAT	0	0	0	0	0	0	0	365	0	0	0
Eukaryota	Opisthokonta	Fungi	Basidiomycota	Pucciniomycotina	Microbotryomycetes	Microbotryum	Microbotryum_violaceum	100	100	100	100	100	100	100	46	otu0366	CCAGCTCCAATAGCGTATATTAAAGTTGTTGCCGTTAAAAAGCTCGTAGTCGAACTTCGGTCCCTGTAAGCCGGTCCGCCTTATTGGTGTGTACTTGCTTTGCGGGGACTTACCTCTTGGTGAACTGCCATGTCCTTTACTGGGTGTGGTAGCAAACCAGGACGTTTACTTTGAAAAAATTAGAGTGTTCAAAGCAGGCCTACGCCCGAATACATTAGCATGGAATAATAGAATAGGACGCGCGTTCCCATTTTGTTGGTTTCTGAGATCGCCGTAATGATTAATAGGGATAGTTGGGGGCATTTGTATTCCGTCGTCAGAGGTGAAATTCTTGGATTGCCGGAAGACAAACTACTGCGAAAGCATTTGCCAAGGATGTTTTCATTGAT	0	326	326	0	0	0	0	0	0	0	0
Eukaryota	Archaeplastida	Chlorophyta	Mamiellophyceae	Mamiellales	Mamiellaceae	Micromonas	Micromonas_polaris	100	100	100	100	100	100	100	97	otu1034	TCCAGCTCCAATAGCGTATATTTAAGTTGTTGCAGTTAAAAAGCTCGTAGTTGGATTTCGGTTGAGAACGGCCGGTCCGCCGTTTGGTGTGCACTGGCTGGTCTCAACTTCCTGTAGAGGACGCGCTCTGGGTTAACGCTCGGACGCGGAGTCTACGTGGTTACTTTGAAAAAATTAGAGTGTTCAAAGCGGGCTTACGCTTGAATATTTCAGCATGGAATAACACTATAGGACTCCTGTCCTATTTCGTTGGTCTCGGGACGGGAGTAATGATTAAGAGGAACAGTTGGGGGCATTCGTATTTCATTGTCAGAGGTGAAATTCTTGGATTTATGAAAGACGAACTTCTGCGAAAGCATTTGCCAAGGATGTTTTCATTAAT	0	0	0	0	0	0	0	0	0	0	14489
Eukaryota	Archaeplastida	Chlorophyta	Mamiellophyceae	Mamiellales	Mamiellaceae	Micromonas	Micromonas_clade_B3	100	100	100	100	100	100	100	93	otu1039	TCCAGCTCCAATAGCGTATATTTAAGTTGTTGCAGTTAAAAAGCTCGTAGTTGGATTTCGGTTGAGAACGGCCGGTCCGCCGTTTGGTGTGCACTGGCTGGTTTCAACTTCCTGTAGAGGACGTACTCTGGGTTAACGCTCGGATACGGAGTCTACGTGGTTACTTTGAAAAAATTAGAGTGTTCAAAGCGGGCTTACGCTTGAATATTTCAGCATGGAATAACACTATAGGACTCCTGTCCTATTTCGTTGGTCTCGGGACGGGAGTAATGATTAAGAGGAACAGTTGGGGGCATTCGTATTTCATTGTCAGAGGTGAAATTCTTGGATTTATGAAAGACGAACTTCTGCGAAAGCATTTGCCAAGGATGTTTTCATTAAT	0	0	0	0	0	0	0	0	0	0	3487
Eukaryota	Archaeplastida	Chlorophyta	Mamiellophyceae	Mamiellales	Mamiellaceae	Micromonas	Micromonas_polaris	100	100	100	100	100	100	100	94	otu1042	ACCAGCTCCAATAGCGTATATTTAAGTTGTTGCAGTTAAAAAGCTCGTAGTTGGATTTCGGTTGAGAACGGCCGGTCCGCCGTTTGGTGTGCACTGGCTGGTCTCAACTTCCTGTAGAGGACGCGCTCTGGGTTAACGCTCGGACGCGGAGTCTACGTGGTTACTTTGAAAAAATTAGAGTGTTCAAAGCGGGCTTACGCTTGAATATTTCAGCATGGAATAACACTATAGGACTCCTGTCCTATTTCGTTGGTCTCGGGACGGGAGTAATGATTAAGAGGAACAGTTGGGGGCATTCGTATTTCATTGTCAGAGGTGAAATTCTTGGATTTATGAAAGACGAACTTCTGCGAAAGCATTTGCCAAGGATGTTTTCATTAAT	0	0	0	0	0	0	0	0	0	0	1562
Eukaryota	Archaeplastida	Chlorophyta	Mamiellophyceae	Mamiellales	Mamiellaceae	Micromonas	Micromonas_polaris	100	100	100	100	100	100	99	91	otu1044	TCCAGCTCCAATAGCGTATATTTAAGTTGTTGCAGTTAAAAAGCTCGTAGTTGGATTTCGATTGAGAACGGCCGGTCCGCCGTTTGGTGTGCACTGGCTGGTCTCAACTTCCTGTAGAGGACGCGCTCTGGGTTAACGCTCGGACGCGGAGTCTACGTGGTTACTTTGAAAAAATTAGAGTGTTCAAAGCGGGCTTACGCTTGAATATTTCAGCATGGAATAACACTATAGGACTCCTGTCCTATTTCGTTGGTCTCGGGACGGGAGTAATGATTAAGAGGAACAGTTGGGGGCATTCGTATTTCATTGTCAGAGGTGAAATTCTTGGATTTATGAAAGACGAACTTCTGCGAAAGCATTTGCCAAGGATGTTTTCATTAAT	0	0	0	0	0	0	0	0	0	0	1561
Eukaryota	Archaeplastida	Chlorophyta	Mamiellophyceae	Mamiellales	Mamiellaceae	Micromonas	Micromonas_polaris	100	100	100	100	100	100	100	93	otu1055	TCCAGCTCCAATAGCGTATATTTAAGTTGTTGCAGTTAAAAAGCTCGTAGTTGGATTTCGGTTGAGAACGGCCGGTCCGCCGTTTGGTGTGCACTGGCTGGTCTCAACTTCCTGTAGAGGACGCGCTCTGGGTTAACGCTCGGACGCGGAGTCTACGTGGTTACTTTGAAAAAATTAGAGTGTTCAAAGCGGGCTTACGCTTGAATATTTCAGCATGGAATAACACTATAGGACTCCTGTCCTATTTCGTTGGTCTCGGGAAGGGAGTAATGATTAAGAGGAACAGTTGGGGGCATTCGTATTTCATTGTCAGAGGTGAAATTCTTGGATTTATGAAAGACGAACTTCTGCGAAAGCATTTGCCAAGGATGTTTTCATTAAT	0	0	0	0	0	0	0	0	0	0	949
Eukaryota	Archaeplastida	Chlorophyta	Mamiellophyceae	Mamiellales	Mamiellaceae	Micromonas	Micromonas_commoda_A2	100	100	100	100	100	100	100	86	otu1053	ACCAGCTCCAATAGCGTATATTTAAGTTGTTGCAGTTAAAAAGCTCGTAGTTGGATTTCGGTTAAGAGCGACCGGTCCGCCGTTTGGTGTGCACTGGTTGGTTTTAACTTCCTGTAGAGGACGTGCTCTGGGCTTAACGGTCTGGACTCGGAGTCTACGTGGTTACTTTGAAAAAATTAGAGTGTTCAAAGCGGGCTTACGCTTGAATATTTCAGCATGGAATAACACTATAGGACTCCTGTCCTATTTCGTTGGTCTCGGGACGGGAGTAATGATTAAGAGGAACAGTTGGGGGCATTCGTATTTCATTGTCAGAGGTGAAATTCTTGGATTTATGAAAGACGAACTTCTGCGAAAGCATTTGCCAAGGATGTTTTCATTAAT	0	0	0	0	0	0	0	0	0	0	839
Eukaryota	Archaeplastida	Chlorophyta	Mamiellophyceae	Mamiellales	Mamiellaceae	Micromonas	Micromonas_polaris	100	100	100	100	100	100	100	99	otu1068	TCCAGCTCCAATAGCGTATATTTAAGTTGTTACAGTTAAAAAGCTCGTAGTTGGATTTCGGTTGAGAACGGCCGGTCCGCCGTTTGGTGTGCACTGGCTGGTCTCAACTTCCTGTAGAGGACGCGCTCTGGGTTAACGCTCGGACGCGGAGTCTACGTGGTTACTTTGAAAAAATTAGAGTGTTCAAAGCGGGCTTACGCTTGAATATTTCAGCATGGAATAACACTATAGGACTCCTGTCCTATTTCGTTGGTCTCGGGACGGGAGTAATGATTAAGAGGAACAGTTGGGGGCATTCGTATTTCATTGTCAGAGGTGAAATTCTTGGATTTATGAAAGACGAACTTCTGCGAAAGCATTTGCCAAGGATGTTTTCATTAAT	0	0	0	0	0	0	0	0	0	0	357
Eukaryota	Archaeplastida	Chlorophyta	Mamiellophyceae	Mamiellales	Mamiellaceae	Micromonas	Micromonas_polaris	100	100	100	100	100	100	100	93	otu1071	TCCAGCTCCAATAGCGTATATTTAAGTTGTTGCAGTTAAAAAGCTCGTAGTTGGATTTCGGTTGAGAACGGCCGGTCCGCCGTTTGGTGTGCACTAGCTGGTCTCAACTTCCTGTAGAGGACGCGCTCTGGGTTAACGCTCGGACGCGGAGTCTACGTGGTTACTTTGAAAAAATTAGAGTGTTCAAAGCGGGCTTACGCTTGAATATTTCAGCATGGAATAACACTATAGGACTCCTGTCCTATTTCGTTGGTCTCGGGACGGGAGTAATGATTAAGAGGAACAGTTGGGGGCATTCGTATTTCATTGTCAGAGGTGAAATTCTTGGATTTATGAAAGACGAACTTCTGCGAAAGCATTTGCCAAGGATGTTTTCATTAAT	0	0	0	0	0	0	0	0	0	0	238
Eukaryota	Archaeplastida	Chlorophyta	Mamiellophyceae	Mamiellales	Mamiellaceae	Micromonas	Micromonas_polaris	100	100	100	100	100	100	100	100	otu1079	TCCAGCTCCAATAGCGTATATTTAAGTTGTTGCAGTTAAAAAGCTCGTAGTTGGATTTCGGTTGAGAACGGCCGGTCCGCCGTTTGGTGTGCACTGGCTGGTCTCAACTTCCTGTAGAGGACGCGCTCTGGGTTAACGCTCGGACGCGGAGTCTACGTGGTTACTTTGAAAAAATTAGAGTGTTCAAAGCGGGCTTACGCTTGAATATTTCAGCATGGAATAACACTATAGGACTCCTGTCCTATTTCGTTGGTCTCGGGACGGGAGTAATGAT	0	0	0	0	0	0	0	0	0	0	13
Eukaryota	Archaeplastida	Chlorophyta	Mamiellophyceae	Mamiellales	Mamiellaceae	Micromonas	Micromonas_polaris	100	100	100	100	100	100	100	99	otu0280	CCAGCTCCAATAGCGTATATTTAAGTTGTTGCAGTTAAAAAGCTCGTAGTTGGATTTCGGTTGAGAACGGCCGGTCCGCCGTTTGGTGTGCACTGGCTGGTCTCAACTTCCTGTAGAGGACGCGCTCTGGGTTAACGCTCGGACGCGGAGTCTACGTGGTTACTTTGAAAAAATTAGAGTGTTCAAAGCGGGCTTACGCTTGAATATTTCAGCATGGAATAACACTATAGGACTCCCGTCCTATTTCGTTGGTCTCGGGACGGGAGTAATGATTAAGAGGAACAGTTGGGGGCATTCGTATTTCATTGTCAGAGGTGAAATTCTTGGATTTATGAAAGACGAACTTCTGCGAAAGCATTTGCCAAGGATGTTTTCATTAAT	0	0	0	0	0	0	0	0	0	519	0
Eukaryota	Archaeplastida	Chlorophyta	Mamiellophyceae	Mamiellales	Mamiellaceae	Micromonas	Micromonas_polaris	100	100	100	100	100	100	100	97	otu0224	CCAGCTCCAATAGCGTATATTTAAGTTGTTGCAGTTAAAAAGCTCGTAGTTGGATTTCGGTTGAGAACGGCCGGTCCGCCGTTTGGTGTGCACTGGCTGGTCTCAACTTCCTGTAGAGGACGCGCTCTGGGTTAACGCTCGGACGCGGAGTCTACGTGGTTACTTTGAAAAAATTAGAGTGTTCAAAGCGGGCTTACGCTTGAATATTTCAGCATGGAATAACACTATAGGACTCCTGTCCTATTTCGTTGGTCTCGGGACGGGAGTAATGAT	0	71	96	91	44	33	0	0	0	408	0
Eukaryota	Archaeplastida	Chlorophyta	Mamiellophyceae	Mamiellales	Mamiellaceae	Micromonas	Micromonas_polaris	100	100	100	100	100	100	100	95	otu0372	CCAGCTCCAATAGCGTATATTTAAGTTGTTGCAGTTAAAAAGCTCGTAGTTGGATTTCGGTTGAGAACGGCCGGTCCGCCGTTTGGTGTGCACTGGCTGGTCTCAACTTCCTGTAGAGGACGCGCTCTGGGTTAACGCTCGGACGCGGAGTCTACGTGGTTACTTTGAAAAAATTAGGGTGTTCAAAGCGGGCTTACGCTTGAATATTTCAGCATGGAATAACACTATAGGACTCCTGTCCTATTTCGTTGGTCTCGGGACGGGAGTAATGATTAAGAGGAACAGTTGGGGGCATTCGTATTTCATTGTCAGAGGTGAAATTCTTGGATTTATGAAAGACGAACTTCTGCGAAAGCATTTGCCAAGGATGTTTTCATTAAT	0	0	0	0	0	0	0	0	0	322	0
Eukaryota	Archaeplastida	Chlorophyta	Mamiellophyceae	Mamiellales	Mamiellaceae	Micromonas	Micromonas_polaris	100	100	100	100	100	100	100	96	otu0409	CCAGCTCCAATAGCGTATATTTAAGTTGTTGCAGTTAAAAAGCTCGTAGTTGGATTTCGGTTGAGAACGGCCGGCCCGCCGTTTGGTGTGCACTGGCTGGTCTCAACTTCCTGTAGAGGACGCGCTCTGGGTTAACGCTCGGACGCGGAGTCTACGTGGTTACTTTGAAAAAATTAGAGTGTTCAAAGCGGGCTTACGCTTGAATATTTCAGCATGGAATAACACTATAGGACTCCTGTCCTATTTCGTTGGTCTCGGGACGGGAGTAATGATTAAGAGGAACAGTTGGGGGCATTCGTATTTCATTGTCAGAGGTGAAATTCTTGGATTTATGAAAGACGAACTTCTGCGAAAGCATTTGCCAAGGATGTTTTCATTAAT	0	0	0	0	0	0	0	0	0	274	0
Eukaryota	Archaeplastida	Chlorophyta	Mamiellophyceae	Mamiellales	Mamiellaceae	Micromonas	Micromonas_polaris	100	100	100	100	100	100	100	99	otu0417	CCAGCTCCAATAGCGTATATTTAAGTTGTTGCAGTTAAAAAGCTCGTAGTTGGATTTCGGTTGAGAACGGCCGGTCCGCCGTTTGGTGTGCACTGGCTGGTCTCAACTTCCTGTAGAGGACGCGCTCTGGGTTAACGCTCGGACGCGGAGTCTACGTGGTTACTTTGAAAAAATTAGAGTGTTCAAAGCGGGCTTACGCTTGAATATTTCAGCATGGAATAACACTATAGGACTCCTGTCCTATTTCGTTGGTCTCGGGACGGGAGTAATGATTAAGAGGAACAGTTGGGGGCATTCGTATTTCATTGTCAGAGGTGAAATTCTTGGATTTATGAAAGACGAACTTCTGCGAAAGCATTTGCCAAAGATGTTTTCATTAAT	0	0	0	0	0	0	0	0	0	249	0
Eukaryota	Archaeplastida	Chlorophyta	Mamiellophyceae	Mamiellales	Mamiellaceae	Micromonas	Micromonas_polaris	100	100	100	100	100	100	100	99	otu0447	CCAGCTCCAATAGCGTATATTTAAGTTGTTGCAATTAAAAAGCTCGTAGTTGGATTTCGGTTGAGAACGGCCGGTCCGCCGTTTGGTGTGCACTGGCTGGTCTCAACTTCCTGTAGAGGACGCGCTCTGGGTTAACGCTCGGACGCGGAGTCTACGTGGTTACTTTGAAAAAATTAGAGTGTTCAAAGCGGGCTTACGCTTGAATATTTCAGCATGGAATAACACTATAGGACTCCTGTCCTATTTCGTTGGTCTCGGGACGGGAGTAATGATTAAGAGGAACAGTTGGGGGCATTCGTATTTCATTGTCAGAGGTGAAATTCTTGGATTTATGAAAGACGAACTTCTGCGAAAGCATTTGCCAAGGATGTTTTCATTAAT	0	0	0	0	0	0	0	0	0	215	0
Eukaryota	Archaeplastida	Chlorophyta	Mamiellophyceae	Mamiellales	Mamiellaceae	Micromonas	Micromonas_polaris	100	100	100	100	100	100	100	94	otu0454	CCAGCTCCAATAGCGTATATTTAAGTTGTTGCAGTTAAAAAGCTCGTAGTTGGATTTCGGTTGAGAACGGCCGGTCCGCCGTTTGGTGCGCACTGGCTGGTCTCAACTTCCTGTAGAGGACGCGCTCTGGGTTAACGCTCGGACGCGGAGTCTACGTGGTTACTTTGAAAAAATTAGAGTGTTCAAAGCGGGCTTACGCTTGAATATTTCAGCATGGAATAACACTATAGGACTCCTGTCCTATTTCGTTGGTCTCGGGACGGGAGTAATGATTAAGAGGAACAGTTGGGGGCATTCGTATTTCATTGTCAGAGGTGAAATTCTTGGATTTATGAAAGACGAACTTCTGCGAAAGCATTTGCCAAGGATGTTTTCATTAAT	0	0	0	0	0	0	0	0	0	206	0
Eukaryota	Archaeplastida	Chlorophyta	Mamiellophyceae	Mamiellales	Mamiellaceae	Micromonas	Micromonas_polaris	100	100	100	100	100	100	100	100	otu0475	CCAGCTCCAATAGCGTATATTTAAGTTGTTGCAGTTAAAAAGCTCGTAGTTGGATTTCGGTTGAGAACGGCCGGTCCGCCGTTTGGTGTGCACTGGCTGGTCTCAACTTCCTGTAGAGGACGCGCTCTGGGTTAACGCTCGGACGCGGAGTCTACGTGGTTACTTTGAAAAAATTAGAGTGTTCAAAGCGGGCTTACGCTTGAATATTTCAGCATGGAATAACACTATAGGACTCCTGTCCTATTTCGTTGGTCTCGGGACGGGAGTAATGATTAAGAGAAACAGTTGGGGGCATTCGTATTTCATTGTCAGAGGTGAAATTCTTGGATTTATGAAAGACGAACTTCTGCGAAAGCATTTGCCAAGGATGTTTTCATTAAT	0	0	0	0	0	0	0	0	0	189	0
Eukaryota	Archaeplastida	Chlorophyta	Mamiellophyceae	Mamiellales	Mamiellaceae	Micromonas	Micromonas_polaris	100	100	100	100	100	100	100	95	otu0482	CCAGCTCCAATAGCGTATATTTAAGTTGTTGCAGTTAAAAAGCTCGTAGTTGGATTTCGGTTGAGAACGGCCGGTCCGCCGTTTGGTGTGCACTGGCTGGTCTCAACTTCCTGTAGAGGACGCGCTCTGGGTTAACGCTCGGACGCGGAGTCTACGTGGTTACTTTGAAAAAATTAGAGTGTTCAAAGCGGGCTTACGCTTGAATATTTCAGCATGGAATAACACTATAGGACTCCTGTCCTATTTCGTTGGTCTCGGGACGGGAGTAATGATTAAGAGGAACAGTTGGGGGCATTCGTATTTCATTGTCAGAGGTGAAATTCTTGGATTTATGAAAGACGAACTTCTGCGAAGGCATTTGCCAAGGATGTTTTCATTAAT	0	0	0	0	0	0	0	0	0	183	0
Eukaryota	Archaeplastida	Chlorophyta	Mamiellophyceae	Mamiellales	Mamiellaceae	Micromonas	Micromonas_polaris	100	100	100	100	100	100	95	78	otu0487	CCAGCTCCAATAGCGTATATTTAAGTTGTTGCAGTTAAAAAGCTCGTAGTTGGATTTCGGTCGAGGCCGGCCGGTCTGCCGTTTGGTGTGCACTGGCTGGTCTCAACTTCCTGTAGAGGACGCGCTCTGGGTTAACGCTCGGACGCGGAGTCTACGTGGTTACTTTGAAAAAATTAGAGTGTTCAAAGCGGGCTTACGCTTGAATATTTCAGCATGGAATAACACTATAGGACTCCTGTCCTATTTCGTTGGTCTCGGGACGGGAGTAATGATTAAGAGGAACAGTTGGGGGCATTCGTATTTCATTGTCAGAGGTGAAATTCTTGGATTTATGAAAGACGAACTTCTGCGAAAGCATTTGCCAAGGATGTTTTCATTAAT	0	0	0	0	0	0	0	0	0	177	0
Eukaryota	Archaeplastida	Chlorophyta	Mamiellophyceae	Mamiellales	Mamiellaceae	Micromonas	Micromonas_polaris	100	100	100	100	100	100	99	95	otu0500	CCAGCTCCAATAGCGTATATTTAAGTTGTTGCAGTTAAAAAGCTCGTAGTTGGATTTCGGTTGAGAACGGCCGGTCCGCCGTTTGGTGTGCACTGGCTGGTCTCAACTTCCTGTAGAGGACGCGCTCTGGGTTAACGCTCGGACGCGGAGTCTACGTGGTTACTTTGAAAAAATTAGAGTGTTCAAAGCGGGCTTACGCTTGAATATTTCAGCATGGAATAACACTATAGGACTCCTGTCCTATTTCGTTGGTCTCGGGACGGGAGTAATGATTAAGAGGAACAGTTGGGGGCATTCGTATTTCATTGTCAGAGGTGAAATTCTTGGATTTATGAAGGACGAACTTCTGCGAAAGCATTTGCCAAGGATGTTTTCATTAAT	0	0	0	0	0	0	0	0	0	162	0
Eukaryota	Archaeplastida	Chlorophyta	Mamiellophyceae	Mamiellales	Mamiellaceae	Micromonas	Micromonas_polaris	100	100	100	100	100	100	100	91	otu0524	CCAGCTCCAATAGCGTATATTTAAGTTGTTGCAGTTAAAAAGCTCGTAGTTGGATTTCGGTTGAGAACGGCCGGTCCGCCGTTTGGTGTGCACTGGCTGGTCTCAACTTCCTGTAGAGGACGCGCTCTGGGTTAACGCTCGGACGCGGAGTCTACGTGGTTACTTTGAAAAAATTAGAGTGTTCAAAGCGGGCTTACGCTTGAATATTTCAGCATGGAATAACACTATAGGACTCCTGTCCTATTTCGTTGGTCTCGGGACGGGAGTAATGATTAAGAGGAACAGTTGGGGGCATTCGTATTTCATTGTCAGAGGTGAAATTCTTGGATTTATGAAAGACGAGCTTCTGCGAAAGCATTTGCCAAGGATGTTTTCATTAAT	0	0	0	0	0	0	0	0	0	142	0
Eukaryota	Archaeplastida	Chlorophyta	Mamiellophyceae	Mamiellales	Mamiellaceae	Micromonas	Micromonas_polaris	100	100	100	100	100	100	100	97	otu0528	CCAGCTCCAATAGCGTATATTTAAGTTGTTGCAGTTAAAAAGCTCGTAGTTGGATTTCGGTTGAGAACGGCCGGTCCGCCGTTTGGTGTGCACTGGCTGGTCCCAACTTCCTGTAGAGGACGCGCTCTGGGTTAACGCTCGGACGCGGAGTCTACGTGGTTACTTTGAAAAAATTAGAGTGTTCAAAGCGGGCTTACGCTTGAATATTTCAGCATGGAATAACACTATAGGACTCCTGTCCTATTTCGTTGGTCTCGGGACGGGAGTAATGATTAAGAGGAACAGTTGGGGGCATTCGTATTTCATTGTCAGAGGTGAAATTCTTGGATTTATGAAAGACGAACTTCTGCGAAAGCATTTGCCAAGGATGTTTTCATTAAT	0	0	0	0	0	0	0	0	0	140	0
Eukaryota	Archaeplastida	Chlorophyta	Mamiellophyceae	Mamiellales	Mamiellaceae	Micromonas	Micromonas_clade_B3	100	100	100	100	100	100	100	97	otu0533	CCAGCTCCAATAGCGTATATTTAAGTTGTTGCAGTTAAAAAGCTCGTAGTTGGATTTCGGTTGAGAACGGCCGGTCCGCCGTTTGGTGTGCACTGGCTGGTTTCAACTTCCTGTAAAGGACGTACTCTGGGTTAACGCTCGGATACGGAGTCTACGTGGTTACTTTGAAAAAATTAGAGTGTTCAAAGCGGGCTTACGCTTGAATATTTCAGCATGGAATAACACTATAGGACTCCTGTCCTATTTCGTTGGTCTCGGGACGGGAGTAATGATTAAGAGGAACAGTTGGGGGCATTCGTATTTCATTGTCAGAGGTGAAATTCTTGGATTTATGAAAGACGAACTTCTGCGAAAGCATTTGCCAAGGATGTTTTCATTAAT	0	0	0	0	0	0	0	0	0	139	0
Eukaryota	Archaeplastida	Chlorophyta	Mamiellophyceae	Mamiellales	Mamiellaceae	Micromonas	Micromonas_commoda_A2	100	100	100	100	100	100	100	100	otu0855	CCAGCTCCAATAGCGTATATTTAAGTTGTTGCAGTTAAAAAGCTCGTAGTTGGATTTCGGTTAAGAGCGACCGGTCCGCCGTTTGGTGTGCACTGGTTGGTTTTAACTTCCTGTAGAGGACGTGCTCTGGGCTTAACGGTCTGGACTCGGAGTCTACGTGGTTACTTTGAAAAAATTAGAGTGTTCAAAGCGGGCTTACGCTTGAATATTTCAGCATGGAATAACACTATAGGACTCCTGTCCTATTTCGTTGGTCTCGGGACGGGAGTAATGAT	0	0	0	0	0	0	0	0	0	21	0
Eukaryota	Archaeplastida	Chlorophyta	Mamiellophyceae	Mamiellales	Mamiellaceae	Micromonas	Micromonas_clade_B3	100	99	99	99	98	98	83	68	otu1030	CCAGCTCCAATAGCGTATATTTAAGTTGTTGCAGTTAAAAAGCTCGTAGTTGGATTTCGGTTGAGAACGGCCGGTCCGCCGTTTGGTGTGCACTGGCTGGTCTCAACTTCCTGTAGAGGACGCGCTCTGGGTTAACGCTCGGACGCGGAGTCTACGTGGTTACTTTGAAAAAATTAGAGTGTTCAAAGCGGGCTTACGCTTGAATATTTCAGCATGGAATAACACTATAGGACTCCTGTCCTATTTCGTTGGTTTTTGGAATCGCCGTAATGATTAATAGGGACAGTCGGGGGCATTAGTACTCACATGCTAGAGGTGAAATCCTTGGATTTTGTGAAGACTAACTTCTGCGAAAGCATTTGCCAAGGATGTTTTCATTAAT	0	0	0	0	0	0	0	0	0	2	0
Eukaryota	Archaeplastida	Chlorophyta	Mamiellophyceae	Mamiellales	Mamiellaceae	Micromonas	Micromonas_polaris	100	100	100	100	100	100	100	93	otu0459	CCAGCTCCAATAGCGTATATTTAAGTTGTTGCAGTTAAAAAGCTCGTAGTTGGATTTCGGTTGAGAACGGCCGGTCCGCCGTTTGGTGTGCACTGGCTGGTCTCAACTTCCTGTAGAGGACGCGCTCTGGGTTAACGCTCGGACGCGGAGTCTACGTGGTTACTTTGAAAAAATTAGAGTGTTCAAAGCGGGCTTACGCTTGAATATTTCAGCATGGAATAACACTATAGGACTCCTGTCCTATTTCGTTGGTCTCGGGACGGGAGTAATGATTAAGGGGAACAGTTGGGGGCATTCGTATTTCATTGTCAGAGGTGAAATTCTTGGATTTATGAAAGACGAACTTCTGCGAAAGCATTTGCCAAGGATGTTTTCATTAAT	0	0	0	0	0	0	0	0	203	0	0
Eukaryota	Archaeplastida	Chlorophyta	Mamiellophyceae	Mamiellales	Mamiellaceae	Micromonas	Micromonas_polaris	100	100	100	100	100	100	99	94	otu0498	CCAGCTCCAATAGCGTATATTTAAGTTGTTGCAGTTAAAAAGCTCGTAGTTGGATTTCGGTTGAGAACGGCCGGTCCGCCGTTTGGTGTGCACTGGCTGGTCTCAACTTCCTGTAGAGGACGCGCTCTGGGTTAACGCTCGGACGCGGAGTCTACGTGGTTACTTTGAAAAAATTAGAGTGTTCAAAGCGGGCTTACGCTTGAATATTTCAGCATGGAATAACACTATAGGACTCCTGTCCTATTTCGTTGGTCTCGGGACGGGAGTAATGATTAAGAGGAACAGTTGGGGGCATTCGTATTTCATTGTCAGAGGTGAAATTCTTGGATTTATGAAAGACGAACTTCTGTGAAAGCATTTGCCAAGGATGTTTTCATTAAT	0	0	0	0	0	0	0	0	163	0	0
Eukaryota	Archaeplastida	Chlorophyta	Mamiellophyceae	Mamiellales	Mamiellaceae	Micromonas	Micromonas_polaris	100	100	100	100	100	100	100	89	otu0622	CCAGCTCCAATAGCGTATATTTAAGTTGTTGCAGTTAAAAAGCTCGTAGTTGGATTTCGGTTGAGAACGGCCGGTCCGCCGTTTGGTGTGCACTGGCTGGCCTCAACTTCCTGTAGAGGACGCGCTCTGGGTTAACGCTCGGACGCGGAGTCTACGTGGTTACTTTGAAAAAATTAGAGTGTTCAAAGCGGGCTTACGCTTGAATATTTCAGCATGGAATAACACTATAGGACTCCTGTCCTATTTCGTTGGTCTCGGGACGGGAGTAATGATTAAGAGGAACAGTTGGGGGCATTCGTATTTCATTGTCAGAGGTGAAATTCTTGGATTTATGAAAGACGAACTTCTGCGAAAGCATTTGCCAAGGATGTTTTCATTAAT	0	0	0	0	0	0	0	0	89	0	0
Eukaryota	Archaeplastida	Chlorophyta	Mamiellophyceae	Mamiellales	Mamiellaceae	Micromonas	Micromonas_polaris	100	100	100	100	100	100	100	95	otu0661	CCAGCTCCAATAGCGTATATTTAAGTTGTTGCAGTTAAAAAGCTCGTAGTTGGATTTCGGTTGAGAACGGCCGGTCCGCCGTTTGGTGTGCACTGGCTGGTCTCAACTTCCTGTAGAGGACGCGCTCTGGGTTAACGCTCGGACGCGGAGTCTACGTGGTTACTTTGAAAAAATTAGAGTGTTCAAAGCGGGCTTACGCTTGAATATTTCAGCATGGAATAACACTATAGGACTCCTGCCCTATTTCGTTGGTCTCGGGACGGGAGTAATGATTAAGAGGAACAGTTGGGGGCATTCGTATTTCATTGTCAGAGGTGAAATTCTTGGATTTATGAAAGACGAACTTCTGCGAAAGCATTTGCCAAGGATGTTTTCATTAAT	0	0	0	0	0	0	0	0	75	0	0
Eukaryota	Archaeplastida	Chlorophyta	Mamiellophyceae	Mamiellales	Mamiellaceae	Micromonas	Micromonas_commoda_A2	100	100	100	100	100	100	99	77	otu0359	CCAGCTCCAATAGCGTATATTTAAGTTGTTGCAGTTAAAAAGCTCGTAGTTGGATTTCGGTTGAGAACGGCCGGTCCGCCGTTTGGTGTGCACTGGTTGGTTTTAACTTCCTGTAGAGGACGTGCTCTGGGCTTAACGGTCTGGACTCGGAGTCTACGTGGTTACTTTGAAAAAATTAGAGTGTTCAAAGCGGGCTTACGCTTGAATATTTCAGCATGGAATAACACTATAGGACTCCTGTCCTATTTCGTTGGTCTCGGGACGGGAGTAATGATTAAGAGGAACAGTTGGGGGCATTCGTATTTCATTGTCAGAGGTGAAATTCTTGGATTTATGAAAGACGAACTTCTGCGAAAGCATTTGCCAAGGATGTTTTCATTAAT	0	0	0	0	0	0	0	342	0	0	0
Eukaryota	Archaeplastida	Chlorophyta	Mamiellophyceae	Mamiellales	Mamiellaceae	Micromonas	Micromonas_polaris	100	100	100	100	100	100	99	90	otu0492	CCAGCTCCAGTAGCGTATATTAAAGTTGTTGCAGTTAAAAAGCTCGTAGTTGGATTTCGGTTGAGAACGGCCGGTCCGCCGTTTGGTGTGCACTGGCTGGTCTCAACTTCCTGTAGAGGACGCGCTCTGGGTTAACGCTCGGACGCGGAGTCTACGTGGTTACTTTGAAAAAATTAGAGTGTTCAAAGCGGGCTTACGCTTGAATATTTCAGCATGGAATAACACTATAGGACTCCTGTCCTATTTCGTTGGTCTCGGGACGGGAGTAATGATTAAGAGGAACAGTTGGGGGCATTCGTATTTCATTGTCAGAGGTGAAATTCTTGGATTTATGAAAGACGAACTTCTGCGAAAGCATTTGCCAAGGATGTTTTCATTAAT	0	0	0	0	0	0	0	169	0	0	0
Eukaryota	Archaeplastida	Chlorophyta	Mamiellophyceae	Mamiellales	Mamiellaceae	Micromonas	Micromonas_polaris	100	100	100	100	100	100	100	95	otu0572	CCAGCTCCAATAGCGTATATTTAAGTTGTTGCAGTTAAAAAGCTCGTAGCTGGATTTCGGTTGAGAACGGCCGGTCCGCCGTTTGGTGTGCACTGGCTGGTCTCAACTTCCTGTAGAGGACGCGCTCTGGGTTAACGCTCGGACGCGGAGTCTACGTGGTTACTTTGAAAAAATTAGAGTGTTCAAAGCGGGCTTACGCTTGAATATTTCAGCATGGAATAACACTATAGGACTCCTGTCCTATTTCGTTGGTCTCGGGACGGGAGTAATGATTAAGAGGAACAGTTGGGGGCATTCGTATTTCATTGTCAGAGGTGAAATTCTTGGATTTATGAAAGACGAACTTCTGCGAAAGCATTTGCCAAGGATGTTTTCATTAAT	0	0	0	0	0	0	0	111	0	0	0
Eukaryota	Archaeplastida	Chlorophyta	Mamiellophyceae	Mamiellales	Mamiellaceae	Micromonas	Micromonas_polaris	100	100	100	100	100	100	100	89	otu0615	CCAGCTCCAATAGCGTATATTTAAGTTGTTGCAGTTAAAAAGCTCGTAGTTGGATTTCGGTTGAGAACGGCCGGTCCGCCGTTTGGTGTGCACTGGCTGGTCTCAACTTCCTGTAGAGGACGCGCTCTGGGTTAACGCTCGGACGCGGAGTCTACGTGGTTACTTTGAAAAAATTAGAGTGTTCAAAGCGGGCTTACGCTTGAATATTTCAGCATGGAATAACACTATAGGACTCCTGTCCTATTTCGTTGGTCTCGGGACGGGAGTAATGATTAAGAGGAACAGTTGGGGGCATTCGTATTTCATTGTCGGAGGTGAAATTCTTGGATTTATGAAAGACGAACTTCTGCGAAAGCATTTGCCAAGGATGTTTTCATTAAT	0	0	0	0	0	0	0	92	0	0	0
Eukaryota	Archaeplastida	Chlorophyta	Mamiellophyceae	Mamiellales	Mamiellaceae	Micromonas	Micromonas_polaris	100	100	100	100	100	100	100	90	otu0635	CCAGCTCCAATAGCGTATATTTAAGTTGTTGCAGTTAAAAAGCTCGTAGTTGGATTTCGGTTGAGAACGGCCGGTCCGCCGTTTGGTGTGCACTAGCTGGTCTCAACTTCCTGTAGAGGACGCGCTCTGGGTTAACGCTCGGACGCGGAGTCTACGTGGTTACTTTGAAAAAATTAGAGTGTTCAAAGCGGGCTTACGCTTGAATATTTCAGCATGGAATAACACTATAGGACTCCTGTCCTATTTCGTTGGTCTCGGGACGGGAGTAATGATTAAGAGGAACAGTTGGGGGCATTCGTATTTCATTGTCAGAGGTGAAATTCTTGGATTTATGAAAGACGAACTTCTGCGAAAGCATTTGCCAAGGATGTTTTCATTAAT	0	0	0	0	0	0	0	83	0	0	0
Eukaryota	Archaeplastida	Chlorophyta	Mamiellophyceae	Mamiellales	Mamiellaceae	Micromonas	Micromonas_polaris	100	100	100	100	100	100	100	95	otu0642	CCAGCTCCAATAGCGTATATTTAAGTTGTTGCAGTTAAAAAGCTCGTAGTTGGATTTCGGTTGAGAACGGCCGGTCCGCCGTTTGGTGTGCACTGGCTGGTCTCAACTTTCTGTAGAGGACGCGCTCTGGGTTAACGCTCGGACGCGGAGTCTACGTGGTTACTTTGAAAAAATTAGAGTGTTCAAAGCGGGCTTACGCTTGAATATTTCAGCATGGAATAACACTATAGGACTCCTGTCCTATTTCGTTGGTCTCGGGACGGGAGTAATGATTAAGAGGAACAGTTGGGGGCATTCGTATTTCATTGTCAGAGGTGAAATTCTTGGATTTATGAAAGACGAACTTCTGCGAAAGCATTTGCCAAGGATGTTTTCATTAAT	0	0	0	0	0	0	0	79	0	0	0
Eukaryota	Archaeplastida	Chlorophyta	Mamiellophyceae	Mamiellales	Mamiellaceae	Micromonas	Micromonas_polaris	100	100	100	100	100	100	98	85	otu0689	CCAGCTCCAATAGCGTATATTTAAGTTGTTGCAGTTAAAAAGCTCGTAGTTGGATTTCGGTTGAGAACGGCCGGTCCGCCGTTTGGTGTGCACTGGCTGGTCTCAACTTCCTGTAGAGGACGCGCTCTGGGCTAACGCTCGGACGCGGAGTCTACGTGGTTACTTTGAAAAAATTAGAGTGTTCAAAGCGGGCTTACGCTTGAATATTTCAGCATGGAATAACACTATAGGACTCCTGTCCTATTTCGTTGGTCTCGGGAAGGGAGTAATGATTAAGAGGAACAGTTGGGGGCATTCGTATTTCATTGTCAGAGGTGAAATTCTTGGATTTATGAAAGACGAACTTCTGCGAAAGCATTTGCCAAGGATGTTTTCATTAAT	0	0	0	0	0	0	0	67	0	0	0
Eukaryota	Archaeplastida	Chlorophyta	Mamiellophyceae	Mamiellales	Mamiellaceae	Micromonas	Micromonas_polaris	100	100	100	100	100	100	100	90	otu0629	CCAGCTCCAATAGCGTATATTTAAGTTGTTGCAGTTAAAAAGCTCGTAGTTGGATTTCGGTTGAGAACGGCCGGTCCGCCGTTTGGTGTGCACTGGCTGGTCTCAACTTCCTGTAGAGGACGCGCTCTGGGTTAACGCTCGGACGCGGAGTCTACGTGGTTACTTTGAAAAAATTAGAGTGTTCAAAGCGGGCTTACGCTTGAATATTTCAGCATGGAATAACACTATAGGACTCCTGTCCTATTTCGTTGGTCTCGGGACGGGAGTAATGATTAAGAGGAACAGTTGGGGGCATTCGTATTTCATTGTCAGAGGTGAAATTCTTGGATTTATGAAAGACGAACTTCTGCGAAAGCATTTGACAAGGATGTTTTCATTAAT	0	0	0	0	0	0	85	0	0	0	0
Eukaryota	Archaeplastida	Chlorophyta	Mamiellophyceae	Mamiellales	Mamiellaceae	Micromonas	Micromonas_polaris	100	100	100	100	100	100	100	96	otu0177	CCAGCTCCAATAGCGTATATTTAAGTTGTTGCAGTTAAAAAGCTCGTAGTTGGATTTCGGTTGAGAACGGCCGGTCCGCCGTTTGGTGTGCACTGGCTGGTCTCAACTTCCTGTAGAGGACGCGCTCTGGGTTAACACTCGGACGCGGAGTCTACGTGGTTACTTTGAAAAAATTAGAGTGTTCAAAGCGGGCTTACGCTTGAATATTTCAGCATGGAATAACACTATAGGACTCCTGTCCTATTTCGTTGGTCTCGGGACGGGAGTAATGATTAAGAGGAACAGTTGGGGGCATTCGTATTTCATTGTCAGAGGTGAAATTCTTGGATTTATGAAAGACGAACTTCTGCGAAAGCATTTGCCAAGGATGTTTTCATTAAT	0	0	0	0	0	1042	0	0	0	0	0
Eukaryota	Archaeplastida	Chlorophyta	Mamiellophyceae	Mamiellales	Mamiellaceae	Micromonas	Micromonas_clade_B3	100	100	100	100	100	100	100	99	otu0677	CCAGCTCCAATAGCGTATATTTAAGTTGTTGCAGTTAAAAAGCTCGTAGTTGGATTTCGTTTGAGAACGGCCGGTCCGCCGTTTGGTGTGCACTGGCTGGTTTCAACTTCCTGTAGAGGACGTACTCTGGGTTAACGCTCGGATACGGAGTCTACGTGGTTACTTTGAAAAAATTAGAGTGTTCAAAGCGGGCTTACGCTTGAATATTTCAGCATGGAATAACACTATAGGACTCCTGTCCTATTTCGTTGGTCTCGGGACGGGAGTAATGATTAAGAGGAACAGTTGGGGGCATTCGTATTTCATTGTCAGAGGTGAAATTCTTGGATTTATGAAAGACGAACTTCTGCGAAAGCATTTGCCAAGGATGTTTTCATTAAT	0	0	0	0	0	69	0	0	0	0	0
Eukaryota	Archaeplastida	Chlorophyta	Mamiellophyceae	Mamiellales	Mamiellaceae	Micromonas	Micromonas_polaris	100	100	100	100	100	100	100	90	otu0204	CCAGCTCCAATAGCGTATATTTAAGTTGTTGCAGTTAAAAAGCTCGTAGTTGGATTTCGGTTAAGAACGGCCGGTCCGCCGTTTGGTGTGCACTGGCTGGTCTCAACTTCCTGTAGAGGACGCGCTCTGGGTTAACGCTCGGACGCGGAGTCTACGTGGTTACTTTGAAAAAATTAGAGTGTTCAAAGCGGGCTTACGCTTGAATATTTCAGCATGGAATAACACTATAGGACTCCTGTCCTATTTCGTTGGTCTCGGGACGGGAGTAATGATTAAGAGGAACAGTTGGGGGCATTCGTATTTCATTGTCAGAGGTGAAATTCTTGGATTTATGAAAGACGAACTTCTGCGAAAGCATTTGCCAAGGATGTTTTCATTAAT	0	0	0	0	815	0	0	0	0	0	0
Eukaryota	Archaeplastida	Chlorophyta	Mamiellophyceae	Mamiellales	Mamiellaceae	Micromonas	Micromonas_polaris	100	100	100	100	100	100	100	95	otu0350	CCAGCTCCAATAGCGTATATTTAAGTTGTTGCAGTTAAAAAGCTCGTAGTTGGATTTCGGTTGAGAACGGCCGGTCCGCCGTTTGGTGTGCACTGGCTGGTCTCAACTTCCTGTAGAGGACGCGCTCTGGGTTAACGCTCGGACGCGGAGTCTACGTGGTTACTTTGAAAAAATTAGAGTGTTCAAAGCGGGCTTACGCTTGAATATTTCAGCATGGAATAACACTATAGGACTCCTGTCCTATTTCGTTGGTCTCGGGATGGGAGTAATGATTAAGAGGAACAGTTGGGGGCATTCGTATTTCATTGTCAGAGGTGAAATTCTTGGATTTATGAAAGACGAACTTCTGCGAAAGCATTTGCCAAGGATGTTTTCATTAAT	0	0	0	364	0	0	0	0	0	0	0
Eukaryota	Archaeplastida	Chlorophyta	Mamiellophyceae	Mamiellales	Mamiellaceae	Micromonas	Micromonas_polaris	100	100	100	100	100	100	100	92	otu0437	CCAGCTCCAATAGCGTATATTTAAGTTGTTGCAGTTAAAAAGCTCGTAGTTGGATTTCGGTTGAGAACGGCCGGTCCGCCGTTTGGCGTGCACTGGCTGGTCTCAACTTCCTGTAGAGGACGCGCTCTGGGTTAACGCTCGGACGCGGAGTCTACGTGGTTACTTTGAAAAAATTAGAGTGTTCAAAGCGGGCTTACGCTTGAATATTTCAGCATGGAATAACACTATAGGACTCCTGTCCTATTTCGTTGGTCTCGGGACGGGAGTAATGATTAAGAGGAACAGTTGGGGGCATTCGTATTTCATTGTCAGAGGTGAAATTCTTGGATTTATGAAAGACGAACTTCTGCGAAAGCATTTGCCAAGGATGTTTTCATTAAT	0	0	0	221	0	0	0	0	0	0	0
Eukaryota	Archaeplastida	Chlorophyta	Mamiellophyceae	Mamiellales	Mamiellaceae	Micromonas	Micromonas_polaris	100	100	100	100	100	100	100	90	otu0284	CCAGCTCCAATAGCGTATATTTAAGTTGTTGCAGTTAAAAAGCTCGTAGTTGGATTTCGGTTGAGAACGGCCGGTCCGCCGTTTGGTGTGCACTGGCTGGTCTCAACTTCCTGTAGAGGACGCGCTCTGGGTTAACGCTCGGACGCGGAGTCTACGTGGTTACTTTGAAAAAATTAGAGTGTTCAAAGCGGGCTTACGCTTGAATATTTCAGCATGGAATAACACTATAGGACTCCTGTCCTATTTTGTTGGTCTCGGGACGGGAGTAATGATTAAGAGGAACAGTTGGGGGCATTCGTATTTCATTGTCAGAGGTGAAATTCTTGGATTTATGAAAGACGAACTTCTGCGAAAGCATTTGCCAAGGATGTTTTCATTAAT	0	0	508	0	0	0	0	0	0	0	0
Eukaryota	Opisthokonta	Fungi	Microsporidiomycota	Microsporidiomycotina	Microsporidiomycotina_X	Microsporidium	Microsporidium_sp.	100	100	100	100	100	100	94	94	otu0781	CCAGCTCCAGGGGTGTCTATGATGATTGCTGCGATTAAAAGGTCCGTAGTCGAATTTAGATAATTGTTTGTAATATGTTTGTTAAAAGGATAGAGAGAACAATTACCTAAATGAAAGGAATAGCAAGGGGCTGGTTAATCGAGTAACGAGAGGTGAAATTTGATGACTTACTCGGGAGAAACAGAGGCGAAAGCGCCAGTCAAGTGTAACTCCTATGATCAAGAACGAAA	0	0	0	0	0	0	0	0	0	39	0
Eukaryota	Stramenopiles	Ochrophyta	MOCH-3	MOCH-3_X	MOCH-3_XX	MOCH-3_XXX	MOCH-3_XXX_sp.	100	100	100	100	100	100	100	100	otu0338	CCAGCTCCAATAGCGTATATTAAAGTTGTTGCAGTTAAAAAGCTCGTAGTTGGATTTCTGATTGAGACATCAGGTCGGGTCCGAGAGGATCATGTACTTTGATTTGTTTTGATCATCCTTGGGGAGAGCAATTCTGGCATTAAGTTGTCGGGGTTGGGATCCTCATCGTTTACTGTGAAAAAATTAGAGTGTTCAAAGCAGGCCTCGGCCTCTGAATACATTAGCATGGAATAATAAGATAGGACTTTGGTGGTCTATTTTGTTGGTTTGCACGCCAAAGTAATGATTAATAGGGATAGTTGGGGGTATTCGTATTCAATTGTCAGAGGTGAAATTCTTGGATTTATGGAAGACGAACTACTGCGAAAGCATTTACCAAGGATGTTTTCATTAAT	0	0	0	0	0	0	395	0	0	0	0
Eukaryota	Opisthokonta	Fungi	Basidiomycota	Agaricomycotina	Agaricomycetes	Mrakiella	Mrakiella_aquatica	100	100	100	100	100	100	92	92	otu0154	CCAGCTCCAATAGCGTATATTAAAGTTGTTGCAGTTAAAAAGCTCGTAGTTGAACTTCAGGCTTGGTTGATTGGTCCGCCTCACGGTGTGTACTGTTCGACCGAGCCTTACCTCTTGGTGAGCCAGCATGCCGTTTATTCGGTGTGTTGGGGAACCAGGATTTTTACTTTGAAAAAATTAGAGTGTTCAAAGCAGGCCTATGCCCGAATACATTAGCATGGAATAATAGAATAGGACGTGCGGTTCTATTTTGTTGGTTTCTAGGATCGCCGTAATGATTAATAGGGATAGTTGGGGGCATTAGTATTCAGTTGCTAGAGGTGAAATTCTTGGATTTACTGAAGACTAACTACTGCGAAAGCATTTGCCAAGGATGTTTTCATTAAT	0	0	0	0	0	0	0	72	1205	0	0
Eukaryota	Opisthokonta	Fungi	Basidiomycota	Agaricomycotina	Agaricomycetes	Mycena	Mycena_plumbea	100	100	100	100	100	100	95	60	otu0348	CCAGCTCCAATAGCGTATATTAAAGTTGTTGCAGTTAAAAAGCTCGTAGTTGAACTTCAGACCTGGTCGAGTGGTCCGCCTAACGGTGTGTACTGCTTGACTGGGCCTTACCTCTTGGTGAGCCGGCGTGCCCTTTATTGGTGTGCGTCGGGGAACCAGGACTTTTACCTTGAGAAAATTAGAGTGTTCAAAGCAGGCCTATGCCCGAATACATTAGCATGGAATAATAGAATAGGACGTGCGGTTCTATTTTGTTGGTTTCTAGAGTCGCCGTAATGATTAATAGGGATAGTTGGGGGCATTGGTATTGAGTCGCTAGAGGTGAAATTCTTGGATTGACTCAAGACCGACTATTGCGAAAGCATTTGCCAAGGATGTTTTCATTAAT	0	0	0	0	0	0	0	0	0	366	0
Eukaryota	Opisthokonta	Fungi	Basidiomycota	Agaricomycotina	Agaricomycetes	Mycena	Mycena_plumbea	100	100	100	100	100	100	44	27	otu0483	CCAGCTCCAATAGCGTATATTAAAGTTGTTGCAGTTAAAAAGCTCGTAGTTGAACTTCAGACCTGGCCGGGTGGTCCGCCTAACGGTGTGTACTGTCTGGCCGGGCCTTACCTCTTGGTGAGCCGGCGTGCCCTTTATTGGTGTGCGTCGGGGAACCAGGACTTTTACCTTGAGAAAATTAGAGTGTTCAAAGCAGGCCTATGCCCGAATACATTAGCATGGAATAATAGAATAGGACGTGCGGTTCTATTTTGTTGGTTTCTAGAGTCGCCGTAATGATTAATAGGGATGGTTGGGGGCATTGGTATTAAGTCGCTAGAGGTGAAATTCTTGGATTGACTTAAGACCGACTATTGCGAAAGCATTTGCCAAGGACGTTTTCATTAAT	0	0	0	0	0	0	0	181	0	0	0
Eukaryota	Archaeplastida	Chlorophyta	Chlorophyceae	Sphaeropleales	Sphaeropleales_X	Mychonastes	Mychonastes_sp.	100	100	100	100	100	100	100	99	otu0515	CCAGCTCCAATAGCGTATATTTAAGTTGTTGCAGTTAAAAAGCTCGTAGTTGGATTTCGGGCGTGTCGCGTTGGTCCGCCAATGGTGAGTACTGGCGTCGGCGCGCCTTCCTGCCGGGGACGGGCTCCTGGGCTTCACTGTCTGGGACTCGGAGTCGGCGACGTTACTTTGAGAAAATTAGAGTGTTCAAAGCAGGCCTACGCTCGAATACTTTAGCATGGAATAACACGATAGGACTCTGGCCTATCCTGTTGGTCTGTAGGACCGGAGTAATGATTAAGAGGGACAGTCGGGGGCATTCGTATTTCATTGTCAGAGGTGAAATTCTTGGATTTATGAAAGACGAACCACTGCGAAAGCATTTGCCAAGGATGTTTTCATTAAT	0	0	0	0	0	0	0	0	0	149	0
Eukaryota	Stramenopiles	Ochrophyta	Eustigmatophyceae	Eustigmatophyceae_X	Eustigmatophyceae_XX	Nannochloropsis	Nannochloropsis_granulata	100	100	100	100	100	100	100	45	otu0110	CCAGCTCCAATAGCGTATACTAAAGTTGTTGCAGTTAAAAAGCTCGTAGTTGGATTTCTGGCAGGGACGGCTGGTCGGCTCCGATAAGGGGCCGTACTGTTGTTTGTTTCTGTCATCCTTGGGGAGAGCGATTCTGGCATTAAGTTGTTGGGGTCGGGATCCCTATCTTTTACTGTGAAAAAATTAGAGTGTTCAAAGCAGGCTTAGGCCCTGAATACATTAGCATGGAATAATAAGATACGACCTTGGTGGTCTATTTTGTTGGTTTGCACGCCAAGGTAATGATTAATAGGGATAGTTGGGGGTATTCGTATTCAATTGTCAGAGGTGAAATTCTTGGATTTATGGAAGACGAACTACTGCGAAAGCATTTACCAAGGATGTTTTCATTAAT	0	0	553	0	0	0	0	1099	0	191	0
Eukaryota	Stramenopiles	Ochrophyta	Eustigmatophyceae	Eustigmatophyceae_X	Eustigmatophyceae_XX	Nannochloropsis	Nannochloropsis_granulata	100	100	100	100	100	100	100	63	otu0235	CCAGCTCCAATAGCGTATACTAAAGTTGTTGCAGTTAAAAAGCTCGTAGTTGGATTTCTGGCAGGGACGGCTGGTCGGCTCCGATAAGGGGCCCTACTGTTGTTTGTTTCTGTCATCCTTGGGGAGAGCGATTCTGGCATTAAGTTGTTGGGGTCGGGATCCCTATCTTTTACTGTGAAAAAATTAGAGTGTTCAAAGCAGGCTTAGGCCCTGAATACATTAGCATGGAATAATAAGATACGACCTTGGTGGTCTATTTTGTTGGTTTGCACGCCAAGGTAATGATTAATAGGGATAGTTGGGGGTATTCGTATTCAATTGTCAGAGGTGAAATTCTTGGATTTATGGAAGACGAACTACTGCGAAAGCATTTACCAAGGATGTTTTCATTAAT	0	0	0	0	0	698	0	0	0	0	0
Eukaryota	Stramenopiles	Ochrophyta	Bacillariophyta	Bacillariophyta_X	Raphid-pennate	Naviculales	Naviculales_sp.	100	100	100	100	100	100	99	99	otu0378	CCAGCTCCAATAGCGTATATTAAAGTTGTTGCAGTTAAAAAGCTCGTAGTTGGATTTGTGGTGGTTCCCGAGGTCCAAATTTTGGTACTATCGGGCGCCGCCATCCTTGGGTGGAACCTGTGTGGCATTAGGTTGTCGTGCAGGGGATGCCCATCTTTTACTGTGAAAAAATTAGAGTGTTCAAAGCAGGCTTACGCCGTTGAATGTATTAGCATGGAATAACATTATACGACTTTGGATCTATTTTGTTGGTTTGCGCTCCGAAGTAATGATTAACAGGGACAGTTGGGGGTATTCGTATTCCATTGTCAGAGGTGAAATTCTTGGATTTCTGGAAGACGAACTACTGCGAAAGCATTTACCAAGGATGTTTTCATTAAT	0	0	0	0	0	0	308	0	0	0	0
Eukaryota	Opisthokonta	Fungi	Basidiomycota	Agaricomycotina	Agaricomycetes	Nematoloma	Nematoloma_longisporum	100	100	100	100	100	100	53	53	otu0209	CCAGCTCCAATAGCGTATATTAAAGTTGTTGCAGTTAAAAAGCTCGTAGTTGAATTTCAGACCTGGCCGGGTGGTCCGCTTAACGGCGTGTACTGTCTGGCTGGGCCTTACCTCTTGGTGAGCCGGCGTATGCTTTTTTAGTGTGCGTCGGGGAACCAGGACTTTTACCTTGAGAAAATTAGAGTGTTCAAAGCAGGCCTATGCCCGAATACATTAGCATGGAATAATAAAATAGGACGTGCGGTTCTATTTTGTTGGTTTCTAGAGTCGCCGTAATGATTAATAGGGATAGTTGGGGGCATTGGTATTGAGTCGCTAGAGGTGAAATTCTTGGATTGACTCAAGACCAACTATTGCGAAAGCATTTGCCAAGGATGTTTTCATTAAT	0	0	0	0	0	0	0	0	0	38	0
Eukaryota	Archaeplastida	Chlorophyta	Chlorophyceae	Chlamydomonadales	Chlamydomonadales_X	Neochlorosarcina	Neochlorosarcina_sempervirens	100	100	100	100	100	100	28	20	otu0634	CCAGCTCCAATAGCGTATATTTAAGTTGTTGCAGTTAAAAAGCTCGTAGTTGGATTTCGGGTGGGTTGGCGCGGTCCGCCTCTGGTGTGCACTGCGTCGGTCCACCTTCCAGCCGGGGACGGGCTCCTGGGCTTCACTGTCTGGGACTCGGAGTCGGCGATGTTACTTTGAGTAAATTAGAGTGTTCAAAGCAAGCCTACGCTCTGAATACGTTAGCATGGAATAACGCGATAGGACTCTGGCCTATCCGTTGGTCTGTGGGACCGGAGTAATGATTAAGAGAGACAGTCGGGGGCATTCGTATTCCGTTGTCAGAGGTGAAATTCTTGGATTTACGGAAGACGAACTTCTGCGAAAGCATTTGCCAAGGATGTTTTCATTAAT	0	0	0	0	0	0	0	67	0	17	0
Eukaryota	Archaeplastida	Chlorophyta	Trebouxiophyceae	Chlorellales	Chlorellales_X	Neocystis	Neocystis_brevis	100	100	100	84	53	53	44	44	otu0991	CCAGCTCCAATAGCGTATATTAAAGTTGTTGCAGTTAAAAAGCTCGTAGTCGGCGAGGTTACTTTGAGTAAATTAGAGTGTTCAAAGCAGGCCTACGCTCTGAATACATTAGCATGGAATAACACGATAGGACTCTGGCCTATCTTGTTGGTCTGTAGGACCGGAGTAATGATTAAGAGGGACAGTCGGGGGCATTCGTATTTCATTGTCAGAGGTGAAATTCTTGGATTTATGAAAGACGAACTACTGCGAAAGCATTTGCCAAGGATGTTTTCATTAAT	0	0	0	0	0	0	0	3	0	0	0
Eukaryota	Rhizaria	Cercozoa	Endomyxa	Novel-clade-9	Novel-clade-9_X	Novel-clade-9_XX	Novel-clade-9_XX_sp.	100	100	100	100	100	100	100	100	otu0479	CCAGCTCCAATAGCGTATATTAAAGTTGTTGCAGTTAAAAAGCTCGTAGTTGGATTTCTGGCTGTGCTTGGCGTGTCCGTGTTCCAGAAGGGACGTGTGTACGCGTCGAGTCGGTCAACAATTCTGGATGTCCACGAGGCTCTTGATTGAGTGTTCGTTGGTTTTACGTCCAGATCATTTACTTTGAGAAAATTAGAGTGTTCAAGGCAGGCATTAGTTGCCGTGAATATGTTAGCATGGAATAATAAGATAGGGCTTTGGTCGTATTTTGTTGGTTTCTACAGCCGAAGTAATGATTGATAGGGATAGTTGGGGGTGCTAGTATTCTGCGGCCAGAGGTGAAATTCTGTGATTCGCGGAGGACTGACTTATGCGAAAGCATTCACCAAGGATGTCTTC…	0	0	0	0	0	0	0	185	0	0	0
Eukaryota	Rhizaria	Cercozoa	Filosa-Granofilosea	Filosa-Granofilosea_X	Novel-Gran-234	Novel-Gran-234_X	Novel-Gran-234_X_sp.	100	97	97	91	90	89	89	89	otu0882	CCAGCTCCAATAGCGTATATTAAAGTTGTTGCAGTTAAAAAGCTCGTAGTTGGATTTCTGGTATGGTGCGCCTGGTCCGCCCCGTTTAGGTGTGTGAGTATCGGCGCGCGCCTGCCATCCTTTTGCGGAGCGTTCCTACCTTTCATTAGGCCGGGATCGCGACGTGGATTGTTTACTTTGAAAAAATTAGAGTGTTTCAAGCAGGCTTTATGCTGTGAATACATTAGCATGGAATAATAAGATAGGACTTCGGTACTATTTTGTTGGTTTCTGGGACTGAAGTAATGATTGATAGGGATAGTTGGGGGTGCTAGTATTTAACGGCCAGAGGTGAAATTCTTGGATTCGTTAAAGACTAACTTATGCGAAAGCATTCACCAAGGATGTCTTCTTTAAT	0	0	0	0	0	0	0	12	0	0	0
Eukaryota	Rhizaria	Cercozoa	Chlorarachniophyceae	Chlorarachniophyceae_X	NPK2-lineage	NPK2-lineage_X	NPK2-lineage_X_sp.	100	100	100	100	100	100	100	100	otu0560	CCAGCTCCAATAGCGTATATTAAAGTTGTTGCAGTTAAAAAGCTCGTAGTTGGATTTCAGTCTTAATTCGTCTGGCCCGCTCCCTTGAGGAGCCGAGTGCCGGTTGCGAATTGGACTTCCTTCTAGCATGAATCTCCTACCGTTATGCGGCCGGGAAGGACATCTGGATCATTTACTTTGAAGAAATTAGAGTGTTCAAAGCAAGCTTACGCTGTGAATATATTAGCATGGAATAATAACATAGGACTCGGGTTCTATTTTGTTGGTTTCTAGGACTCAAGTAATGATTGATAGGGACAGTTGGGGGTGCTGCTATTATATGGCCAGAGGTGAAATTCACGGATTCATATAAGAGCAACTTATGCGAAAGCATTCACCAAGGATGTCTTCTTTAAT	0	0	0	0	0	0	0	53	0	66	0
Eukaryota	Rhizaria	Cercozoa	Chlorarachniophyceae	Chlorarachniophyceae_X	NPK2-lineage	NPK2-lineage_X	NPK2-lineage_X_sp.	100	100	100	100	100	100	100	100	otu0770	CCAGCTCCAATAGCGTATATTAAAGTTGTTGCAGTTAAAAAGCTCGTAGTTGGATTTCAGCCTCAATTCGTCTGGCCCGCTCCCTTGAGGAGCCGAGTGCCGGTTGCGAATTGGACTTCCTTCTAGCATGAATCTCCTACCGTTATGCGGCCGGGAAGGACATCTGGATCATTTACTTTGAAGAAATTAGAGTGTTCAAAGCAAGCTTACGCTGTGAATATATTAGCATGGAATAATAACATAGGACTCGGGTTCTATTTTGTTGGTTTCTAGGACTCAAGTAATGATTGATAGGGACAGTTGGGGGTGTTGCTATTATATGGCCAGAGGTGAAATTCACGGATTCATATAAGAGCAACTTATGCGAAAGCATTCACCAAGGATGTCTTCTTTAAT	0	0	0	0	0	0	0	0	0	41	0
Eukaryota	Rhizaria	Cercozoa	Chlorarachniophyceae	Chlorarachniophyceae_X	NPK2-lineage	NPK2-lineage_X	NPK2-lineage_X_sp.	100	100	100	100	100	100	100	100	otu0466	CCAGCTCCAATAGCGTATATTAAAGTTGTTGCAGTTAAAAAGCTCGTAGTTGGATTCCAGTCTTAATTCGTCTGGCCCGCTCCCTTGAGGAGCCGAGTGCCGGTTGCGAATTGGACTTCCTTCTAGCATGAATCTCCTACCGTTATGCGGCCGGGAAGGACATCTGGATCATTTACTTTGAAGAAATTAGAGTGTTCAAAGCAAGCTTACGCTGTGAATATATTAGCATGGAATAATAACATAGGACTCGGGTTCTATTTTGTTGGTTTCTAGGACTCAAGTAATGATTGATAGGGACAGTTGGGGGTGCTGCTATTATATGGCCAGGGGTGAAATTCACGGATTCATATAAGAGCAACTTATGCGAAAGCATTCACCAAGGATGTCTTCTTTAAT	0	0	0	0	0	0	0	195	0	0	0
Eukaryota	Rhizaria	Cercozoa	Chlorarachniophyceae	Chlorarachniophyceae_X	NPK2-lineage	NPK2-lineage_X	NPK2-lineage_X_sp.	100	100	100	100	100	100	100	100	otu0614	CCAGCTCCAATAGCGTATATTAAAGTTGTTGCAGTTAAAAAGCTCGTAGTTGGATTCCAGTCTTAATTCGTCTGGCCCGCTCCCTTGAGGAGCCGAGTGCCGGTTGCGGATTGGACTTCCTTCTAGCATGAATCTCCTACCGTTATGCGGCCGGGAAGGACATCTGGATCATTTACTTTGAAGAAATTAGAGTGTTCAAAGCAAGCTTACGCTGTGAATATATTAGCATGGAATAATAACATAGGACTCGGGTTCTATTTTGTTGGTTTCTAGGACTCAAGTAATGATTGATAGGGACAGTTGGGGGTGCTGCTATTATATGGCCAGGGGTGAAATTCACGGATTCATATAAGAGCAACTTATGCGAAAGCATTCACCAAGGATGTCTTCTTTAAT	0	0	0	0	0	0	0	92	0	0	0
Eukaryota	Rhizaria	Cercozoa	Chlorarachniophyceae	Chlorarachniophyceae_X	NPK2-lineage	NPK2-lineage_X	NPK2-lineage_X_sp.	100	100	100	100	100	100	100	100	otu0703	CCAGCTCCAATAGCGTATATTAAAGTTGTTGCAGTTAAAAAGCTCGTAGTTGGATTTCAGTCTTAACTCGTCTGGCCCGCTCCCTTGAGGAGCCGAGTGCCGGTTGCGAGTTGGACTTCCTTCTAGCATGGAACCTCTACCGTTATGCGGCCGGGGGGGACATCTGGATCATTTACTTTGAAGAAATTAGAGTGTTCAAAGCAAGCTTACGCTGTGAATATATTAGCATGGAATAATAACATAGGACTTTGTTTCTATTTTGTTGGTTTCTAGAAACGAGTAATGATTGATAGGGACAGTTGGGGGTGCTGCTATTATATGGCCAGAGGTGAAATTCACGGATTCATATAAGAGCAACTTATGCGAAAGCATTCACCAAGGATGTCTTCTTTAAT	0	0	0	0	0	0	0	60	0	0	0
Eukaryota	Archaeplastida	Chlorophyta	Chlorophyceae	Oedogoniales	Oedogoniales_X	Oedogonium	Oedogonium_sp.	100	100	100	100	100	100	66	54	otu0388	CCAGCTCCAATAGCGTATATTTAAGTTGTTGCAGTTAAAAAGCTCGTAGTTGGATTTCGGGTGAGCCTCGCCGGTCCGCCATTGGTGAGCACTGGCGGGGGTTACCTTCTTGCCGGGGACGGGCTCCTGGGCTTAATTGTCCGGGACTCGGAGTCGGCGTTGCTACTTTGAGTAAAACGGAGTGTTCAAAGCAAGCCTACGCTTGAACGATATAGCATGGAATAGCGTGATAGGACTCTGGCCTATCCCGTTGGTCTGTGGGCATGGAGTAATGATTAAGAGGGACAGTCGGGGGCATTAGTATTTCATTGTCAGAGGTGAAATTCTTGGATTTATGAAAGACTAACTTCTGCGAAAGCATTTGCCAAGGATGTTTTCATTAAT	0	294	0	0	0	0	0	0	0	0	0
Eukaryota	Stramenopiles	Pseudofungi	Oomycota	Oomycota_X	Oomycota_XX	Oomycota_XXX	Oomycota_XXX_sp.	100	100	100	100	100	83	83	83	otu0838	CCAGCTCCAATAGCGTATATTAAAGTTGTTGCAGTTAAAAAGCTCGTAGTTGGATTTCTGACATGACTGTCCGGTCCTTTTCATGTATTTGAAAAGCGTACGTGGACTGTTGCGTCATTTTTTGTGAGGATGTTTTGCTGTCATTAAGTTGATGGTGGAATGGACTTGCATCGTTTACTGTGAAAAAATTAGAGTGTTTAAAGCAGGCGTTTGCCTCATCTTGAATACATTAGCATGGAATAATAAAATATGACTTTGGTGGTCTATTTTGTTGGTTTGCACACCAGAGTAATGATTAATAGGGACAGTTGGGGGTATTCATATTTTAGTGTCAGAGGTGAAATTCTTGGATCGCTGAAAGATGAGCTTAGGCGAAAGCATTTACCAAGGATGTTTTCA…	0	0	0	0	0	0	0	0	0	26	0
Eukaryota	Archaeplastida	Chlorophyta	Mamiellophyceae	Mamiellales	Bathycoccaceae	Ostreococcus	Ostreococcus_tauri	100	100	100	100	100	100	100	90	otu0880	CCAGCTCCAATAGCGTATATTTAAGTTGTTGCAGTTAAAAAGCTCGTAGTCGGATTTTGGCTGAGAACGGTCGGTCCGCCGTTAGGTGTGCACTGACTGGTCTCAGCTTCCTGGTGAGGAGGTGTGCTTCACGGCCACTTAGTCACCGTGGTTACTTTGAAAAAATTAGAGTGTTCAAAGCGGGCTTACGCTTGAATATATTAGCATGGAATAACACCATAGGACTCCTGTCCTATTTCGTTGGTCTCGGGACGGGAGTAATGATTAAGAGGAACAGTTGGGGGCATTCGTATTTCATTGTCAGAGGTGAAATTCTTGGATTTATGAAAGACGAACTTCTGCGAAAGCATTTGCCAAGGATGTTTTCACTGAT	0	0	0	0	0	0	0	0	0	13	0
Eukaryota	Archaeplastida	Chlorophyta	Mamiellophyceae	Mamiellales	Bathycoccaceae	Ostreococcus	Ostreococcus_tauri	100	100	100	100	100	100	100	96	otu0570	CCAGCTCCAATAGCGTATATTTAAGTTGTTGCAGTTAAAAAGCTCGTAGTCGGACTTTGGCTGAGAACGGTCGGTCCGCCGTTAGGTGTGCACTGACTGGTCTCAGCTTCCTGGTGAGGAGGTGTGCTTCACGGCCACTTAGTCACCGTGGTTACTTTGAAAAAATTAGAGTGTTCAAAGCGGGCTTACGCTTGAATATATTAGCATGGAATAACACCATAGGACTCCTGTCCTATTTCGTTGGTCTCGGGACGGGAGTAATGATTAAGAGGAACAGTTGGGGGCATTCGTATTTCATTGTCAGAGGTGAAATTCTTGGATTTATGAAAGACGAACTTCTGCGAAAGCATTTGCCAAGGATGTTTTCATTGAT	0	0	0	0	0	0	0	112	0	0	0
Eukaryota	Archaeplastida	Chlorophyta	Mamiellophyceae	Mamiellales	Bathycoccaceae	Ostreococcus	Ostreococcus_tauri	100	100	100	100	100	100	100	96	otu0415	CCAGCTCCAATAGCGTATATTTAAGTTGTTGCAGTTAAAAAGCTCGTAGTCGGACTTTGGCTGAGAACGGTCGGTCCGCCGTTAGGTGTGCACTGACTGGTCTCAGCTTCCTGGTGAGGAGGTGTGCTTCACGGCCACTTAGTCACCGTGGTTACTTTGAAAAAATTAGAGTGTTCAAAGCGGGCTTACGCTTGAATATATTAGCATGGAATAACACCATAGGACTCCTGTCCTATTTTGTTGGTCTCGGGACGGGAGTAATGATTAAGAGGAACAGTTGGGGGCATTCGTATTTCATTGTCAGAGGTGAAATTCTTGGATTTATGAAAGACGAACTTCTGCGAAAGCATTTGCCAAGGATGTTTTCATTAAT	0	0	0	0	0	0	253	0	0	0	0
Eukaryota	Alveolata	Dinoflagellata	Oxyrrhea	Oxyrrhinales	Oxyrrhinaceae	Oxyrrhis	Oxyrrhis_marina	100	100	100	100	100	100	100	68	otu0061	CCAGCTCCAAGAGTGTATATTAAAGTTGTTGCGGTTGAAAAGCTCGTAGTTGGATTTATGCTATGCTGGTACAGTCGACCCCCTGGGTAGGACTTGTATTGTTGCATTGCACACTGTAGAATTTGTGTATGTTTTTCAGTAAATGTGCAGAATACTACTTAGTTACTTTGAGGAAAGTGGAGTGTCACACGCAGGTTGCGCCGTGAACATGCTAGCATGGCATGACGCTGTATGACTACGAGTCTTTTTGAACGGTTTCGGGACACGTGGTAATGATTGATATGAGGTGTTGGGGATACTCATATTTGACAGTTAGAGGTGAAATTCTTGGATTTGTCAAAGATGAACAAATGCAATAGCATTTATCATGGATGTTTCATTTGAT	0	2354	0	0	0	0	0	710	850	0	0
Eukaryota	Alveolata	Dinoflagellata	Oxyrrhea	Oxyrrhinales	Oxyrrhinaceae	Oxyrrhis	Oxyrrhis_sp.	100	100	100	100	100	100	100	62	otu0626	CCAGCTCCAAGAGTGTATATTAAAGTTGTTGCGGTTGAAAAGCTCGTAGTTGGATTTATGCTATGCTGGTACAGTCGACCCCCTGGGTAGGACTTGTATTGTTGCATTGCACACTGTAGAATTTGTGTATGCTTTTCAGTAAATGTGCAGAATACTACTTAGTTACTTTGAGGAAAGTGGAGTGTCACACGCAGGTTGCGCCGTGAACATGCTAGCATGGCATGACGCTGTATGACTACGAGTCTTTTTGAACGGTTTCGGGACACGTGGTAATGATTGATATGAGGTGTTGGGGATACTCATATTTGACAGTTAGAGGTGAAATTCTTGGATTTGTCAAAGATGAACAAATGCAATAGCATTTATCATGGATGTTTCATTTGAT	0	0	0	0	0	0	0	86	0	0	0
Eukaryota	Stramenopiles	Ochrophyta	Chrysophyceae	Chrysophyceae_X	Chrysophyceae_Clade-F	Paraphysomonas	Paraphysomonas_sp.	100	100	100	100	100	100	92	55	otu1085	ACCAGCTCCAATAGCGTATACTAAAGTTGTTGCAGTTAAAAAGCTCGTAGTTGAATTTCTGGTCGTGGCGACCGGTCCGCCCCTCACGGGGTGTGCACCTGGTCTCTGCGTCCATCCTCGGGGAGAGCGTATCTGGCATTCAGTTGTCGGGTGCGGGATCCTCGTCATTTACTGTGAGCAAAATAGAGTGTTCAAAGCAGGCTTAGGCCGTTGAATACATTAGCATGGAATAATAAGATAGGACCTTGGTCTATTTTGTTGGTTTGCATTCCAAGGTAATGATTAATAGGGATAGTTGGGGGTATTCGTATTCAATTGTCAGAGGTGAAATTCTTGGATTTATGGAAGACGAACTACTGTGAAAGCATTTACCAAGGATGTTTTCATTAAT	0	0	0	0	0	0	0	0	0	0	91
Eukaryota	Stramenopiles	Ochrophyta	Chrysophyceae	Chrysophyceae_X	Chrysophyceae_Clade-F	Paraphysomonas	Paraphysomonas_imperforata	100	100	100	100	100	100	98	80	otu0429	CCAGCTCCAATAGCGTATACTAAAGTTGTTGCAGTTAAAAAGCTCGTAGTTGAATTTCTGGTCGTGGCGACCGGTCCGCCCCTCACGGGGTGTGCACCTGGTCTCTGCGTCCATCCTCGGGGAGAGCGCGTCTGGCATTCAGTTGTCGGGCGCGGGATCCTCGTCATTTACTGTGAGCAAAATAGAGTGTTCAAAGCAGGCTTAGGCCGTTGAATACATTAGCATGGAATAATAAGATAGGACCTTGGTTTATTTTGTTGGTTTGCATTCCAAGGTAATGATTAATAGGGATAGTTGGGGGTATTCGTATTCAATTGTCAGAGGTGAAATTCTTGGATTTATGGAAGACGAACTACTGCGAAAGCATTTACCAAGGATGTTTTCATTAAT	0	0	0	0	0	0	0	0	0	228	0
Eukaryota	Stramenopiles	Ochrophyta	Chrysophyceae	Chrysophyceae_X	Chrysophyceae_Clade-F	Paraphysomonas	Paraphysomonas_butcheri	100	100	100	79	79	25	13	10	otu0823	CCAGCTCCAATAGCGTATACTAAAGTTGTTGCAGTTAAAAAGCTCGTAGTTGGATTTCTGGTCGCTGGTTTCGGTCCGCCCCTCACGGGGTGTGTACCTGAAATTGGCAGCCATCCTCGAGAAGAGCATGCCTGGTATTAAGTTATCGGGTATGGGATTCTCGTCATTTACTGTGAGCAAAATAGAGTGTTCAAAGCAGGCTTAGGCCGTTGAATACATTAGCATGGAATAATAAGATAAGACCTTGGCCTATTTTGTTGGTTTGCACTCCGAGGTAATGATTAATAGGGATAGTTGGGGGTATTTGTATTCAATTGTCAGAGGTGAAATTCTTGGATTTATGGAAGACAAACTACTGCGAAAGCATTTACCAAGGATGTTTTCATTAAT	0	0	0	0	0	0	0	0	0	29	0
Eukaryota	Stramenopiles	Ochrophyta	Chrysophyceae	Chrysophyceae_X	Chrysophyceae_Clade-F	Paraphysomonas	Paraphysomonas_imperforata	100	100	100	100	100	100	100	99	otu0056	CCAGCTCCAATAGCGTATACTAAAGTTGTTGCAGTTAAAAAGCTCGTAGTTGAATTTCTGGTCGTGGCGACCGGTCCGCCCCTCACGGGGTGTGCACCTGGTCTCTGCGTCCATCCTCGGGGAGAGCGCGTCTGGCATTCAGTTGTCGGGCGCGGGATCCTCGTCATTTACTGTGAGCAAAATAGAGTGTTCAAAGCAGGCTTAGGCCGTTGAATACATTAGCATGGAATAATAAGATAGGACCTTGGTCTATTTTGTTGGTTTGCATTCCAAGGTAATGATTAATAGGGATAGTTGGGGGTATTCGTATTCAATTGTCAGAGGTGAAATTCTTGGATTTATGGAAGACGAACTACTGCGAAAGCATTTACCAAGGATGTTTTCATTAAT	0	0	0	2243	0	457	515	204	702	2	0
Eukaryota	Stramenopiles	Ochrophyta	Chrysophyceae	Chrysophyceae_X	Chrysophyceae_Clade-F	Paraphysomonas	Paraphysomonas_imperforata	100	100	100	100	100	100	100	97	otu0737	CCAGCTCCAATAGCGTATACTAAAGTTGTTGCAGTTAAAAAGCTCGTAGTTGAATTTCTGGTCGTGGCGACCGGTCCGCCCCTCACGGGGTGTGCACCTGGTCTCTGCGTCCATCCTCGGGGAGAGCGCGTCTGGCATTCAGTTGTCGGGCGCGGGATCCTCGTCATTTACTGTGAGCAAAATAGAGTGTTCAAAGCAGGCTTAGGCCGTTGAATACATTAGCATGGAATAATAAGATAGGACCTTGGTCTATTTTGTTGGTTTGCATTCCAAGGTAATGATTAATAGGGATAGTTGGGGGTATTCGTATTCAATTGTCAGAGGTGAAATTCTTGAATTTATGGAAGACGAACTACTGCGAAAGCATTTACCAAGGATGTTTTCATTAAT	0	0	0	0	0	0	0	50	0	0	0
Eukaryota	Stramenopiles	Ochrophyta	Chrysophyceae	Chrysophyceae_X	Chrysophyceae_Clade-F	Paraphysomonas	Paraphysomonas_foraminifera	100	88	88	79	79	76	74	74	otu0775	CCAGCTCCAATAGCGTATACTAAAGTTGTTGCAGTTAAAAAGCTCGTAGTTGAATTTCTGGTCGTGGCGATCGGTCCGCCCCTCACGGGGTGTGCACCTGGTCTCTACGTCCATCCTCGGGGAGAGCACGTCTGGCATTCAGTTGTCGGGTGTGGGATCCTCGTCATTTACTGTGAGCAAAATAGAGTGTTCAAAGCAGGCTTAGGCCGTTGAATACATTAGCATGGAATAACACGATAGGACTCTGGCCTATCTTGTTGGTCTGTAGGACCGGAGTAATGATTAAGAGGGACAGTCGGGGGCATTCGTATTTCATTGTCAGAGGTGAAATTCTTGGATTTATGAAAGACGAACTACTGCGAAAGCATTTGCCAAGGATGTTTTCATTAAT	0	0	0	0	0	0	0	40	0	0	0
Eukaryota	Stramenopiles	Ochrophyta	Chrysophyceae	Chrysophyceae_X	Chrysophyceae_Clade-F	Paraphysomonas	Paraphysomonas_imperforata	100	100	100	100	100	100	92	92	otu0510	CCAGCTCCAATAGCGTATACTAAAGTTGTTGCAGTTAAAAAGCTCGTAGTTGAATTTCTGGTCGTGGCGACCGGTCCGCCCCTCACGGGGTGTGCACCTGGTCTCTGCGTCCATCCTCGGGGAGAGCGCGTCTGGCATTCAGTTGTCGGGCGCGGGATCCTCGTCATTTACTATGAGCAAAATAGAGTGTTCAAAGCAGGCTTAGGCCGTTGAATACATTAGCATGGAATAATAAGATAGGACCTTGGTCTATTTTGTTGGTTTGCATTCCAAGGTAATGATTAATAGGGATAGTTGGGGGTATTCGTATTCAATTGTCAGAGGTGAAATTCTTGGATTTATGGAAGACGAACTACTGCGAAAGCATTTACCAAGGATGTTTTCATTAAT	0	0	0	0	0	0	154	0	0	0	0
Eukaryota	Stramenopiles	Ochrophyta	Chrysophyceae	Chrysophyceae_X	Chrysophyceae_Clade-F	Paraphysomonas	Paraphysomonas_imperforata	100	100	100	100	100	100	100	99	otu0200	CCAGCTCCAATAGCGTATACTAAAGTTGTTGCAGTTAAAAAGCTCGTAGTTGAATTTCTGGTCGTGGCGACCGGTCCGCCCCTCATGGGGTGTGCACCTGGTCTCTGCGTCCATCCTCGGGGAGAGCGCGTCTGGCATTCAGTTGTCGGGCGCGGGATCCTCGTCATTTACTGTGAGCAAAATAGAGTGTTCAAAGCAGGCTTAGGCCGTTGAATACATTAGCATGGAATAATAAGATAGGACCTTGGTCTATTTTGTTGGTTTGCATTCCAAGGTAATGATTAATAGGGATAGTTGGGGGTATTCGTATTCAATTGTCAGAGGTGAAATTCTTGGATTTATGGAAGACGAACTACTGCGAAAGCATTTACCAAGGATGTTTTCATTAAT	0	0	0	0	855	0	0	0	0	0	0
Eukaryota	Stramenopiles	Ochrophyta	Chrysophyceae	Chrysophyceae_X	Chrysophyceae_Clade-F	Paraphysomonas	Paraphysomonas_imperforata	100	100	100	100	100	100	88	88	otu0252	CCAGCTCCAATAGCGTATACTAAAGTTGTTGCAGTTAAAAAGCTCGTAGTTGAATTTCTGGTCGTGGCGACCGGTCCGCCCCTCACGGGGTGTGCACCTGGTCTCTGCGTCCATCCTCGGGGAGAGCGCGTCTGGCATTCAGTTGTCGGGCGCGGGATCCTCGTCATTTACTGTGAGCAAAATAGAGTGTTCAAAGCAGGCTTAGGCCGTTGAATACATTAGCATGGAATAATAAGATAGGACCTTGGTCTATTTTGTTGGTTTGCATTCCAAGGTAATGATTAATAGGGATAGTTGAGGGTATTCGTATTCAATTGTCAGAAGTGAAATTCTTGGATTTATGGAAGACGAACTACTGCGAAAGCATTTACCAAGGATGTTTTCATTAAT	0	0	619	0	0	0	0	0	0	0	0
Eukaryota	Stramenopiles	Ochrophyta	Chrysophyceae	Chrysophyceae_X	Chrysophyceae_Clade-F	Paraphysomonas	Paraphysomonas_imperforata	100	100	100	100	100	100	100	94	otu0865	CCAGCTCCAATAGCGTATACTAAAGTTGTTGCAGTTAAAAAGCTCGTAGTTGAATTTCTGGTCGTGGCGACCGGTCCGCCCCTCACGGGGTGTGCACCTGGTCTCTGCGTCCATCCTCGGGGAGAGCGCGTCTGGCATTCAGTTGTCGGGCGCGGGATCCTCGTCATTTACTGTGAGCAAAATAGAGTGTTCAAAGCAGGCTTAGGCCGTTGAATACATTAGCATGGAATAATAAGATAGGACCTTGGTCTATTTTGTTGGTTTGCATTCCAAGGTAATGATTAATAGGGATAGTTGGGGGTATTCGTATTCAATTATCAGAGGTGAAATTCTTGGATTTATGGAAGACGAACTACTGCGAAAGCATTTACCAAGGATGTTTTCATTAAT	0	17	0	0	0	0	0	0	0	0	0
Eukaryota	Stramenopiles	Ochrophyta	Bolidophyceae	Parmales	Parmales_env_2	Parmales_env_2_X	Parmales_env_2_X_sp.	100	100	100	100	100	100	100	100	otu0990	CCAGCTCCAATAGCGTATATTAAAGTTGTTGCAGTTAAAAAGCTCGTAGTTGGATTTCTGGTGGGAGTGTTTGGCCGGCTCAATGAGTCTTGTGCCTATATGCTTCTGCCATCCTTGGGGAAAACTTGCTTGGCATTAGGTTGTCGAGTTTGGGATCCCCATCGTTTACTGTGAAAAAATTAGAGTGTTCAAAGCAGGCTTATGCCGTTGAATACATTAGCATGGAATAATAAGATAGGACCTTGGTACTATTTTGTTGGTTTGCGTACCTAGGTAATGATTAATAGGGACAGTTGGGGGTATTCGTATTCAATTGTCAGAGGTGAAATTCTTGGATTTATGGAAGACGAACTACTGCGAAAGCATTTACCAAGGATGTTTTCATTAAT	0	0	0	0	0	0	0	3	0	0	0
Eukaryota	Stramenopiles	Ochrophyta	Dictyochophyceae	Dictyochophyceae_X	Pedinellales	Pedinellales_X	Pedinellales_X_sp.	100	100	100	100	100	100	100	100	otu0792	CCAGCTCCAATAGCGTATATTAATGTTGTTGCAGTTAAAAAGCTCGTAGTTGGATTTCTGGCCGGAGCGCCTGGCTGGCTCCGCAAGGGGTCATGCATGGGTACCTTCGGTCATCCTCAGGGGAACTTGCACTGGTATTCATTTATCGGTGTCGGGACGCCTGTCGTTTACTGTGAACAAATTAGAGTGTTCAAAGCAAGGTGTACTTGAATACATTAGCATGGAATAATAAGATAGGACTTTGGTGGTTCTTTTTGATATTTTGTTGGTTTGCACGCCAAAGTAATGATTAATAGGAGCAGTTGGGGGTATTCGTATTCAATTGTCAGAGGTGAAATTCTTGGATTTATAGAAGACGAACTACTGCGAAAGCATTTACCAAGGATGTTTTCATTAAT	0	0	0	0	0	0	0	36	0	0	0
Eukaryota	Stramenopiles	Ochrophyta	Dictyochophyceae	Dictyochophyceae_X	Pedinellales	Pedinellales_X	Pedinellales_X_sp.	100	100	100	100	100	100	100	100	otu0726	CCAGCTCCAATAGCGTATATTAATGTTGTTGCAGTTAAAAAGCTCGTAGTTGGATTTCTGGTCGGAACGCCGGTCCGGCTCCGCAAGGGGTCGTGTATTGGTTTCTCCTGCCATCCTCAGGGGGAGCTGCGCTGGTATTTATTTATCGGCGTGGTTACGCCTGTCGTTTACTGTGAACAAATTAGAGTGTTCAAAGCAAGGTGTACTTGAATACATTAGCATGGAATAATAAGATAGGACTTTGGTGGTTCTTTTTGATATTTTGTTGGTTTGCACGCCAAAGTAATGATTAATAGGAGCAGTTGGGGGTATTCGTATTCAATTGTCAGAGGTGAAATTCTTGGATTTATAGAAGACGAACTACTGCGAAAGCATTTACCAAGGATGTTTTCATTAAT	0	0	0	53	0	0	0	0	0	0	0
Eukaryota	Stramenopiles	Ochrophyta	Pelagophyceae	Pelagomonadales	Pelagomonadaceae	Pelagococcus	Pelagococcus_sp.	100	100	100	100	100	100	99	99	otu0793	CCAGCTCCAATAGCGTATATTAATGTTGTTGCAGTTAAAAAGCTCGTAGTTGGATTCCTGGCCTGGGGTAGCCGGTCCGCCTTGCAAAAAGTGCGCACTGTGCGGCCTCGGCCATCCTTGAGAAGAGCTGTTCTGGCATTCAGTTGTCGGGGCGGGGATTCTCGACGTTTACTGTGAAAAAATCAGAGTGTTCAAAGCAGGCTTACGCCTTGAATACATTAGCATGGAATAATGAGATAGGACCTTGGCGGTCTATTTTGTTGGTTTGCACGCCGAGGTAATGATTAAAAGGGACGGTTGGGGTTCTTCGTATTCAATTGTCAGAGGTGAAATTCTTGGATTTATGGAAGACGAACTGCTGCGAAAGCGTCGAACAAGGACGTTCTCATTAAT	0	0	0	0	0	0	0	36	0	0	0
Eukaryota	Opisthokonta	Fungi	Ascomycota	Pezizomycotina	Eurotiomycetes	Penicillium	Penicillium_brevicompactum	100	100	100	100	100	100	52	47	otu0825	CCAGCTCCAATAGCGTATATTAAAGTTGTTGCAGTTAAAAAGCTCGTAGTTGAACCTTGGGTCTGGCTGGCCGGTCCGCCTCACCGCGAGTACTGGTCCGGCTGGACCTTTCCTTCTGGGGAACCTCATGGCCTTCACTGGCTGTGGGGGGAACCAGGACTTTTACTGTGAAAAAATTAGAGTGTTCAAAGCAGGCCTTTGCTCGAATACATTAGCATGGAATAATAGAATAGGACGTGTGGTTCTATTTTGTTGGTTTCTAGGACCGCCGTAATGATTAATAGGGATAGTCGGGGGCGTCAGTATTCAGCTGTCAGAGGTGAAATTCTTGGATTTGCTGAAGACTAACTACTGCGAAAGCATTCGCCAAGGATGTTTTCATTAAT	0	0	0	0	28	0	0	0	0	0	0
Eukaryota	Opisthokonta	Fungi	Ascomycota	Pezizomycotina	Eurotiomycetes	Penicillium	Penicillium_brevicompactum	100	100	100	100	100	100	99	99	otu0860	CCAGCTCCAATAGCGTATATTAAAGTTGTTGCAGTTAAAAAGCTCGTAGTTGAACCTTGGGTCTGGCTGGTCGGTCCGCCTCACCGCGAGTACTGATCCGGCTGGACCTTTCCTTCTGGGGAACCTCATGGCCTTCACTGGCTGTGGGGGGAACCAGGACTTTTACTGTGAAAAAATTAGAGTGTTCAAAGCAGGCCTTTGCTCGAATACATTAGCATGGAATAATAGAATAGGACGTGTGGTTCTATTTTGTTGGTTTCTAGGACCGCCGTAATGATTAATAGGGATAGTCGGGGGCGTCAGTATTCAGCTGTCAGAGGTGAAATTCTTGGATTTGCTGAAGACTAACTACTGCGAAAGCATTCGCCAAGGATGTTTTCATTAAT	0	0	0	0	18	0	0	0	0	0	0
Eukaryota	Opisthokonta	Fungi	Basidiomycota	Agaricomycotina	Agaricomycetes	Peniophora	Peniophora_nuda	100	100	100	100	100	100	100	100	otu0589	CCAGCTCCAATAGCGTATATTAAAGTTGTTGCAGTTAAAAAGCTCGTAGTTGAACTTCAGGCCTGGCCGGGCGGTCCGCCTCACGGTGTGTACTGTCTGGCTGGGTCTTACCTCTTGGTGAACCTGCATGCCCTTCACTGGGTGTGCAGGGGAACCAGGACTTTTACCTTGAGAAAATTAGAGTGTTCAAAGCAGGCCTACGCCCGAATACATTAGCATGGAATAATAGAATAGGACGTGCGGTCCTATTTTGTTGGTTTCTAGGATCGCCGTAATGATAAATAGGGACAGTTGGGGGCATTTGTATTGCGTCGCTAGAGGTGAAATTCTTGGATTGACGCAAGACAAACTACTGCGAAAGCATTTGCCAAGGATGTTTTCATTAAT	0	0	0	0	0	0	0	0	0	101	0
Eukaryota	Opisthokonta	Fungi	Basidiomycota	Agaricomycotina	Agaricomycetes	Peniophora	Peniophora_nuda	100	100	100	100	100	100	100	100	otu0799	CCAGCTCCAATAGCGTATATTAAAGTTGTTGCAGTTAAAAAGCTCGTAGTTGAACTTCAGGCCTGGCCGGGCGGTCCGCCTCACGGTGTGTACTGTCTGACTGGGTCTTACCTCTTGGTGAACCTGCATGCCCTTCACTGGGTGTGCAGGGGAACCAGGACTTTTACCTTGAGAAAATTAGAGTGTTCAAAGCAGGCCTACGCCCGAATACATTAGCATGGAATAATAGAATAGGACGTGCGGTCCTATTTTGTTGGTTTCTAGGATCGCCGTAATGATAAATAGGGACAGTTGGGGGCATTTGTATTGCGTCGCTAGAGGTGAAATTCTTGGATTGACGCAAGACAAACTACTGCGAAAGCATTTGCCAAGGATGTTTTCATTAAT	0	0	0	0	0	0	0	0	0	35	0
Eukaryota	Opisthokonta	Fungi	Basidiomycota	Agaricomycotina	Agaricomycetes	Peniophora	Peniophora_nuda	100	100	100	100	100	100	94	94	otu0496	CCAGCTCCAATAGCGTATATTAAAGTTGTTGCAGTTAAAAAGCTCGTAGTTGAACTTCAGGCCTGGCCGGGCGGTCCGCCTAACGGTGTGTACTGTCTGGCTGGGTCTTACCTCTTGGTGAACCCGCATGTCCTTCACTGGGTGTGTGGGGGAACCAGGACTTTTACCTTGAGAAAATTAGAGTGTTCAAAGCAGGCCTACGCCCGAATACATTAGCATGGAATAATAGAATAGGACGTGCGGTCCTATTTTGTTGGTTTCTAGGATCGCCGTAATGATAAATAGGGACAGTTGGGGGCATTTGTATTGCGTCGCTAGAGGTGAAATTCTTGGATTGACGCAAGACAAACTACTGCGAAAGCATTTGCCAAGGATGTTTTCATTAAT	0	0	0	0	0	0	0	166	0	0	0
Eukaryota	Opisthokonta	Fungi	Basidiomycota	Agaricomycotina	Agaricomycetes	Peniophora	Peniophora_nuda	100	100	100	100	100	100	100	100	otu0332	CCAGCTCCAATAGCGTATATTAAAGTTGTTGCAGTTAAAAAGCTCGTAGTTGAACTTCAGGCCTGGCCGGGCGGTCCGCCTAACGGTGTGTACTGTCTGGCTGGGTCTTACCTCTTGGTGAACCTGCATGCCCTTCACTGGGTGTGTAGGGGAACCAGGACTTTTACCTTGAGAAAATTAGAGTGTTCAAAGCAGGCCTACGCCCGAATACATTAGCATGGAATAATAGAATAGGACGTGCGGTCCTATTTTGTTGGTTTCTAGGATCGCCGTAATGATAAATAGGGACAGTTGGGGGCATTTGTATTGCGTCGCTAGAGGTGAAATTCTTGGATTGACGCAAGACAAACTACTGCGAAAGCATTTGCCAAGGATGTTTTCATTAAT	0	0	0	0	0	0	287	119	0	0	0
Eukaryota	Opisthokonta	Fungi	Basidiomycota	Agaricomycotina	Agaricomycetes	Perenniporia	Perenniporia_subacida	100	100	100	100	100	99	44	44	otu1066	TCCAGCTCCAATAGCGTATATTAAAGTTGTTGCAGTTAAAAAGCTCGTAGTTGAACTTCAGACCTGGCCGGGCGGTCTGCCTGACGGTATGTACTGTCTGGCTGGGTCTTACCTCTTGGTGAGCTGGCATGTCCTTTACTGGATGTGCCAGGGAACCAGGACTTTTACCTTGAGAAAATTAGAGTGTTCAAAGCAGGCCTATGCCCGAATACATTAGCATGGAATAATAAAATAGGACGTGCGGTTTTATTTTGTTGGTTTCTAGAGTCGCCGTAATGATTAATAGGGATAGTTGGGGGCATTAGTATTCAGTTGCTAGAGGTGAAATTCTTGGATTTACTGAAGACTAACTACTGCGAAAGCATTTGCCAAGGATGTTTTCATTAAT	0	0	0	0	0	0	0	0	0	0	421
Eukaryota	Alveolata	Perkinsea	Perkinsida	Perkinsida_X	Perkinsida_XX	Perkinsus	Perkinsus_qugwadi	100	94	41	41	41	41	41	20	otu0259	CCAGCTCCAATAGCGTATATTAAAGTTGTTGCGGTTAAAAAGCTCGTAGTTGGATTTCTGCTTAGTGCGACCGGTCCACCTTAGGGTTGGTATCAGGTACGTACCGGGCATATTCCTAGGAAATACGGCTGCGCCTCGTTGTGTGGCCTGTTCCCTGGGTCTTTTACTTTGAGGAAATTAGAGTGTTTCAAGCAGGCATCCGCCTTGAATACATTAGCATGGAATAATACGATAGGACTTTGGTTCTGTCTTGTTGGTTTCGGGAACTAAGGTAATGATTAATAGGGATAGTCGGGGGCATTCGTACTTAACTGTCAGAGGTGAAATTCTTGGATTTGTTAAAGACGAACTAGTGCGAAAGCATTTGCCAAGGATGTTTTCATTGAT	0	0	0	0	0	0	0	589	0	0	0
Eukaryota	Hacrobia	Haptophyta	Prymnesiophyceae	Phaeocystales	Phaeocystaceae	Phaeocystis	Phaeocystis_pouchetii	100	100	100	100	100	100	100	99	otu0692	CCAGCTCCAATAGCGTATATTAAAGTTGTTGCAGTTAAAAAACTCGTAGTCGGATTTCGGGTCGGGCCGAGCGGTCTGCCGATGGGTATGCACTGTTTGGCGCGGCCTTCTTTCCGGAGACCGCGGCTACTCTTAACTGAGCGGGCGTGGGAGACGGATCGTTTACTTTGAAAAAATCAGAGTGTTTCTAGCAGGCAGCTCGCTCTTGCATAGGTTAGCATGGGATAATTTAATAGGACTCTGGTGCTATTTTGTTGGTTTCGAACACCGGAGTAATGATTAAAAGGGGCAGTCAGGGGCACTCGTATTCCGTCGAGAGAGGTGAAATTCTCAGACCAATGGAAGACGAACCACTGCGAAAGCATTTGCCAGGGATGTTTTCACTGAT	0	0	0	0	0	0	0	0	0	65	0
Eukaryota	Hacrobia	Haptophyta	Prymnesiophyceae	Phaeocystales	Phaeocystaceae	Phaeocystis	Phaeocystis_sp.	100	100	100	100	100	100	100	96	otu0399	CCAGCTCCAATAGCGTATATTAAAGTTGTTGCAGTTAAAAAGCTCGTAGTCGGATTTCGGGGCCTGCCGAGCGGTCTGCCGATGGGTATGCACTGTTCGGCGCGTCCTTCTTTCCGGAGACTAATTCTACTCTTAACTGAGCGGAATTGGGAGACGGATCGTTTACTTTGAAAAAATCAGAGTGTTTCAAGCAGGCAGCTCGCTCTTGCATGGATTAGCATGGGATAATGAAATAGGACTCTGGTGCTATTTTGTTGGTTTCGAACACCGGAGTAATGATTAACAGGGACAGTCAGGGGCACTCGTATTCCGTCGAGAGAGGTGAAATTCTCAGACCAATGGAAGACGAACCACTGCGAAAGCATTTGCCAGGGATGTTTTCACTGAT	0	0	0	0	0	0	0	0	284	0	0
Eukaryota	Opisthokonta	Fungi	Basidiomycota	Agaricomycotina	Agaricomycetes	Phlebia	Phlebia_radiata	100	100	100	100	100	100	100	100	otu1057	TCCAGCTCCAATAGCGTATATTAAAGTTGTTGCAGTTAAAAAGCTCGTAGTTGAACTTCAGATCTGGCTGAGCGGTCTGCCTTCTTGGTACGTACTGTCCGGCTGGGTCTTACCTCTTGGTGAGCCGGCATGCTCTTCATTGGGTGTGTCGGGGAACCAGGACGTTTACCTTGAGAAAATTAGAGTGTTCAAAGCAGGCTTATGCCCGAATACATTAGCATGGAATAATAAAATAGGACGTGCGGTTCTATTTTGTTGGTTTCTAGAGTCGCCGTAATGATTAATAGGGATAGTTGGGGGCATTAGTATTCCGTTGCTAGAGGTGAAATTCTTGGATTTACGGAAGACTAACTACTGCGAAAGCATTTGCCAAGGATGTTTTCATTAAT	0	0	0	0	0	0	0	0	0	0	764
Eukaryota	Opisthokonta	Fungi	Basidiomycota	Agaricomycotina	Agaricomycetes	Phlebia	Phlebia_sp.	100	100	100	100	100	100	100	98	otu0575	CCAGCTCCAATAGCGTATATTAAAGTTGTTGCAGTTAAAAAGCTCGTAGTTGAACTTCAGACCTGGCTGAGCGGTCTACCTTCTTGGTATCGTACTGTTCGGCTGGGTCTTACCTCTTGGTGAGCCGGCATGCTCTTCATTGGGTGTGTCGGGGAACCAGGACGTTTACCTTGAGAAAATTAGAGTGTTCAAAGCAGGCTTATGCCCGAATACATTAGCATGGAATAATAAAATAGGACGTGCGGTTCTATTTTGTTGGTTTCTAGAGTCGCCGTAATGATTAATAGGGATAGTTGGGGGCATTAGTATTCCGTTGCTAGAGGTGAAATTCTTGGATTTACGGAAGACTAACTACTGCGAAAGCATTTGCCAAGGATGTTTTCATTAAT	0	0	0	0	0	0	0	0	110	0	0
Eukaryota	Opisthokonta	Fungi	Basidiomycota	Agaricomycotina	Agaricomycetes	Phlebia	Phlebia_sp.	100	100	100	100	100	100	98	87	otu0208	CCAGCTCCAATAGCGTATATTAAAGTTGTTGCAGTTAAAAAGCTCGTAGTTGAACTTCAGACCTGGCTGGGCGGTCTGCCTTCTTGGTACGTACTGTCCGGCTGGGTCTTACCTCTTGGTGAGCCGGCATGCCCTTTACTGGGTGTGTCGGGGAACCAGGACTTTTACCTTGAGAAAATTAGAGTGTTCAAAGCAGGCTTACGCCCGAATACATTAGCATGGAATAATAAAATAGGACGTGCGGTTCTATTTTGTTGGTTTCTAGAGTCGCCGTAATGATTAATAGGGATAGTTGGGGGCATTAGTATTCCGTTGCTAGAGGTGAAATTCTTGGATTTACGGAAGACTAACTACTGCGAAAGCATTTGCCAAGGATGTTTTCATTAAT	0	0	0	752	0	0	0	56	0	0	0
Eukaryota	Opisthokonta	Fungi	Basidiomycota	Agaricomycotina	Agaricomycetes	Phlebia	Phlebia_radiata	100	100	100	100	100	100	100	98	otu0140	CCAGCTCCAATAGCGTATATTAAAGTTGTTGCAGTTAAAAAGCTCGTAGTTGAACTTCAGATCTGGCTGAGCGGTCTGCCTTCTTGGTACGTACTGTCCGGCTGGGTCTTACCTCTTGGTGAGCCGGCATGCTCTTCATTGGGTGTGTCGGGGAACCAGGACGTTTACCTTGAGAAAATTAGAGTGTTCAAAGCAGGCTTATGCCCGAATACATTAGCATGGAATAATAAAATAGGACGTGCGGTTCTATTTTGTTGGTTTCTAGAGTCGCCGTAATGATTAATAGGGATAGTTGGGGGCATTAGTATTCCGTTGCTAGAGGTGAAATTCTTGGATTTACGGAAGACTAACTACTGCGAAAGCATTTGCCAAGGATGTTTTCATTAAT	0	0	0	0	0	1164	214	0	0	0	0
Eukaryota	Stramenopiles	Pseudofungi	Oomycota	Oomycota_X	Peronosporales	Phytophthora	Phytophthora_sojae	100	100	100	100	100	100	100	94	otu0120	CCAGCTCCAATAGCGTATATTAAAGTTGTTGCAGTTAAAAAGCTCGTAGTTGGATTTCTGTTTTGGATGTCCGGTCCGCTCCCTCTGGGAGTGCGTACTTATGGATGTTCGAGGCATTTTTTGTGAGGCTGCCTTTCTGCCATTAAGTTGGTGGGTTGGTGGGCTTGCATCGTTTACTGTGAAAAAATTAGAGTGTTTAAAGCAGGCGTTTGCTCATTTGAATACATTAGCATGGAATAATAAGATACGGCCTTGGTGGTCTATTTTGTTGGTTTGCACACCAGGGTAATGATTAATAGGGACAGTTGGGGGTATTCATATTTCAGCGTCAGAGGTGAAATTCTTGGATCGCTGAAAGATGAGCTTAGGCGAAAGCATTTACCAAGGATGTTTTCATTA…	0	0	0	0	0	0	435	1219	0	0	0
Eukaryota	Stramenopiles	Pseudofungi	Oomycota	Oomycota_X	Peronosporales	Phytophthora	Phytophthora_sojae	100	100	100	100	100	100	100	81	otu0303	CCAGCTCCAATAGCGTATATTAAAGTTGTTGCAGTTAAAAAGCTCGTAGTTGGATTTCTGTTTTGGATGTCCGGTCCGCTCCCTCTGGGAGCGCGTACTTATGGATGTTCGAGGCATTTTTTGTGAGGCTGCCTTTCTGCCATTAAGTTGGTGGGTTGGTGGGCTTGCATCGTTTACTGTGAAAAAATTAGAGTGTTTAAAGCAGGCGTTTGCTCATTTGAATACATTAGCATGGAATAATAAGATACGGCCTTGGTGGTCTATTTTGTTGGTTTGCACACCAGGGTAATGATTAATAGGGACAGTTGGGGGTATTCATATTTCAGCGTCAGAGGTGAAATTCTTGGATCGCTGAAAGATGAGCTTAGGCGAAAGCATTTACCAAGGATGTTTTCATTA…	0	467	0	0	0	0	0	0	0	0	0
Eukaryota	Opisthokonta	Fungi	Ascomycota	Saccharomycotina	Saccharomycetales	Pichia	Pichia_kluyveri_var._kluyveri	100	100	100	100	100	100	98	65	otu0509	CCAGCTCCAATAGCGTATATTAAAGTTGTTGCAGTTAAAAAGCTCGTAGTTGAACTTTGGGCCTGGGCGGGCGGTCTACCTATGGTAAGTACTGTTGCGGCCGGGTCTTTTCCTTCTGGCTAACTCTTCGGAGTGAACCAGGACGATTACTTTGAGGAAATTAGAGTGTTCAAAGCAGGCCTTTGCTCGGATATATTAGCATGGAATAATAGAATAGGACGTTATGGTTCTATTTTGTTGGTTTCTAGGACCATCGTAATGATTAATAGGGACGGTCGGGGGCATCAGTATTCAGTTGTCAGAGGTGAAATTCTTGGATTAACTGAAGACTAACTACTGCGAAAGCATTTGCCAAGGACGTTTTCATTAAT	0	0	0	49	0	105	0	0	0	0	0
Eukaryota	Opisthokonta	Fungi	Ascomycota	Saccharomycotina	Saccharomycetales	Pichia	Pichia_nakasei	100	100	100	100	100	100	97	97	otu0501	CCAGCTCCAATAGCGTATATTAAAGTTGTTGCAGTTAAAAAGCTCGTAGTTGAACTTTGGGCCTGGGCGGGCGGTCTACCTATGGTAAGTACTGTTGCGGCCGGGTCTTTTCCTTCTGGCTAGCTCCTCGGAGCGAACCAGGACGATTACTTTGAGGAAATTAGAGTGTTCAAAGCAGGCCTTTGCTCGGATATATTAGCATGGAATAATAGAATAGGACGTTATGGTTCTATTTTGTTGGTTTCTAGGACCATCGTAATGATTAATAGGGACGGTCGGGGGCATCAGTATTCAGTTGTCAGAGGTGAAATTCTTGGATTAACTGAAGACTAACTACTGCGAAAGCATTTGCCAAGGACGTTTTCATTAAT	0	0	0	0	160	0	0	0	0	0	0
Eukaryota	Archaeplastida	Chlorophyta	Trebouxiophyceae	Chlorellales	Chlorellales_X	Picochlorum	Picochlorum_sp.	100	100	100	100	100	100	100	100	otu1038	TCCAGCTCCAATAGCGTATATTTAAGTTGCTGCAGTTAAAAAGCTCGTAGTTGGATTTCGGGTGGGAATGGCCGGTCCGCCGTTTCGGTGTGCACTTGCTACGCCCACCTTGCTGCCGGGGACGTGCTCTTGAGTTCACGCTCGGGACACGGAGTCGGCGAGGTTACTTTGAGTAAATTAGAGTGTTCAAAGCAGGCCTACGCTCTGAATACATTAGCATGGAATAACACGATAGGACTCTGGCCTATCTTGTTGGTCTGTAGGACCGGAGTAATGATTAAGAGGGACAGTCGGGGGCATTCGTATTTCATTGTCAGAGGTGAAATTCTTGGATTTATGAAAGACGAACTACTGCGAAAGCATTTGCCAAGGATGTTTTCATTAAT	0	0	0	0	0	0	0	0	0	0	1977
Eukaryota	Archaeplastida	Chlorophyta	Trebouxiophyceae	Chlorellales	Chlorellales_X	Picochlorum	Picochlorum_sp.	100	100	100	100	100	100	100	100	otu1038	TCCAGCTCCAATAGCGTATATTTAAGTTGCTGCAGTTAAAAAGCTCGTAGTTGGATTTCGGGTGGGAATGGCCGGTCCGCCGTTTCGGTGTGCACTTGCTACGCCCACCTTGCTGCCGGGGACGTGCTCTTGAGTTTGCGCTCGGGACACGGAGTCGGCGAGGTTACTTTGAGTAAATTAGAGTGTTCAAAGCAGGCCTACGCTCTGAATACATTAGCATGGAATAACACGATAGGACTCTGGCCTATCTTGTTGGTCTGTAGGACCGGAGTAATGATTAAGAGGGACAGTCGGGGGCATTCGTATTTCATTGTCAGAGGTGAAATTCTTGGATTTATGAAAGACGAACTACTGCGAAAGCATTTGCCAAGGATGTTTTCATTAAT	0	0	0	0	0	0	0	0	0	0	411
Eukaryota	Archaeplastida	Chlorophyta	Trebouxiophyceae	Chlorellales	Chlorellales_X	Picochlorum	Picochlorum_sp.	100	100	100	100	100	100	100	100	otu0023	CCAGCTCCAATAGCGTATATTTAAGTTGCTGCAGTTAAAAAGCTCGTAGTTGGATTTCGGGTGGGAATGGCCGGTCCGCCGTTTCGGTGTGCACTTGCTACGCCCACCTTGCTGCCGGGGACGTGCTCTTGAGTTCACGCTCGGGACACGGAGTCGGCGAGGTTACTTTGAGTAAATTAGAGTGTTCAAAGCAGGCCTACGCTCTGAATACATTAGCATGGAATAACACGATAGGACTCTGGCCTATCTTGTTGGTCTGTAGGACCGGAGTAATGATTAAGAGGGACAGTCGGGGGCATTCGTATTTCATTGTCAGAGGTGAAATTCTTGGATTTATGAAAGACGAACTACTGCGAAAGCATTTGCCAAGGATGTTTTCATTAAT	0	1956	0	3165	436	1360	933	3806	0	1160	0
Eukaryota	Archaeplastida	Chlorophyta	Trebouxiophyceae	Chlorellales	Chlorellales_X	Picochlorum	Picochlorum_sp.	100	100	100	100	100	100	100	100	otu0010	CCAGCTCCAATAGCGTATATTTAAGTTGCTGCAGTTAAAAAGCTCGTAGTTGGATTTCGGGTGGGAATGGCCGGTCCGCCGTTTCGGTGTGCACTTGCTACGCCCACCTTGCTGCCGGGGACGTGCTCTTGAGTTTGCGCTCGGGACACGGAGTCGGCGAGGTTACTTTGAGTAAATTAGAGTGTTCAAAGCAGGCCTACGCTCTGAATACATTAGCATGGAATAACACGATAGGACTCTGGCCTATCTTGTTGGTCTGTAGGACCGGAGTAATGATTAAGAGGGACAGTCGGGGGCATTCGTATTTCATTGTCAGAGGTGAAATTCTTGGATTTATGAAAGACGAACTACTGCGAAAGCATTTGCCAAGGATGTTTTCATTAAT	0	0	0	4458	4962	11091	7059	9109	0	1133	0
Eukaryota	Archaeplastida	Chlorophyta	Trebouxiophyceae	Chlorellales	Chlorellales_X	Picochlorum	Picochlorum_sp.	100	100	100	100	100	100	100	100	otu0085	CCAGCTCCAATAGCGTATATTTAAGTTGCTGCAGTTAAAAAGCTCGTAGTTGGATTTCGGGTGGGAATGGCCGGTCCGCCGTTTCGGTGTGCACTTGCTAGTCCCACCTTGCTGCCGGGGACGTGCTCTTGGGTTTCGGCTCGGGACACGGAGTCGGCGAGGTTACTTTGAGTAAATTAGAGTGTTCAAAGCAGGCCTACGCTCTGAATACATTAGCATGGAATAACACGATAGGACTCTGGCCTATCTTGTTGGTCTGTAGGACCGGAGTAATGATTAAGAGGGACAGTCGGGGGCATTCGTATTTCATTGTCAGAGGTGAAATTCTTGGATTTATGAAAGACGAACTACTGCGAAAGCATTTGCCAAGGATGTTTTCATTAAT	0	0	0	0	0	0	0	2085	0	328	0
Eukaryota	Archaeplastida	Chlorophyta	Trebouxiophyceae	Chlorellales	Chlorellales_X	Picochlorum	Picochlorum_sp.	100	100	100	100	100	100	100	100	otu0511	CCAGCTCCAATAGCGTATATTTAAGTTGCTGCAGTTAAAAAGCTCGTAGTTGGATTTCGGGTGGGAATGGCCGGTCCGCCGTTTCGGTGTGCACTTGCTACGCCCACCTTGCTGCCGGGGACGTGCTCTTGAGTTTGCGCTCGGGACACGGAGTCGGCGAGGTTACTTTGAGTAAATTAGAGTGTTCAAAGCAGGCCTACGCTCTGAATACATTAGCATGGAATAACACGATAGGACTCTGGCCTATCTTGTTGGTCTGTAGGACCGGAGTAATGGTTAAGAGGGACAGTCGGGGGCATTCGTATTTCATTGTCAGAGGTGAAATTCTTGGATTTATGAAAGACGAACTACTGCGAAAGCATTTGCCAAGGATGTTTTCATTAAT	0	0	0	0	0	0	0	0	0	153	0
Eukaryota	Archaeplastida	Chlorophyta	Trebouxiophyceae	Chlorellales	Chlorellales_X	Picochlorum	Picochlorum_sp.	100	99	99	97	92	92	63	48	otu0998	CCAGCTCCAATAGCGTATATTTAAGTTGCTGCAGTTAAAAAGCTCGTAGTTGGATTTCGGGTGGGAATGGCCGGTCCGCCGTTTCGGTGTGCACTTGCTACGCCCACCTTGCTGCCGGGGACGTGCTCTTGAGTTTGCGCTCGGGACACGGAGTCGGCGAGGTTACTTTGAGTAAATTAGAGTGTTCAAAGCAGGCCTACGCTCTGAATACATTAGCATGGAATAACACGATAGGACTCTGGCCTATCTTGTTGGTCTGTAGGACCGGAGTAATGATTAAGAGGGACAGTCGGGGGCATTCGTACTATGAAGCGAGAGGTGAAATTCATGGACCTTTGTATGACGAACTACTGCGAAAGCATTTGACGAGGATGTTCCCGTTGA	0	0	0	0	0	0	0	0	0	3	0
Eukaryota	Archaeplastida	Chlorophyta	Trebouxiophyceae	Chlorellales	Chlorellales_X	Picochlorum	Picochlorum_sp.	100	100	100	100	99	99	99	99	otu0555	CCAGCTCCAATAGCGTATATTTAAGTTGCTGCAGTTAAAAAGCTCGTAGTTGGATTTCGGGTGGGAATGGCCGGTCCGCCGTTTCGGTGTGCACTTGCTACGCCCACCTTGCTGCCGGGGACGTGCTCTTGAGTTTGCGCTCGGGACACGGAGTCGGCGAGGTTACTTTGAGTAAATTAGAGTGTTCAAAGCAGGCCTACGCTCTGAATACATTAGCATGGAATAACACGATAGGACTCTGGCCTATCTTGTTGGTCTGTAGGACCGGAGTAATGATTAAGAGGGACAGTCGGGGGCATTCGTATTTCATTGTCAGAGGTGAAATTCTTGAATTTATGAAAGACGAACTACTGCGAAAGCATTTGCCAAGGATGTTTTCATTAAT	0	0	0	0	0	0	0	123	0	0	0
Eukaryota	Archaeplastida	Chlorophyta	Trebouxiophyceae	Chlorellales	Chlorellales_X	Picochlorum	Picochlorum_sp.	100	100	100	98	93	93	59	58	otu0992	CCAGCTCCAATAGCGTATATTTAAGTTGCTGCAGTTAAAAAGCTCGTAGTTGGATTTCGGGTGGGAATGGCCGGTCCGCCGTTTCGGTGTGCACTTGCTACGCCCACCTTGCTGCCGGGGACGTGCTCTTGAGTTTGCGCTCGGGACACGGAGTCGGCGAGGTTACTTTGAGTAAATTAGAGTGTTCAAAGCAGGCCTACGCTCTGAATACATTAGCATGGAATAACACGATAGGACTCTGGCCTATCTTGTTGGTCTGTAGGACCGGAGTAATGATTAAGAGGGACAGTTGGGGGCATTCGTATTACGGTGTCAGAGGTGAAATTCTTGGATTTCCGTAAGACGAACTTCTGCGAAAGCATTTACCAAGGATGTTTTCATTAAT	0	0	0	0	0	0	0	3	0	0	0
Eukaryota	Archaeplastida	Chlorophyta	Trebouxiophyceae	Chlorellales	Chlorellales_X	Picochlorum	Picochlorum_sp.	100	100	100	100	98	98	78	72	otu1025	CCAGCTCCAATAGCGTATATTTAAGTTGCTGCAGTTAAAAAGCTCGTAGTTGGATTTCGGGTGGGAATGGCCGGTCCGCCGTTTCGGTGTGCACTTGCTACGCCCACCTTGCTGCCGGGGACGTGCTCTTGAGTTTGCGCTCGGGACACGGAGTCGGCGAGGTTACTTTGAGTAAATTAGAGTGTTCAAAGCAGGCCTACGCTCTGAATACATTAGCATGGAATAACACGATAGGACTCTGGCCTATCTTGTTGGTCTGTAGGACCGGAGTAATGATTAAGAGACAGTTCCAGCACCCGCGGTAATTCCGTCTCGTGGGAT	0	0	0	0	0	0	0	2	0	0	0
Eukaryota	Archaeplastida	Chlorophyta	Trebouxiophyceae	Chlorellales	Chlorellales_X	Picochlorum	Picochlorum_sp.	100	100	100	100	100	100	100	100	otu0649	CCAGCTCCAATAGCGTATATTTAAGTTGCTGCAGTTAAAAAGCTCGTAGTTGGATTTCGGGTGGGAATGGCCGGTCCGCCGTTTCGGTGTGCACTTGCTACGCCCACCTTGCTGCCGGGGACGTGCTCTTGAGTTCACGCTCGGGACACGGAGTCGGCGAGGTTACTTTGAGTAAATTAGAGTGTTCAAAGCAGGCCTACGCTCTGAATACATTAGCATGGAATAACACGATAGGACTCTGGCCTATCTTGTTGGTCTGTAGGACCGGAGTAATGATTAAGAGGGACAGTCGGGGGCATTCGTATTTCATTGTCAGAGGTGAAATTCTTGGATTTATGAAAGACGAACTACTGTGAAAGCATTTGCCAAGGATGTTTTCATTAAT	0	0	0	78	0	0	0	0	0	0	0
Eukaryota	Hacrobia	Picozoa	Picozoa_X	Picozoa_XX	Picozoa_XXX	Picozoa_XXXX	Picozoa_XXXX_sp.	100	100	100	100	100	100	100	100	otu1058	TCCAGCTCCAATAGCGTATATTAAAGTTGTTGCAGTTAAAAAGCTCGTAGTCGGATTTTGGCATCACGCCGAACTGTCTGCCGATTGGTAAGTACGGTTTGGCGGGTGCTCTCCTTCCGGAGGCTCGTTCCCTTCTTAACTGAAGGGTTCGTTGGTTCCGGGTCTTTTACTTTGAAAAAATTAGAGCGTTCAAAGCAGGCCTATGCTCTGAATAGGTTAGCATGGAATAATAGAATAGGACTTTGGTTCTATTTTGTTGGTTTCTAGGACCGAAGTAATGATTAATAGGGACAGTTGGGGGCATTCATATTCCATTGTCAGAGGTGAAATTCTTGGATTAACGGAAGATGAACTTCTGCGAAAGCATCTGCCAAGGATGTTTTCATTGAT	0	0	0	0	0	0	0	0	0	0	715
Eukaryota	Hacrobia	Picozoa	Picozoa_X	Picozoa_XX	Picozoa_XXX	Picozoa_XXXX	Picozoa_XXXX_sp.	100	100	100	100	100	100	97	97	otu0128	CCAGCTCCAATAGCGTATATTAAAGTTGTTGCAGTTAAAAAGCTCGTAGTCGGATTTTGGCATCACGCCGAACTGTCTGCCGATTGGTAAGTACGGTTTGGCGGGTGCTCTCCTTCCGGAGGCTCGTTCCCTTCTTAACTGAAGGGTTCGTTGGTTCCGGGTCTTTTACTTTGAAAAAATTAGAGCGTTCAAAGCAGGCCTATGCTCTGAATAGGTTAGCATGGAATAATAGAATAGGACTTTGGTTCTATTTTGTTGGTTTCTAGGACCGAAGTAATGATTAATAGGGACAGTTGGGGGCATTCATATTCCATTGTCAGAGGTGAAATTCTTGGATTAACGGAAGATGAACTTCTGCGAAAGCATCTGCCAAGGATGTTTTCATTGAT	0	0	0	0	0	0	0	341	0	1231	0
Eukaryota	Hacrobia	Picozoa	Picozoa_X	Picozoa_XX	Picozoa_XXX	Picozoa_XXXX	Picozoa_XXXX_sp.	100	100	100	100	100	100	99	99	otu0491	CCAGCTCCAATAGCGTATATTAAAGTTGTTGCAGTTAAAAAGCTCGTAGTCGGATTTTGGCATCACGCCGAACTGTCTGCCGATTGGTAAGTACGGTTTGGCGGGTGCTCTCCTTCCGGAGGCTCGTTCCCTCCTTAACTGAAGGGTTCGTTGGTTCCGGGTCTTTTACTTTGAAAAAATTAGAGCGTTCAAAGCAGGCCTATGCTCTGAATAGGTTAGCATGGAATAATAGAATAGGACTTTGGTTCTATTTTGTTGGTTTCTAGGACCGAAGTAATGATTAATAGGGACAGTTGGGGGCATTCATATTCCATTGTCAGAGGTGAAATTCTTGGATTAACGGAAGATGAACTTCTGCGAAAGCATCTGCCAAGGATGTTTTCATTGAT	0	0	0	0	0	0	0	0	0	171	0
Eukaryota	Hacrobia	Picozoa	Picozoa_X	Picozoa_XX	Picozoa_XXX	Picozoa_XXXX	Picozoa_XXXX_sp.	100	100	100	100	100	100	92	92	otu0534	CCAGCTCCAATAGCGTATATTAAAGTTGTTGCAGTTAAAAAGCTCGTAGTCGGATTTTGGCATCACGCCGAACTGTCTGCCGATTGGTAAGTACGGTTTGGCGGGTGCTCTCCTTCCGGAGGCTCGTTCCCTTCTTAACTGAAGGGTTCGTTGGTTCCGGGTCTTTTACTTTGAAAAAATTAGAGCGTTCAAAGCAGGCCTATGCTCTGAATAGGTTAGCATGGAATAATAGAATAGGACTTTGGTTCTATTCTGTTGGTTTCTAGGACCGAAGTAATGATTAATAGGGACAGTTGGGGGCATTCATATTCCATTGTCAGAGGTGAAATTCTTGGATTAACGGAAGATGAACTTCTGCGAAAGCATCTGCCAAGGATGTTTTCATTGAT	0	0	0	0	0	0	0	0	0	139	0
Eukaryota	Hacrobia	Picozoa	Picozoa_X	Picozoa_XX	Picozoa_XXX	Picozoa_XXXX	Picozoa_XXXX_sp.	100	100	100	100	100	100	95	95	otu0345	CCAGCTCCAATAGCGTATATTAAAGTTGTTGCAGTTAGAAAGCTCGTAGTCGGATTTTGGCATCACGCCGAACTGTCTGCCGATTGGTAAGTACGGTTTGGCGGGTGCTCTCCTTCCGGAGGCTCGTTCCCTTCTTAACTGAAGGGTTCGTTGGTTCCGGGTCTTTTACTTTGAAAAATTAGAGTGTTCAAAGCAGGCCTATGCTCTGAATAGGTTAGCATGGAATAATAGAATAGGACTTTGGTTCTATTTTGTTGGTTTCTAGGACCGAAGTAATGATTAATAGGGACAGTTGGGGGCATTCATATTCCATTGTCAGAGGTGAAATTCTTGGATTAACGGAAGATGAACTTCTGCGAAAACATCTGCCAAGGATGTTTTCATTGAT	0	0	0	0	0	0	0	375	0	0	0
Eukaryota	Stramenopiles	Pseudofungi	Pirsonia_Clade	Pirsonia_Clade_X	Pirsonia_Clade_XX	Pirsonia	Pirsonia_verrucosa	100	85	82	81	81	81	81	81	otu0619	CCAGCTCCAATAGTGTATATTAAAGTTGTTGCAGTTAAAAAGCTCGTAGTTGGATTTCTGGTGGGAGTGATCGGTCTGCCCCGTTAGGGGTGTGTACTACATCGTCTTCTGCCATCCTTGAGGAGAACGTCTCTGGCTTTGAGTAGCCGGGGTCGGGACCCTCATCCTTTACTGTGAAAAAATTAGAGTGTTTAAAGCAGGCTTAGGCCGTTGAATACATTAGCATGGAATAATAAGATAGGACTTTGGTGGTCTATTTCGTTGGTCTCGGGACGGGAGTAATGATTAAGAGGAACAGTTGGGGGCATTCGTATTTCATTGTCAGAGGTGAAATTCTTGGATTTATGAAAGACGAACTTCTGCGAAAGCATTTGCCAAGGATGTTTTCATTAAT	0	0	0	0	0	0	0	0	90	0	0
Eukaryota	Stramenopiles	Pseudofungi	Pirsonia_Clade	Pirsonia_Clade_X	Pirsonia_Clade_XX	Pirsonia	Pirsonia_verrucosa	100	100	100	100	100	100	83	83	otu0631	CCAGCTCCAATAGCGTATATTAAAGTTGTTGCGGTTAAAAAGCTCGTAGTTGGAGTTCTGGTGGGAGTGATCGGTCTGCCCCGTTAGGGGTGTGTACTACATCGTCTTCTGCCATCCTTGAGGAGAACGTCTCTGGCTTTGAGTAGCCGGGGTCGGGACCCTCATCCTTTACTGTGAAAAAATTGGAGTGTTTAAAGCAGGCTTAGGCCGTTGAATACATTAGCATGGAATAATAAGATAGGACTTTGGTGGTCTATTTTGTTGGTTTGCACACCAAGGTAATGATTAATAGGGACAGTTGGGGGTATCCGTATTTCGTAGTCAGAGGTGAAATTCTTGGATTTACGAAAGACGAACTACTGCGAAAGCATTTACCAAGGATGTTTTCATTAAT	0	0	0	0	0	0	0	85	0	0	0
Eukaryota	Alveolata	Ciliophora	Plagiopylea	Plagiopylea_X	Plagiopylidae	Plagiopylidae_X	Plagiopylidae_X_sp.	100	100	100	100	100	100	100	100	otu0754	CCAGCTCCAATAGCGTATATTAAAGTTGTTGCAGTTAAAAAGCTCGTAGTCGATCTTCTAAGAGGATGCTGCAAGTCAAATTGCGTGCGTGCTCTTATCTGACCGAGACCTTCGTTCGTGCTTCACTGTTGCGATGAAGTAAATCGGTCACTTTACTGAGAAAAAATTAGAGTGTTCAAAGCAGGCATTGCGCCTTGAATACACAAGCTTGGAATAATAGAATATGACTAAAGTCTTTTTGTTGGTTTTAAGGCTTTGGTAATGGTTAATAGAAACAGTTGGGGGCATTAGTATCTAATTGTCAGAGGTGAAATTCTTGGATTTATTAGAGACTAACCTATGCGAAAGCATTTGCCAAGGATGTTTTCAATTGAT	0	0	0	0	0	0	0	44	0	0	0
Eukaryota	Hacrobia	Cryptophyta	Cryptophyceae	Cryptomonadales	Cryptomonadales_X	Plagioselmis	Plagioselmis_prolonga	100	100	100	100	100	100	100	100	otu1045	TCCAGCTCCAATAGCGTATATTAAAGTTGTTGCAGTTAAAAAGCTCGTAGTCGGATGTCGGGCTCGGGCAAGCTGTCGGCCTTTGGTCGGACGGCAGGCTCGGGTCTTTCTGCCTGAGGAACCCGGTTGCTTTAACGAGCTGCCGGTGGACGCAGGTCGTTTACTTTGAAAAAATTAGAGTGTTCAAAGCAGGCTAGCGCTTGAATACATTAGCATGGAATAATGGAATAGGACTTTGGTGCTATTTTGTTGGTTTATGGGACCGAAGTAATGATTAACAGGGACAGTTGGGGCCGTTTATATTTCGTTGTCAGAGGTGAAATTCTTGGATTTACGAAAGATAAACTTCTGCGAAAGCATTCGGCAAGGATGTTTTCATTGAT	0	0	0	0	0	0	0	0	0	0	1402
Eukaryota	Hacrobia	Cryptophyta	Cryptophyceae	Cryptomonadales	Cryptomonadales_X	Plagioselmis	Plagioselmis_prolonga	100	100	100	100	100	100	98	98	otu0782	CCAGCTCTAATAGCGTATATTAAAGTTGTTGCAGTTAAAAAGCTCGTAGTCGGATGTCGGGCTCGGGCAAGCTGTCGGCCTTTGGTCGGACGGCAGGCTCGGGTCTTTCTGCCTGGGGAACCCGGTTGCTTTAACGAGCTGCCGGTGGACGCAGGTCGTTTACTTTGAAAAAATTAGAGTGTTCAAAGCAGGCTAGCGCTTGAATACATTAGCATGGAATAATGGAATAGGACTTTGGTGCTATTTTGTTGGTTTATGGGACCGAAGTAATGATTAACAGGGACAGTTGGGGCCGTTTATATTTCGTTGTCAAAGGTGAAATTCTTGGATTTACGAAAGATAAACTTCTGCGAAAGCATTCGGCAAGGATGTTTTCATTGAT	0	0	0	0	0	0	0	0	0	39	0
Eukaryota	Hacrobia	Cryptophyta	Cryptophyceae	Cryptomonadales	Cryptomonadales_X	Plagioselmis	Plagioselmis_prolonga	100	100	100	100	100	100	100	100	otu0216	CCAGCTCTAATAGCGTATATTAAAGTTGTTGCAGTTAAAAAGCTCGTAGTCGGATGTCGGGCTCGGGCAAGCTGTCGGCCTTTGGTCGGACGGCAGGCTCGGGTCTTTCTGCCTGAGGAACCCGGTTGCTTTAACGAGCTGCCGGTGGACGCAGGTCGTTTACTTTGAAAAAATTAGAGTGTTCAAAGCAGGCTAGCGCTTGAATACATTAGCATGGAATAATGGAATAGGACTTTGGTGCTATTTTGTTGGTTTATGGGACCGAAGTAATGATTAACAGGGACAGTTGGGGCCGTTTATATTTCGTTGTCAGAGGTGAAATTCTTGGATTTACGAAAGATAAACTTCTGCGAAAGCATTCGGCAAGGATGTTTTCATTGAT	0	0	0	0	0	0	0	775	0	0	0
Eukaryota	Opisthokonta	Fungi	Basidiomycota	Agaricomycotina	Agaricomycetes	Pleurocybella	Pleurocybella_porrigens	100	100	100	100	100	100	33	33	otu0052	CCAGCTCCAATAGCGTATATTAAAGTTGTTGCAGTTAAAAAGCTCGTAGTTGAACTTCAGACTTGGTCGGGCGGTCCGCTTAACGGCGTGTACTGTTTGACTGAGTCTTACCTCTTGGTGAACCGGCGTGCCCTTTATTGGTGTGCGTCGGGGAACCAGGACTTTTACCTTGAGAAAATTAGAGTGTTCAAAGCAGGCCTATGTCCGAATACATTAGCATGGAATAATAGAATAGGACGTGCGGTTCTATTTTGTTGGTTTCTAGAGTCGCCGTAATGATTAATAGGGACAGTTGGGGGCATTGGTATTGAGTCGCTAGAGGTGAAATTCTTGGATTGACTCAAGACCAACTACTGCGAAAGCATTTGCCAAGGATGTTTTCATTAAT	0	0	0	0	0	0	0	0	4522	0	0
Eukaryota	Opisthokonta	Fungi	Basidiomycota	Agaricomycotina	Agaricomycetes	Pleurocybella	Pleurocybella_porrigens	100	100	100	100	100	100	38	38	otu0230	CCAGCTCCAATAGCGTATATTAAAGTTGTTGCAGTTAAAAAGCTCGTAGTTGAACTTCAGACTTGGTCGGGCGGTCCGCTTAACGGCGTGTACTGTTTGACTGAGTCTTACCTCTTGGTGAACCGGCGTGCCCTTTATTGGTGTGCGTCGGGGGACCAGGACTTTTACCTTGAGAAAATTAGAGTGTTCAAAGCAGGCCTATGTCCGAATACATTAGCATGGAATAATAGAATAGGACGTGCGGTTCTATTTTGTTGGTTTCTAGAGTCGCCGTAATGATTAATAGGGACAGTTGGGGGCATTGGTATTGAGTCGCTAGAGGTGAAATTCTTGGATTGACTCAAGACCAACTACTGCGAAAGCATTTGCCAAGGATGTTTTCATTAAT	0	0	0	0	0	0	0	0	715	0	0
Eukaryota	Opisthokonta	Fungi	Basidiomycota	Agaricomycotina	Agaricomycetes	Pleurocybella	Pleurocybella_porrigens	100	100	100	100	100	100	40	40	otu0446	CCAGCTCCAATAGCGTATATTAAAGTTGTTGCAGTTAAAAAGCTCGTAGTTGAACTTCAGACTTGGTCGGGCGGTCCGCTTAACGGCGTGTACTGTTTGACTGAGTCTTACCTCTTGGTGAACCGGCGTGCCCTTTATTGGGGTGCGTCGGGGAACCAGGACTTTTACCTTGAGAAAATTAGAGTGTTCAAAGCAGGCCTATGTCCGAATACATTAGCATGGAATAATAGAATAGGACGTGCGGTTCTATTTTGTTGGTTTCTAGAGTCGCCGTAATGATTAATAGGGACAGTTGGGGGCATTGGTATTGAGTCGCTAGAGGTGAAATTCTTGGATTGACTCAAGACCAACTACTGCGAAAGCATTTGCCAAGGATGTTTTCATTAAT	0	0	0	0	0	0	0	0	215	0	0
Eukaryota	Alveolata	Ciliophora	Oligohymenophorea	Scuticociliatia_2	Pleuronematida	Pleuronematida_X	Pleuronematida_X_sp.	100	100	100	100	100	100	91	91	otu0571	CCAGCTCCACTAGCGTATATTAAAGTTGTTGCAGTTAAAAAGCTCGTAGTTGAACTTCTGTATGGGGCTAGTTTTGGCTTCTGCCTGGCTAGTCCTATGCATCCGCTTGCAAGACCTGGAGGGCATTTACTTGTCGCCAGGAGGAGCAGGCTTTTTACTTTGAAAAAATTAGAGTGTTTAAGGCAGGCTATCGCCCGCATATATTAGCATGGAATAATAGAATAGGACACTTTTCCATTTCGTTGGTTATTGGAATCGTGTAATGATTAATAGGGACAGTTGTGGGCATTTGTATTTAATTGTCAGAGGTGAAATTCTTGGATTTATTAAAGACAAACTAACGCGAAAGCATTTGCCAAGGATGTTTTCATTAAT	0	0	0	0	0	0	0	111	0	0	0
Eukaryota	Alveolata	Ciliophora	Litostomatea	Haptoria_5	Pleurostomatida	Pleurostomatida_X	Pleurostomatida_X_sp.	100	100	100	100	100	100	72	72	otu0456	CCAGCTCCAATAGTGTATATTAAAGTTGTCGCAGTTAAAAAGCTCGTAGTTGGATTTCAAGAAACGCATCTGGGTCACCAGTATGCTTTCTACCAGTCTTTGACTGTTACTGTGAGAAAATTAGAGTGTTTCAAGCAGGCAATTGCAGGAATACATTAGCATGGAATAACGAATGGGTCTACAATTTGGTTGATTGTAGATTGCGATTAATAGGGACAGTTGGGGGCATTAGTATTTAATTGTCAGAGGTGAAATTCTTGGATTAGTTAAAGACTAACGTATGCGAAAGCATTTGCCAAGGATGTTTTCATTAAT	0	0	0	0	0	0	205	0	0	0	0
Eukaryota	Opisthokonta	Fungi	Basidiomycota	Agaricomycotina	Agaricomycetes	Pleurotus	Pleurotus_pulmonarius	100	100	100	100	100	100	99	99	otu0336	CCAGCTCCAATAGCGTATATTAAAGTTGTTGCAGTTAAAAAGCTCGTAGTTGAACTTCAGACCTGGCTGGGCGGTCCGCTTAACGGCGTGTACTGTCTGGCTGGGCCTTACCTCTTGGTGAGCCGGCGTGCCCTTTATTGGTGTGCGTTGGGGAACCAGGACTTTTACCTTGAGAAAATTAGAGTGTTCAAAGCAGGCCTGTGCCTGAATACATTAGCATGGAATAATAAAATAGGACGTGCGGTTCTATTTTGTTGGTTTCTAGAGTCGCCGTAATGATTAATAGGGATAGTTGGGGGCATTGGTATTGAGTCGCTAGAGGTGAAATTCTTGGATTGACTCAAGACCAACTACTGCGAAAGCATTTGCCAAGGATGTTTTCATTAAT	0	0	0	0	0	0	0	397	0	0	0
Eukaryota	Archaeplastida	Chlorophyta	Prasino-Clade-VIII	Prasino-Clade-VIII_X	Prasino-Clade-VIII_XX	Prasino-Clade-VIII_XXX	Prasino-Clade-VIII_XXX_sp.	100	100	99	99	99	99	99	99	otu0900	CCAGCTCCAATAGCGTATATTTAAGTTGTTGCAGTTAAAAAGCTCGTAGTTGGATTTCGGGTGGGGACAGCCGGTCCGCCGTTAGGTGAGTACTGGCTGGTTCCATCTTCTTGTCGGGGACGCAGTTCTGGCCTTAATTGGCTGGGGTGCGGAGTCGGCGACGTTACTTTGAAAAAATTAGAGTGTTCAAAGCAAGCTCACGCTCTGAATACATTAGCATGGAATAACACGATAGGACTCCGGTCCTATTTTGTTGGTCTTCGGGATCGGAGTAATGAT	0	0	0	0	0	8	0	0	0	0	0
Eukaryota	Archaeplastida	Chlorophyta	Prasino-Clade-VIII	Prasino-Clade-VIII_X	Prasino-Clade-VIII_XX	Prasino-Clade-VIII_XXX	Prasino-Clade-VIII_XXX_sp.	100	100	90	84	84	84	84	84	otu0934	CCAGCTCCAATAGCGTATATTTAAGTTGTTGCAGTTAAAAAGCTCGTAGTTGGATTTCGGGTGGGGGCGGCCGGTCCGGCGTTATGCTGCGCACTGGCGGGTCCCATCTTCTTGCCGGGGACGCGGTTCTGGCCTTAATTGGCTGGGGCGCGGAGTCGGCGGCGTTACTTTGAAAAAATTAGAGTGTTCAAAGCAAGCTCACGCTCTGAATACATTAGCATGGAATAACACGATAGGACTCCGGTCCCATTTTGTTGGTCTTCGGGATCGGGGTAATGATTAAGAGGGACAGTTGGGGGCATTCGTATTTCATTGTCAGAGGTGAAATTCTTGGATTTATGAAAGACGAACTTCTGCGAAAGCATTTGCCAAGGATGTTTTCATTAAT	0	0	0	0	5	0	0	0	0	0	0
Eukaryota	Archaeplastida	Chlorophyta	Prasino-Clade-VIII	Prasino-Clade-VIII_X	Prasino-Clade-VIII_XX	Prasino-Clade-VIII_XXX	Prasino-Clade-VIII_XXX_sp.	100	100	100	97	97	97	97	97	otu0412	CCAGCTCCAATAGCGTATATTTAAGTTGTTGCAGTTAAAAAGCTCGTAGTTGGATTTCGGGTGGGGACAGCCGGTCCGCCGTTTGGTGAGCACTGGCTGGCCCCATCTTCTTGTCGGGGACGCAGTTCTGGCCTTTATTGGCTGGGGTGCGGAGTCGGCGACGTTACTTTGAAAAAATTAGAGTGTTCAAAGCAAGCTCACGCTCTGAATACATTAGCATGGAATAACACGATAGGACTCCGGTCCTATTTTGTTGGTCTTCGGGATCGGAGTAATGATTAAGAGGGACAGTTGGGGGCATTCGTATTTCATTGTCAGAGGTGAAATTCTTGGATTTATGAAAGACGAACTTCTGCGAAAGCATTTGCCAAGGATGTTTTCATTAAT	0	0	265	0	0	0	0	0	0	0	0
Eukaryota	Archaeplastida	Chlorophyta	Palmophyllophyceae	Prasinococcales	Prasinococcales-Clade-B	Prasinoderma	Prasinoderma_sp.	100	100	100	100	100	100	100	98	otu1059	TCCAGCTCCAATAGCGTATATTTAAGTTGTTGCAGTTAAAAAGCTCGTAGTTGGATTTTGGGTCGGGGGTACCGGTCCGGTGTTTCACTGTGCACTGGTCTCCCCTTCCTTTCTGCCGGGGACGGCGTTTGCTCTTAATTGGGCGGCGTCGGAGTCGGCGTTGTTACTTTGAAAAAATTAGAGTGTTCAAAGCAAGCCATCGCTCTGAATACATTAGCATGGAATAACATGATAGGACTCTGGTCTTATTTTGTTGGTTTCCGAGACTGGAGTAATGATTAAGAGGGACAGTCGGGGGCATCCGTATTTCATTGTCAGAGGTGAAATTCTTGGATTTATGAAAGACGAACTTCTGCGAAAGCATTTGCCAAGGATGTTTTCATTAAT	0	0	0	0	0	0	0	0	0	0	816
Eukaryota	Archaeplastida	Chlorophyta	Palmophyllophyceae	Prasinococcales	Prasinococcales-Clade-B	Prasinoderma	Prasinoderma_sp.	100	100	100	100	100	100	100	99	otu0325	CCAGCTCCAATAGCGTATATTTAAGTTGTTGCAGTTAAAAAGCTCGTAGTTGGATTTTGGGTCGGGGGTACCGGTCCGGTGTTTCACTGTGCACTGGTCTCCCCTTCCTTTCTGCCGGGGACGGCGTTTGCTCTTGATTGGGCGGCGTCGGAGTCGGCGTTGTTACTTTGAAAAAATTAGAGTGTTCAAAGCAAGCCATCGCTCTGAATACATTAGCATGGAATAACATGATAGGACTCTGGTCTTATTTTGTTGGTTTCCGAGACTGGAGTAATGATTAAGAGGGACAGTCGGGGGCATCCGTATTTCATTGTCAGAGGTGAAATTCTTGGATTTATGAAAGACGAACTTCTGCGAAAGCATTTGCCAAGGATGTTTTCATTAAT	0	0	0	0	0	0	0	0	0	419	0
Eukaryota	Archaeplastida	Chlorophyta	Palmophyllophyceae	Prasinococcales	Prasinococcales-Clade-B	Prasinoderma	Prasinoderma_sp.	100	100	100	100	100	100	98	96	otu0193	CCAGCTCCAATAGCGTATATTTAAGTTGTTGCAGTTAAAAAGCTCGTAGTTGGATTTTGGGTCGGGGGTACCGGTCCGGTGTTTCACTGTGCACTGGTCTCCCCTTCCTTTCTGCCGGGGACGGCGTTTGCTCTTAATTGGGCGGCGTCGGAGTCGGCGTTGTTACTTTGAAAAAATTAGAGTGTTCAAAGCAAGCCATCGCTCTGAATACATTAGCATGGAATAACATGATAGGACTCTGGTCTTATTTTGTTGGTTTCCGAGACTGGAGTAATGATTAAGAGGGACAGTCGGGGGCATCCGTATTTCATTGTCAGAGGTGAAATTCTTGGATTTATGAAAGACGAACTTCTGCGAAAGCATTTGCCAAGGATGTTTTCATTAAT	0	0	0	0	164	409	0	171	0	157	0
Eukaryota	Archaeplastida	Chlorophyta	Palmophyllophyceae	Prasinococcales	Prasinococcales-Clade-B	Prasinoderma	Prasinoderma_sp.	100	100	100	100	100	100	100	99	otu0166	CCAGCTCCAATAGCGTATATTTAAGTTGTTGCAGTTAAAAAGCTCGTAGTTGGATTTTGGGTCGGGGGTACCGGTCCGGTGTTTCACTGTGCACTGGTCTCCCCTTCCTTTCTGCCGGGGACGGCGTTTGCTCTTTACTGAGCGGCGTCGGAGTCGGCGTTGTTACTTTGAAAAAATTAGAGTGTTCAAAGCAAGCCATCGCTCTGAATACATTAGCATGGAATAACATGATAGGACTCTGGTCTTATTTTGTTGGTTTCCGAGACTGGAGTAATGATTAAGAGGGACAGTCGGGGGCATCCGTATTTCATTGTCAGAGGTGAAATTCTTGGATTTATGAAAGACGAACTTCTGCGAAAGCATTTGCCAAGGATGTTTTCATTAAT	0	0	0	0	0	1102	0	0	0	0	0
Eukaryota	Rhizaria	Cercozoa	Filosa-Thecofilosea	Cryomonadida	Protaspa-lineage	Protaspa-lineage_X	Protaspa-lineage_X_sp.	100	100	100	100	100	99	99	99	otu0465	CCAGCTCCAAGAGCATATATTAAAGTTGTTGCAGTTAAAAAGCTCGTAGTTGGATTTCTGGTACAATGCGCCTGGCCCGCGGCGGTTACGTCTGTGAGTGCCGGTGCGCGTTTGCCATCCTTCTAGAAAACGTTTCTACCCTTCACTGGGCCGGACTCGCGATCTAGATCTTTTACTTTGAAAAAATTAGAGTGTTTAAAGCAGGCTTTTGCTGTGAATACATTAGCATGGAATAATAATCTAGGACTTCGGTTCTATTTTGTTGGTTTCTAGTACTGAAGTAATGATTGATAGGGATAGTTGGTGGTGCTAGTATTGGCCGGCCAGAGGTGAAATTCTTGGATTCGGTCAAGACTAACTTATGCGAAAGCATTCACCAAGGATGTCTTCTTTAAT	0	0	0	0	0	0	0	0	0	197	0
Eukaryota	Rhizaria	Cercozoa	Filosa-Thecofilosea	Cryomonadida	Protaspa-lineage	Protaspa-lineage_X	Protaspa-lineage_X_sp.	100	100	100	100	100	95	93	93	otu0564	CCAGCTCCAAGAGCGTATATTAAAGTTGTTGCAGTTAAAAAGCTCGTAGTTGGATTTCTGGTACAATGCGCCTGGCCCGCGGCCGTTAGGTCTGTGAGTGCCGGTGCGCGTTTGCCATCCTTCTAGAAAACGCTTCTACCCTTCACTGGGCCGGACTCGCGATCTAGATCTTTTACTTTGAAAAAATTAGAGTGTTTAAAGCAGGCTTTTGCTGTGAATACATTAGCATGGAATAATAATCTAGGACTTCGGTTCTATTTTGTTGGTTTCTAGTACTGAAGTAATGATTGATAGGGATAGTTGGGGGTGCTAGTATTGGCCAGCCAGAGGTGAAATTTTTGGATTCGGTCAAGACTTACTTATGCGAAAGCATTCACCAAGGATGTCTTCTTTAAT	0	0	0	0	0	0	0	116	0	0	0
Eukaryota	Rhizaria	Cercozoa	Filosa-Thecofilosea	Cryomonadida	Protaspa-lineage	Protaspa-lineage_X	Protaspa-lineage_X_sp.	100	100	100	100	100	100	100	100	otu0673	CCAGCTCCAAGAGCATATATTAAAGTTGTTGCAGTTAAAAAGCTCGTAGTTGGATTTCTGGTACAATGCGCCTGGCCCGCGGCGGTTACGTCTGTGAGTGCCGGTGCGCGTTTGCCATCCTTCTAGAAAACGTTTCTACCCTTCACTGGGCCGGACTCGCGATCTAGATCTTTTACTTTGAAAAAATTAGAGTGTTTAAAGCAGGCTTTTGCTGTGAATACATTAGCATGGAATAATAATCTAGGACTTCGGTTCTATTTTGTTGGTTTCTAGTACTGAAGTAATGATTGATAGGGATAGTTGGGGGTGCTAGTATTGGCCGGCCAGAGGTGAAATTCTTGGATTCGGTCAAGACTAACTTATGCGAAAGCATTCACCAAGGATGTCTTCATTAAT	0	0	0	0	0	0	0	71	0	0	0
Eukaryota	Rhizaria	Cercozoa	Filosa-Thecofilosea	Cryomonadida	Protaspa-lineage	Protaspa-lineage_X	Protaspa-lineage_X_sp.	100	100	100	100	100	100	99	99	otu0835	CCAGCTCCAAGAGCATATATTAAAGTTGTTGCAGTTAAAAAGCTCGTAGGTGGATTTCTGGTACAATGCGCCTGGCCCGCGGCCGTTAGGTCTGTGAGTGCCGGTGCGCGTTTGCCATCCTTCTAGAAAACGTTTCTACCCTTTACTGGGCCGGATTCGCGATCTAGATCTTTTACTTTGAAAAAATTAGAGTGTTTAAAGCAGGCTTTTGCTATGAATACATTAGCATGGAATAATAATCTAGGACTTCGGTTCTATTTTGTTGGTTTCTAGTACTGAAGTAATGATTGATAGGGATAGTTGGGGGTGCTAGTATTGGCCGGCCAGAGGTGAAATTCTTGGATTCGGTCAAGACTAACTTATGCGAAAGCATTCACCAAGGATGTCTTCTTTAAT	0	0	0	0	0	0	0	27	0	0	0
Eukaryota	Rhizaria	Cercozoa	Filosa-Thecofilosea	Cryomonadida	Protaspa-lineage	Protaspa-lineage_X	Protaspa-lineage_X_sp.	100	100	100	100	100	100	99	99	otu0840	CCAGCTCCAAGAGCATATATTAAAGTTGTTGCAGTTAAAAAGCTCGTAGTTGGATTTCTGGTACAATGCGCCTGGCCCGCGGCGGTTACGTCTGTGAGTGCCGGTGCGCGTTTGCCATCCTTCTAGAAAACGTTTCTACCCTTCACTGGGCCGGACTCGCGATCTAGATCTTTTACTTTGAAAAAATTAGAGTGTTTAAAGCAGGCTTTTGCTGTGAATACATTAGCATGGAATAATAATCTAGGACTTCGGTTCTATTTTGTTGGTTTCTAGTACTGAAGTAATGATTGATGGGGATAGTTGGGGGTGCTAGTATTGAGCGGCCAGAGGTGAAATTCTTGGATTCGCTCAAGACTAACTTATGCGAAAGCATTCACCAAGGATGTCTTCTTTAAT	0	0	0	0	0	0	0	25	0	0	0
Eukaryota	Rhizaria	Cercozoa	Filosa-Thecofilosea	Cryomonadida	Protaspa-lineage	Protaspa-lineage_X	Protaspa-lineage_X_sp.	100	100	100	100	100	100	94	94	otu0849	CCAGCTCCAAGAGCGTATATTAAAGTTGTTGCAGTTAAAAAGCTCGTAGTTGGATTTCTGGTCTAATGCGCCTGGCCCGCGGCAGTAATGCCTGTGAGTGCCGGTGCGCGTTAACCATCCTTCTAGAAAACGTTTCTACCACTCACTTGGCTGGACTCGCGATCTAGATCTTTTACTTTGAAAAAATTAGAGTGTTCAAAGCAGGCTTTTGCTGTGAATACATTAGCATGGAATAATAATCTAGGACTTCGGTTTTATTTTGTTGGTTTCTAAAATTGAAGTAATGATTGATAGGGATAGTTGGGGGTGCTAGTATTGGCCGGCCAGAGGTGAAATTCTTGGATTCGGTCAAGACTAACTTATGCGAAAGCATTCACCAAGGATGTCTTCTTTAAT	0	0	0	0	0	0	22	0	0	0	0
Eukaryota	Rhizaria	Cercozoa	Filosa-Thecofilosea	Cryomonadida	Protaspa-lineage	Protaspa-lineage_X	Protaspa-lineage_X_sp.	100	100	100	100	100	99	99	99	otu0818	CCAGCTCCAAGAGCGTATATTAAAGTTGTTGCAGTTAAAAAGCTCGTAGTTGGATTTCTGGTCAAATGCGCCTGGCCCGCGGCCGTAAGGTCTGTGAGTGCCGGTGCGCGTTTACCATCCTTCTAGAAAACGTTTCTACCCTTTACTGGGCCGGACTCGCGATCTAGATCTTTTACTTTGAAAAAATTAGAGTGTTTAAAGCAGGCTTTTGCTATGAATACATTAGCATGGAATAATAATCTAGGACTTCGGTTCTATTTTGTTGGTTTCTAGTACTGAAGTAATGATTGATAGGGATAGTTGGGGGTGCTAGTATTGGCCGGCCAGAGGTGAAATTCTTGGATTCGGTCAAGACTAACTTATGCGAAAGCATTCACCAAGGATGTCTTCTTTAAT	0	0	0	30	0	0	0	0	0	0	0
Eukaryota	Hacrobia	Haptophyta	Prymnesiophyceae	Prymnesiophyceae_Clade_F	Prymnesiophyceae_Clade_F_X	Prymnesiophyceae_Clade_F_XX	Prymnesiophyceae_Clade_F_XX_sp.	100	100	100	100	93	93	93	93	otu0473	CCAGCTCCAATAGCGTATATTAAAGTTGTTGCAGTTAAAACGCTCGTAGTCGTATTTCGGGGCGGGCCGACCGGTCTGCCGATGGGTATGCACTGGCCGGCGCGTCCTTCCTTCCGGAGACCGTGCCTACTCTTAACTGAGCGGGTTCGGGAGACGGATCGTTTACTTTGAAAAAATCAGAGTGTTTCAAGCAGGCAGCTCGCTCCTGCATGGATTAGCATGGGATAATGAAATAGGACTTTGGTGCTATTTTGTTGGTTTCGAACACCGAAGTAATGATTAACAGGGACAGTCAGGGGCACTCGTATTCCGCCGAGAGAGGTGAAATTCTCAGACCAGCGGAAGACGAACCACTGCGAAAGCATTTGCCAGGGATGTTTTCACTGAT	0	0	0	0	0	0	0	0	0	190	0
Eukaryota	Hacrobia	Haptophyta	Prymnesiophyceae	Prymnesiophyceae_Clade_F	Prymnesiophyceae_Clade_F_X	Prymnesiophyceae_Clade_F_XX	Prymnesiophyceae_Clade_F_XX_sp.	100	100	100	100	71	71	71	71	otu0873	CCAGCTCCAATAGCGTATATTAAAGTTGTTGCAGTTAAAACGCTCGTAGTCGGATTTCGGGGCGGGCCGACCGGTCTGCCGATGGGTATGCACTGGCCGGCGCGTCCTTCCTTCCGGAGACCGTGCCTACTCTTAACTGAGCGGGTTCGGGAGACGGATCGTTTACTTTGAAAAAATCAGAGTGTTTCAAGCAGGCAGCTCGCTCTTGCATGGATTAGCATGGGATAATGAAATAGGACTTTGGTGCTATTTTGTTGGTTTCGAACACCGAAGTAATGATTAACAGGGACAGTCAGGGGCACTCGTATTCCGCCGAGAGAGGTGAAATTCTCAGACCAGCGGAAGACGAACCACTGCGAAAGCATTTGCCAGGGATGTTTTCACTGAT	0	0	0	0	0	0	14	0	0	0	0
Eukaryota	Stramenopiles	Ochrophyta	Eustigmatophyceae	Eustigmatophyceae_X	Eustigmatophyceae_XX	Pseudocharaciopsis	Pseudocharaciopsis_ovalis	100	100	100	100	100	100	95	95	otu0650	CCAGCTCCAATAGCGTATACTAAAGTTGTTGCAGTTAAAAAGCTCGTAGTTGGATTTCTGACAGGGGCGCATGGTGGGGCTCGCAAGGGTCCCGACCGATGTCAGTCTTTGTCATCCTTGGGGAGAGCCGTATTGCCATTAACTTGGTAGTGCGGGGATCCTCATCGTTTACTGTGAAAAAATTAGAGTGTTCAAAGCAGGCTTAGGCCCTGAATACATTAGCATGGAATAATAAGATAGGACCTTGGTGGTCTATTTTGTTGGTTTGCACGCCAAGGTAATGATTAATAGGGATAGTTGGGGGTATTCGTATTCAATTGTCAGAGGTGAAATTCTTGGATTTATGGAAGACGAACTACTGCGAAAGCATTTACCAAGGATGTTTTCATTAAT	0	0	0	0	0	0	0	78	0	0	0
Eukaryota	Alveolata	Ciliophora	Spirotrichea	Strombidiida	Tontoniidae_B	Pseudotontonia	Pseudotontonia_sp.	100	100	100	100	100	100	59	59	otu0549	CCAGCTCCAATAGCGTATATTAAAGTTGTTGCAGTTAAAAAGCTCGTAGTTAGATTTCTGCCAGGGTGCCAATGTCCGCCGAAGTGCGTGCGCAGCGGCGCCCTCGCATCCTTCTGTTAACGCCTCTCGGCATTTACTTGCCGGTGGTGGGCTCAGATAATTTACCTTGAGAAAATTAGAGTGTTTCAGGCAGGCTAGGCCGGAATACATTAGCATGGAATAATGGAATAGGACTACGGTCTCGTTGTTGGTTTGAGGGACTGGAGTAATGATTAATAGGGATAGTTGGGGGCATTAGTATTTAATTGTCAGAGGTGAAATTCTCAGATTTGTTAAAGACTAACTTATGCGAAAGCATTTGCCAAGGATGTTTTCATTAAT	0	0	0	0	0	130	0	0	0	0	0
Eukaryota	Opisthokonta	Fungi	Basidiomycota	Ustilaginomycotina	Ustilaginomycetes	Pseudozyma	Pseudozyma_aphidis	100	100	100	100	100	100	49	48	otu0699	CCAGCTCCAATAGCGTATATTAAAGTTGTTGCAGTTAAAAAGCTCGTAGTTGAAGTTTGGTCTCGGACGCTGGGTCTGCTTCATTGCATGTACTTGACGGTCCGAGACTTCCTTCTTGGTGAACGGCCGCCTTCGGGTGGTCCGGAACCAGGACTATTACTTTGAAAAAATTAGAGTGTTCAAAGCAGGCCATAGGCCCGAATATATTAGCATGGAATAACAGAATAGGACGTGCGGTTCTATTTTGTTGGTTTCTAGAACTGCCGTAATGATTAAAAGGGACAGCCGGGGGCATTAGTATTTGCACGCTAGAGGTGAAATTCTTGGATTGTGCAAAGACTTCCTACTGCGAAAGCATTTGCCAAGAATGTTTTCATTAAT	0	0	0	0	0	0	0	61	0	0	0
Eukaryota	Archaeplastida	Chlorophyta	Pyramimonadales	Pyramimonadales_X	Pyramimonadales_XX	Pterosperma	Pterosperma_sp.	100	100	100	100	100	100	71	26	otu0165	CCAGCTCCAATAGCGTATATTTAAGTTGTTGCAGTTAAAAAGCTCGTAGTTGGATTTCGGATGGGTGCGACCGGTCCGCCGTTTCGGTGTGCACTGGTTGCGTCTATCTTGCTGTCGGGGACGCGCTCCTGGCCTTAACTGGCTGGGACGCGGAGTCGGCGAAGTTACTTTGAAAAAATTAGAGTGTTCAAAGCAGGCCTACGCTCTGAATACATTAGCATGGAATAACGCGATAGGACTCTGGTCTTATTGTGTTGGTCTTCGAGACCGGAGTAATGATTAAGAGGGACAGTTGGGGGCATTCGTATTTCATTGTCAGAGGTGAAATTCTTGGATTTATGAAAGACGAACTTCTGCGAAAGCATTTGCCAAGGATGTTTTCATTAAT	0	1110	0	0	0	0	0	0	0	0	0
Eukaryota	Opisthokonta	Fungi	Basidiomycota	Pucciniomycotina	Pucciniomycetes	Pucciniastrum	Pucciniastrum_epilobii	100	100	100	100	100	100	100	100	otu0842	CCAGCTCCAATAGCGTATATTAAATTTGTTGACGTTAAAAAGCTCGTAGTCGAACTTCAGTTTCTGATGATTGGTCTGCCTTTTGGTGTGTACTGGTTTGTCGGAAGCTTACCTCTTGGTGAACTTTGATGCACTTTATTGGGTGTTGAAGGGAACTAGGACTTTTACTTTGAAAAAATTAGAGTGTTCAAAGCGGGCTTTTGCCTGAATACATTAGCATGGAATAATAGAATAGGATGTGTGGTCCTATTTTGTTGGTTTTTAGGATCGCCGTAATGATTAATAGGGTCAGTTGGGGGCATTTGTATTACATCGTCAGAGGTGAAATTCTTGGATTGATGTAAGACAAACTACTGCGAAAGCATCTGCCAAGGATGACTTCATTGAT	0	0	0	0	0	0	0	24	0	0	0
Eukaryota	Opisthokonta	Fungi	Basidiomycota	Pucciniomycotina	Pucciniomycetes	Pucciniastrum	Pucciniastrum_epilobii	100	100	100	100	100	100	100	100	otu0876	CCAGCTCCAATAGCGTATATTAAATTTGTTGACGTTAAAAAGCTCGTAGTCGAACTTCAGTTTTTGATGATTGGTCTGCCTTTTGGTGTGTACTGGTTTGTCGAAAGCTTACCTCTTGGTGAACTTTGATGCACTTTATTGGGTGTTGAAGGGAACTAGGACTTTTACTTTGAAAAAATTAGAGTGTTCAAAGCGGGCTTTTGCCTGAATACATTAGCATGGAATAATAGAATAGGATGTGTGGTCCTATTTTGTTGGTTTTTAGGATCGCCGTAATGATTAATAGGGTCAGTTGGGGGCATTTGTATTACATCGTCAGAGGTGAAATTCTTGGATTGATGTAAGACAAACTACTGCGAAAGCATCTGCCAAGGATGACTTCATTGAT	0	0	0	0	0	0	0	14	0	0	0
Eukaryota	Archaeplastida	Chlorophyta	Prasino-Clade-V	Pseudoscourfieldiales	Pycnococcaceae	Pycnococcaceae_X	Pycnococcaceae_X_sp.	100	100	100	100	100	100	89	89	otu0375	CCAGCTCCAATAGCGTATATTTAAGTTGTTGCGGTTAAAAAGCTCGTAGTTGGATTTCGGGCGTGGAGGTTCGGTCCGCCGTTTCGGTGTGCACTGTCTTTCTGCGTCTTTCTGTCGGGGACGCGCTTCTGGCCTTAATTGGCTGGGACGTGGATTCGACGAGGTTACTTTGAAAAAATTAGAGTGTTCAAAGCAAGCTAAAGCTCTGAATACATTAGCATGGAATAACGCGAGAGGACTCGGTCCTTATTTTGTTGGTCTTCAAGGATGGAGTAATGATTAAGAGGGACAGTTGGGGGCATTCGTATTTCATTGCTAGAGGTGAAATTCTTGGATTTATGAAAGACGAACTTCTGCGAAAGCATTTGCCAAGGATGTTTTCATTGAT	0	0	0	312	0	0	0	0	0	0	0
Eukaryota	Archaeplastida	Chlorophyta	Pyramimonadales	Pyramimonadales_X	Pyramimonadales_XX	Pyramimonas	Pyramimonas_gelidicola	100	100	100	100	100	100	100	94	otu0142	CCAGCTCCAATAGCGTATATTTAAGTTGTTGCAGTTAAAAAGCTCGTAGTTGGATTTCGGATGGGTTTGACCGGTCCGCCGTTACGGTGTGCACTGGTCGTACCTATCTTGCTGTCGGGGACGCGCTTCTGGCCTTAATTGGCTGGGACGCGGAGTCGGCGATGTTACTTTGAAAAAATTAGAGTGTTCAAAGCAGGCCTAAGCTCTGAATACATTAGCATGGAATAACGCTATAGGACTCTGGTCTTATTGCGTTGGTCTTCGAGACCGGAGTAATGATTAAGAGGGACAGTTGGGGGCATTCGTATTTCATTGTCAGAGGTGAAATTCTTGGATTTATGAAAGACGAACTTCTGCGAAAGCATTTGCCAAGGATGTTTTCATTAAT	0	0	0	0	0	0	0	0	1361	0	0
Eukaryota	Archaeplastida	Chlorophyta	Pyramimonadales	Pyramimonadales_X	Pyramimonadales_XX	Pyramimonas	Pyramimonas_australis	100	100	100	100	100	100	100	100	otu0903	CCAGCTCCAATAGCGTATATTTAAGTTGTTGCAGTTAAAAAGCTCGTAGTTGGATTTCGGATGTGAACGACCGGTCCGCCGTTGCGGTGTGCACTGGACGTTTGTATCTTGTTGTCGGGGACGCGCACCTTGCCTTAACTGGTCGGGACGCGGAGTCGGCGCTGTTACTTTGAAAAAATTAGAGTGTTCAAAGCAGGCAACCGCTCTGAATACATTAGCATGGAATAACGCTATAGGACTCTGGTCTTATTGTGTTGGTCTTCGAGACCGGAGTAATGATTAAGAGGGACAGTTGGGGGCATTCGTATTTCATTGTCAGAGGTGAAATTCTTGGATTTCTGAAAGACGAACTACTGCGAAAGCATTTACCAAGGATGTTTTCATTAAT	0	0	0	0	0	0	8	0	0	0	0
Eukaryota	Stramenopiles	Pseudofungi	Oomycota	Oomycota_X	Peronosporales	Pythium	Pythium_ultimum	100	100	100	100	100	100	99	91	otu1067	TCCAGCTCCAATAGCGTATATTAAAGTTGTTGCAGTTAAAAAGCTCGTAGTTGGATTTCTGTTTTGAGCGTCCGGTCGGCTTCCTCTGGGAGTGTGTACTTGTGATGTTCGAGGCATTTTTTGTGAGGATGTTTTTCTGCCATTAAGTTGGTGGTTGAATAGACTTGCATCGTTTACTGTGAAAAAATTAGAGTGTTTAAAGCAGGCGTTTGCTCATTGAATACATTAGCATGGAATAATAAGATACGACCTTGGTGGTCTATTTTGTTGGTTTGCACACCAGGGTAATGATTAATAGGGACAGTTGGGGGTATTCATATTTCAGCGTCAGAGGTGAAATTCTTGGATCGCTGAAAGATGAGCTTAGGCGAAAGCATTTACCAAGGATGTTTTCATTAAT	0	0	0	0	0	0	0	0	0	0	392
Eukaryota	Stramenopiles	Pseudofungi	Oomycota	Oomycota_X	Peronosporales	Pythium	Pythium_ultimum	100	100	100	100	100	100	100	95	otu0963	CCAGCTCCAATAGCGTATATTAAGGTTGTTGCAGTTAAAAAGCTCGTAGTTGGATTTCTGTTTTGAGCGTCCGGTCGGCTTCCTCTGGGAGTGTGTACTTGTGATGTTCGAGGCATTTTTTGTGAGGATGTTTTTCTGCCATTAAGTTGGTGGTTGAATAGACTTGCATCGTTTACTGTGAAAAAATTAGAGTGTTTAAAGCAGGCGTTTGCTCATTGAATACATTAGCATGGAATAATAAGATACGACCTTGGTGGTCTATTTTGTTGGTTTGCACACCAGGGTAATGATTAATAGGGACAGTTGGGGGTATTCATATTTCAGCGTCAGAGGTGAAATTCTTGGATCGCTGAAAGATGAGCTTAGGCGAAAGCATTTACCAAGGATGTTTTCATTAAT	0	0	0	0	0	0	0	0	0	4	0
Eukaryota	Opisthokonta	Fungi	Basidiomycota	Ustilaginomycotina	Exobasidiomycetes	Quambalaria	Quambalaria_cyanescens	100	100	100	100	87	87	87	56	otu0241	CCAGCTCCAATAGCGTATATTAAAGTTGTTGCAGTTAAAAAGCTCGTAGTTGAACTTCAGGCCTGGCCGGTCGGTCCGCTTAACGGCGTGTACTGTTTGGCCGGGCCTTCCTTCTTGGTGATCTGGCATGCCCTTTACTGGGTGTGTCAGGGAACCAGGACTTTTACTTTGAAAAAATTAGAGTGCTCAAAGCAGGCATTTGCCCGAATATATTAGCATGGAATAATAAAATAGGACGTGCGGTTCTATTTTGTTGGTTTCTAGGATCGCCGTAATGATTAATAGGGACAGTTGGGGGCATTAGTATTCACATGCTAGAGGTGAAATTCTTGGATTTTGTGAAGACTAACTTCTGCGAAAGCATTTGCCAAGGATGTTTTCATTAAT	0	0	0	0	0	0	0	0	0	0	0
Eukaryota	Rhizaria	Radiolaria	RAD-C	RAD-C_X	RAD-C_XX	RAD-C_XXX	RAD-C_XXX_sp.	100	100	100	100	100	100	100	100	otu0476	CCAGCTCCAATAGCGTATACTAAAGTTGTTGCAGTTAAAAAGCTCGTAGTTGGATTTCTGTGCACCGGTTGTTGGTCTGCCTCTATGAGGTGGGTCCTTCACCGTTGTACATCCTGTTGGCAGACACGTGCTGGCATTCATTTGTCGGTGCGGGGAGACCACTCGTTTACTTTGAGAAAATTAAAGTGTTCAAAGCAGGCAATCGCTTGAATACATTAGCATGGAATAATAGTATAGGACTTTGATCTTATTTGTTGGTTTTAAAGATCAAAGTAATGATTGATAGGGACAGTTGGGGGCATCAGTATTCTGAAGCGAGAGGTGAAATTCTTGGACCTTCGGAAGACTAACAACTGCGAAAGCATTTGCCAAGGATGTTCTCTTTAAT	0	0	0	0	0	0	0	187	0	0	0
Eukaryota	Hacrobia	Centroheliozoa	Centroheliozoa_X	Pterocystida	Pterocystidae	Raineriophrys	Raineriophrys_erinaceoides	100	100	100	100	67	27	22	22	otu0529	CCAGCTCCAATAGCGTATATTAAAGTTGTTGCAGTTAAAAAGCTCGTAGTCTGACTTTTAGCTGGCGGTTTTAGCGCCCCATGTTGCCCCGTCAAACGGGTAATTGGTTTGGTGCTTCCGTCTTGGCTATATTAACTTTTCGGAGGAACGTCTTGTGCTTTTAATTAAGTGCTTGCGGGATTCTGATGGTTTACTTTGAGAAAAATAGAGTGTTCAAAGCAGGCGTTTCGCCAATTGAATACATTAGCATGGGATAATGGAATAGGACATTGGTTCTATTTTGTTGGTTTTAAGGACCGATGTAATGATTAATAGGGACAGTTGGGGACATTTATATTCCATGGCTAGAGGTGAAATTCTTGGATTCATGGAAGATAAACTACTGCGAAAGCATTTGTC…	0	0	0	0	0	0	0	0	0	140	0
Eukaryota	Rhizaria	Cercozoa	Filosa-Imbricatea	Thaumatomonadida	Thaumatomonadidae	Reckertia	Reckertia_filosa	100	100	100	100	100	94	94	94	otu1064	ACCAGCTCCAGTAGCGTATATTAAAGTTGTTGCAGTTAAAAAGCTCGTAGTTGGATTTCTGCTTGTAGCGTTGGGTCAGCTGGGGTTACCCATGCGAGTACCTGTTCGCTCCTTGCATCCTTCTAGAGAACGGCTCTCTCCTTCATTGGCAGTGGGGTCGCAATCTAGATCTTTTACTTTGAAAAAATTAGAGTGTTTAAAGCAGGCTTGTGCTATGAATACATTAGCATGGAATAATAATTTAGGACTTTAGTTCTATTTTGTTGGTTTCTAGGACTGAAGTAATGATTGATAGGGATAGTTGGGGGTGCTAGTATTCAGCGGCCAGAGGTGAAATTCTTGGATTCGCTGAAGACTAACTTATGCGAAAGCATTCACCAAGGATGTCTTCTTTAAT	0	0	0	0	0	0	0	0	0	0	497
Eukaryota	Rhizaria	Cercozoa	Filosa-Imbricatea	Thaumatomonadida	Thaumatomonadidae	Reckertia	Reckertia_filosa	100	100	100	100	100	95	95	95	otu1073	ACCAGCTCCAGTAGCGTATATTAAAGTTGTTGCAGTTAAAAAGCTCGTAGTTGGATTTCTGCTTGTAGCGTTGGGTCAGCTGGGGTTACCCATGCGAGTACCTGTTCGCTCCTTGCATCCTTCTAGAGAACGGCTCTCTCCTTCATTGGCAGTGGGGTCGCAATCTAGATCTTTTACTTTGAAAAAATTAGAGTGTTTAAAGCAGGCTTGTGCTATGAATACATTAGCATGGAATAATAATTTAGGGCTTTAGTTCTATTTTGTTGGTTTCTAGGACTGAAGTAATGATTGATAGGGATAGTTGGGGGTGCTAGTATTCAGCGGCCAGAGGTGAAATTCTTGGATTCGCTGAAGACTAACTTATGCGAAAGCATTCACCAAGGATGTCTTCTTTAAT	0	0	0	0	0	0	0	0	0	0	168
Eukaryota	Rhizaria	Cercozoa	Filosa-Imbricatea	Thaumatomonadida	Thaumatomonadidae	Reckertia	Reckertia_filosa	100	100	100	100	100	98	98	98	otu0223	CCAGCTCCAGTAGCGTATATTAAAGTTGTTGCAGTTAAAAAGCTCGTAGTTGGATTTCTGCTTGTAGCGTTGGGTCAGCTGGGGTTACCCATGCGAGTACCTGTTCGCTCCTTGCATCCTTCTAGAGAACGGCTCTCTCCTTCATTGGCAGTGGGGTCGCAATCTAGATCTTTTACTTTGAAAAAATTAGAGTGTTTAAAGCAGGCTTGTGCTATGAATACATTAGCATGGAATAATAATTTAGGACTTTAGTTCTATTTTGTTGGTTTCTAGGACTGAAGTAATGATTGATAGGGATAGTTGGGGGTGCTAGTATTCAGCGGCCAGAGGTGAAATTCTTGGATTCGCTGAAGACTAACTTATGCGAAAGCATTCACCAAGGATGTCTTCTTTAAT	0	0	0	0	0	0	0	0	203	543	0
Eukaryota	Rhizaria	Cercozoa	Filosa-Imbricatea	Thaumatomonadida	Thaumatomonadidae	Reckertia	Reckertia_filosa	100	100	100	100	100	100	100	100	otu0747	CCAGCTCCAGTAGCGTATATTAAGGTTGTTGCAGTTAAAAAGCTCGTAGTTGGATTTCTGCTTGTAGCGTTGGGTCAGCTGGGGTTACCCATGCGAGTACCTGTTCGCTCCTTGCATCCTTCTAGAGAACGGTTCTCTCCTTCATTGGCAGTGGGATCGCAATCTAGATCTTTTACTTTGAAAAAATTAGAGTGTTTAAGGCAGGCTTGTGCTATGAATACATTAGCATGGAATAATAATTTAGGACTTTAGTTCTATTTTGTTGGTTTCTAGGACTGAAGTAATGATTGATAGGGATAGTTGGGGGTGCTAGTATTCAGCGGCCAGAGGTGAAATTCTTGGATTCGCTGAAGACTAACTTATGCGAAAGCATTCACCAAGGATGTCTTCTTTAAT	0	0	0	0	0	0	0	47	0	0	0
Eukaryota	Opisthokonta	Fungi	Basidiomycota	Agaricomycotina	Agaricomycetes	Resinicium	Resinicium_bicolor	100	100	100	100	100	100	100	100	otu0532	CCAGCTCCAATAGCGTATATTAAAGTTGTTGCAGTTAAAAAGCTCGTAGTTGAACTTCAGATCCGGCTGGGCGGTCTGCCTAACGGTATGTACTGTCCGGCTGGGTCTTACCTCTTGGTGAGCCGGCATGCCCTTTATTGGGTGTGTCGGGGAACCAGGACTTTTACCTTGAGAAAATTAGAGTGTTCAAAGCAGGCCTATGCCCGAATACATTAGCATGGAATAATAAAATAGGATGTGCGGTTCTATTTTGTTGGTTTCTAGAGTCGCCGTAATGATTAATAGGGATAGTTGGGGGCATTAGTATTCAGTTGCTAGAGGTGAAATTCTTGGATTTACTGAAGACTAACTATTGCGAAAGCATTTGCCAAGGATGTTTTCATTAAT	0	0	0	0	0	0	0	139	0	0	0
Eukaryota	Hacrobia	Cryptophyta	Cryptophyceae	Cryptomonadales	Cryptomonadales_X	Rhodomonas	Rhodomonas_sp.	100	100	100	100	100	100	100	100	otu0034	CCAGCTCTAATAGCGTATATTAAAGTTGTTGCAGTTAAAAAGCTCGTAGTCGGATGTCGGGCTCGGGGAGATTGTCGGCCTTTGGTCGGATAGTTTCTCCGGGCCTTTCTGCCTGGGAACCCTATTCTACTTAACTGTAGGGTAGTGGGACGCAGGCCGTTTACTTTGAAAAAATTAGAGTGTTCAAAGCAGGCCTACGCTTGAATACATTAGCATGGAATAATGGAATAGGACTTTGGTCTTATTTGTTGGTTTATGGGACCGAAGTAATGATTAACAGGGACAGTTGGGGCCGTTTATATTTCGTTGTCAGAGGTGAAATTCTTGGATTTACGAAAGATAAACTTCTGCGAAAGCATTCGGCAAGGATGTTTTCATTGAT	0	2087	446	0	0	413	1184	2101	1556	468	0
Eukaryota	Hacrobia	Cryptophyta	Cryptophyceae	Cryptomonadales	Cryptomonadales_X	Rhodomonas	Rhodomonas_sp.	100	100	100	100	100	100	100	100	otu0251	CCAGCTCTAATAGCGTATATTAAAGTTGTTGCAGTTAAAAAGCTCGTAGTCGGATGTCGGGCTCGGGGAGATTGTCGGCCTTTGGTCGGATAGTTTCTCCGGGCCTTTCTGCCTGGGAACCCTATTCTACTTAACTGTAGGGTAGTGGGACGCAGGCCGTTTACTTTGAAAAAATTAGAGTGTTCAAAGCAGGCCTACGCTTGAATACATTAGCATGGAATAATGGAATAGGACTTTGGTCTTATTTGTTGGTTTATGGGACCGAAGTAATGATTAACAGGGACAGTTAGGGCCGTTTATATTTCGTTGTCAGAGGTGAAATTCTTGGATTTACGAAAGATAAACTTCTGCGAAAGCATTCGGCAAGGATGTTTTCATTGAT	0	0	0	0	0	0	0	0	621	0	0
Eukaryota	Hacrobia	Cryptophyta	Cryptophyceae	Cryptomonadales	Cryptomonadales_X	Rhodomonas	Rhodomonas_sp.	100	100	100	100	100	100	100	100	otu0373	CCAGCTCTAATAGCGTATATTAAAGTTGTTGCAGTTAAAAAGCTCGTAGTCGGATGTCGGGCTCGGGGAGATTGTCGGCCTTTGGTCGGATAGTTTCTCCGGGCCTTTCTGCCTGGGAACCCTATTCTACTTAACTGTAGGGTAGTGGGACGCAGGCCGTTTACTTTGAAAAAATTAGAGTGTTCAAAGCAGGCCTACGCTTGAATACATTAGCATGGAATAATGGAATAGGACTTTGGTCTTATTTGTTGGTTTATGGGACCGAAGTAATGATTAACAGGGACAGTTGGGGCCGTTTATATTTCGTTGTCAGAGGTGAAATTCTTGGATTTACGAAAGATAAACTTCTGCGAAAGCATTTGGCAAGGATGTTTTCATTGAT	0	0	0	0	0	0	0	318	0	0	0
Eukaryota	Hacrobia	Cryptophyta	Cryptophyceae	Cryptomonadales	Cryptomonadales_X	Rhodomonas	Rhodomonas_sp.	100	100	100	100	100	100	100	100	otu0644	CCAGCTCTAATAGCGTATATTAAAGTTGTTGCAGTTAAAAAGCTCGTAGTCGGATGTCGGGCTTGGGGAGATTGTCGGCCTTTGGTCGGATAGTTTCTCCGGGCCTTTCTGCCTGGGAACCCTATTCTACTTAACTGTAGGGTAGTGGGACGCAGGCCGTTTACTTTGAAAAAATTAGAGTGTTCAAAGCAGGCCTACGCTTGAATACATTAGCATGGAATAATGGAATAGGACTTTGGTCTTATTTGTTGGTTTATGGGACCGAAGTAATGATTAACAGGGACAGTTGGGGCCGTTTATATTTCGTTGTCAGAGGTGAAATTCTTGGATTTACGAAAGATAAACTTCTGCGAAAGCATTCGGCAAGGATGTTTTCATTGAT	0	0	0	0	0	0	0	79	0	0	0
Eukaryota	Hacrobia	Cryptophyta	Cryptophyceae	Cryptomonadales	Cryptomonadales_X	Rhodomonas	Rhodomonas_sp.	100	100	100	100	100	100	100	100	otu0352	CCAGCTCTAATAGCGTATATTAAAGTTGTTGCAGTTAAAAAGCTCGTAGTCGGATGTCGGGCTCGGGGAGATTGTCGGCCTTTGGTCGGATAGTTTCTCCGGGCCTTTCTGCCTGGGAACCCTATTCTACTTAACTGTAGGGTAGTGGGACGCAGGCCGTTTACTTTGAAAAAATTAGAGTGTTCAAAGCAGGCCTACGCTTGAATACATTAGCATGGAATAATGGAATAGGACTTTGGTCTTATTTGTTGGTTTATGGGACCGAAGTAATGATTAACAGGGACAGTTGGGGCCGTTTATATTTCGTTGTCAGAGGTGAGATTCTTGGATTTACGAAAGATAAACTTCTGCGAAAGCATTCGGCAAGGATGTTTTCATTGAT	0	0	0	0	0	0	361	0	0	0	0
Eukaryota	Opisthokonta	Fungi	Basidiomycota	Pucciniomycotina	Microbotryomycetes	Rhodosporidium	Rhodosporidium_diobovatum	100	100	100	100	100	99	99	99	otu0004	CCAGCTCCAATAGCGTATATTAAAGTTGTTGCCGTTAAAAAGCTCGTAGTCGAACTTCGGGTCCTGTCCGCCGGTCCGCCTTCTTGGTGTGTACTTGTTGGATGGGACCTTACCTCCTGGTGAACGGCGATGTCCTTTACTGGGTGTCGTCGCAAACCAGGACGTTTACTTTGAAAAAATTAGAGTGTTCAAAGCAGGCCTTTGCCCGAATACATTAGCATGGAATAATAGAATAGGACGCGCGTTCCCATTTTGTTGGTTTCTGAGATCGCCGTAATGATTAATAGGGATAGTTGGGGGCATTTGTATTCCGACGTCAGAGGTGAAATTCTTGGATTGCCGGAAGACAAACTACTGCGAAAGCATTTGCCAAGGATGTTTTCATTGAT	0	4524	4524	5445	14442	4743	4433	1777	526	8101	0
Eukaryota	Opisthokonta	Fungi	Basidiomycota	Pucciniomycotina	Microbotryomycetes	Rhodosporidium	Rhodosporidium_sp.	100	100	100	100	100	61	57	54	otu0885	CCAGCTCCAATAGCGTATATTAAAGTTGTTGCCGTTAAAAAGCTCGTAGTCGAACTTCGGGTCCTGTCCGCCGGTCCGCCTTCTTGGTATGTACTTGTTTGACGGAGCCTTACCTCCTGGTGAACGGCGATGTCCTTTACTGGGTGTCGTCGCAAACCAGGACTTTTACTTTGAAAAAATTAGAGTGTTCAAAGCAGGCCTTTGCCCGAATACATTAGCATGGAATAATAAAATAGGACGCGCGTTCCCATTTTGTTGGTTTCTGAGATCGCCGTAATGATTAATAGGGATAGTTGGGGGCATTTGTATTCCGTCGTCAGAGGTGAAATTCTTGGATTGCCGGAAGACAAACTACTGCGAAAGCATTTGCCAAGGATGTTTTCATTGAT	0	0	0	0	0	0	0	0	0	12	0
Eukaryota	Opisthokonta	Fungi	Basidiomycota	Pucciniomycotina	Microbotryomycetes	Rhodosporidium	Rhodosporidium_kratochvilovae	100	100	100	100	100	99	90	78	otu0696	CCAGCTCCAATAGCGTATATTAAAGTTGTTGCCGTTAAAAAGCTCGTAGTCGAACTTCGGGCCCTGTTCGCCGGTCCGCCTTCTTGGTGTGTACTTGTTGAATGGGGCCTTACCTCCTGGTGAACGGTGATGTCCTTTACTGGGTGTCATCGCAAACCAGGACGTTTACTTTGAAAAAATTAGAGTGTTCAAAGCAGGCCTTTGCCCGAATACATTAGCATGGAATAATAGAATAGGACGCGCGTTCCCATTTTGTTGGTTTCTGAGATCGCCGTAATGATTAATAGGGATAGTTGGGGGCATTTGTATTCCGTCGTCAGAGGTGAAATTCTTGGATTGCCGGAAGACAAACTACTGCGAAAGCATCTGCCCAGGATGTTTTTATTGAT	0	0	0	0	0	0	0	63	0	0	0
Eukaryota	Opisthokonta	Fungi	Basidiomycota	Pucciniomycotina	Microbotryomycetes	Rhodosporidium	Rhodosporidium_kratochvilovae	100	100	100	100	100	100	64	64	otu0704	CCAGCTCCAATAGCGTATATTAAAGTTGTTGCCGTTAAAAAGCTCGTAGTCGAACTTCGGGCCCTGTTCGCCGGTCCGCCTTCTTGGTGTGTACTTGTTGAATGGGGCCTTACCTCCTGGTGAACGGTGATGTCCTTTACTGGGTGTCATCGCAAACCAGGACGTTTACTTTGAAAAAATTAGAGTGTTCAAAGCAGGCCTTTGCCCGAATACATTAGCATGGAATAATAGAATAGGACGCGCGTTCCCATTTTGTTGGTTTCTGAGATCGCCGTAATGATTAATAGGGATAGTTGGGGGCATTTGTATTCCGTCGTCAGAGGTGAAATTCTTGGATTGCCGGAAGACAAACTACTGCGAAAGCATTTGCCAAGGATGTTTTCATTGAT	0	0	0	0	0	0	0	60	0	0	0
Eukaryota	Opisthokonta	Fungi	Basidiomycota	Pucciniomycotina	Microbotryomycetes	Rhodosporidium	Rhodosporidium_diobovatum	100	100	100	100	100	99	99	77	otu0958	CCAGCTCCAATAGCGTATATTAAAGTTGTTGCCGTTAAAAAGCTCGTAGTCGAACTTCGGGTCCTGTCCGCCGGTCCGCCTTCTTGGTGTGTACTTGTTGGATGGGACCTTACCTCCTGGTGAACGGCGATGTCCTTTACTGGGTGTCGTCGCAAACCAGGACGTTTACTTTGAAAAAATTAGAGTGTTCAAAGCAGGCCTTTGCCCGAATACATTAGCATGGAATAATAAAATAGGACGCGCGTTCCCATTTTGTTGGTTTCTGAGATCGCCGTAATGATTAATAGGGACAGTCGGGGGCATTAGTACTCACATGCTAGAGGTGAAATTCTTGGATTTTGTGAAGACTAACTTCTGCGAAAGCATTTGCCAAGGATGTTTTCATTAAT	0	0	0	0	0	0	0	4	0	0	0
Eukaryota	Opisthokonta	Fungi	Basidiomycota	Pucciniomycotina	Microbotryomycetes	Rhodosporidium	Rhodosporidium_sp.	100	100	100	100	100	82	65	55	otu0993	CTAGCTCCAATAGCGTATACTAATGTTGTTGCAGTTAAAAAGCTCGTAGCCTTACCTCCTGGTGAACGGCGATGTCCTTTACTGGGTGTCGTCGCAAACCAGGACTTTTACTTTGAAAAAATTAGAGTGTTCAAAGCAGGCCTTTGCCCGAATACATTAGCATGGAATAATAAAATAGGACGCGCGTTCCCATTTTGTTGGTTTCTGAGATCGCCGTAATGATTAATAGGGATAGTTGGGGGCATTTGTATTCCGTCGTCAGAGGTGAAATTCTTGGATTGCCGGAAGACAAACTACTGCGAAAGCATTTGCCAAGGATGTTTTCATTGAT	0	0	0	0	0	0	0	3	0	0	0
Eukaryota	Opisthokonta	Fungi	Basidiomycota	Pucciniomycotina	Microbotryomycetes	Rhodosporidium	Rhodosporidium_diobovatum	100	100	100	100	100	100	100	100	otu0952	CCAGCTCCAATAGCGTATATTAAAGTTGTTGCCGTTAAAAAGCTCGTAGTCGAACTTCGGGTCCTGTCCGCCGGTCCGCCTTCTTGGTGTGTACTTGTTGGATGGGACCTTACCTCCTGGTGAACGGCGATGTCCTTTACTGGGTGTCGTCGCAAACCAGGACGTTTACTTTGAAAAAATTAGAGTGTTCAAAGCAGGCCTTTGCCCGAATACATTAGCATGGAATAATAGAATAGGACGCGCGTTCCCATTTTGTTGGTTTCTGAGATCGCCGTAATGA	0	0	0	0	4	0	0	0	0	0	0
Eukaryota	Opisthokonta	Fungi	Basidiomycota	Pucciniomycotina	Microbotryomycetes	Rhodosporidium	Rhodosporidium_diobovatum	100	100	100	100	100	100	100	100	otu0591	CCAGCTCCAATAGCGTATATTAAAGTTGTTGCCGTTAAAAAGCTCGTAGTCGAACTTCGGGTCCTGTCCGCCGGTCCGCCTTCTTGGTGTGTACTTGTTGGATGGGACCTTACCTCCTGGTGAACGGCGATGTCCTTTACTGGGTGTCGTCGCAAACCAGGACGTTTACTTTGAAAAAATTAGAGTGTTCAAAGCAGGCCTTTGCCCGAATACATTAGCATGGAATAATAGAATAGGACGCGCGTTCCCATTTTGTTGGTTTCTGAGATCGCCGTAATGATTAATAGGGATAGTTGGGGGCATTTGTATTCCGACGTCAGAGGTGAAATTCTTGGATTGCCGGAAGACAAACTACTGCGAAAGCATTTGCCAAGAATGTTTTCATTGAT	0	0	0	0	0	0	0	0	0	0	0
Eukaryota	Opisthokonta	Fungi	Basidiomycota	Pucciniomycotina	Cystobasidiomycetes	Rhodotorula	Rhodotorula_mucilaginosa	100	100	100	100	100	100	100	100	otu1075	TCCAGCTCCAATAGCGTATATTAAAATTGTTGCCGTTAAAAAGCTCGTAGTCGAACTTCGGGCTCTGTCAGCCGGTCCGCCTTCTTGGTGTGTACTTGTTTGACGGAGCCTTACCTCCTGGTGAACGGCGATGTCCTTTACTGGGTGTCGTCGCAAACCAGGACTTTTACTTTGAAAAAATTAGAGTGTTCAAAGCAGGCCTTTGCCCGAATACATTAGCATGGAATAATAAAATAGGACGCGCGTTCCCATTTTGTTGGTTTCTGAGATCGCCGTAATGATTAATAGGGATAGTTGGGGGCATTTGTATTCCGTCGTCAGAGGTGAAATTCTTGGATTGCCGGAAGACAAACTACTGCGAAAGCATTTGCCAAGGATGTTTTCATTGAT	0	0	0	0	0	0	0	0	0	0	223
Eukaryota	Opisthokonta	Fungi	Basidiomycota	Pucciniomycotina	Cystobasidiomycetes	Rhodotorula	Rhodotorula_phylloplana	100	100	100	100	100	100	100	100	otu0847	CCAGCTCCAATAGCGTATATTAAAGTTGTTGCAGTTAAAAAGCTCGTAGTTGAACTTCAGGCCTGGCCGGTCGGTCCGCTTTACGGCGTGTACTGTTTGGCCGGGCCTTCCTTCTTGGTGATCCGGCATGCCCTTTACTGGGTGTGTCGGGGAACCAAGACTTTTACTTTGAAAAAATTAGAGTGCTCAAAGCAGGCATTTGCCCGAATATATTAGCATGGAATAATAAAATAGGACGTGCGGTTCTATTTTGTTGGTTTCTAGGATCGCCGTAATGATTAATAGGGACAGTTGGGGGCATTAGTATTCACATGCTAGAGGTGAAATTCTTGGATTTTGTGAAGACTAACTTCTGCGAAAGCATTTGCCAAGGATGTTTTCATTAAT	0	0	0	0	0	0	0	23	0	0	0
Eukaryota	Opisthokonta	Fungi	Basidiomycota	Pucciniomycotina	Cystobasidiomycetes	Rhodotorula	Rhodotorula_mucilaginosa	100	100	100	100	100	92	92	86	otu0469	CCAGCTCCAATAGCGTATATTAAAATTGTTGCCGTTAAAAAGCTCGTAGTCGAACTTCGGGCTCTGTCAGCCGGTCCGCCTCCTTGGTGTGTACTTGTTTGACGGAGCCTTACCTCCTGGTGAACGGCGATGTCCTTTACTGGGTGTCGTCGCAAACCAGGACTTTTACTTTGAAAAAATTAGAGTGTTCAAAGCAGGCCTTTGCCCGAATACATTAGCATGGAATAATAAAATAGGACGCGCGTTCCCATTTTGTTGGTTTCTGAGATCGCCGTAATGATTAATAGGGATAGTTGGGGGCATTTGTATTCCGTCGTCAGAGGTGAAATTCTTGGATTGCCGGAAGACAAACTACTGCGAAAGCATTTGCCAAGGATGTTTTCATTGAT	0	0	0	0	0	0	190	0	0	0	0
Eukaryota	Alveolata	Ciliophora	Spirotrichea	Choreotrichida	Strobilidiidae_A	Rimostrombidium_A	Rimostrombidium_A_sp.	100	100	100	100	100	100	100	100	otu0563	CCAGCTCCAATAGCGTATATTAAAGTTGTTGCAGTTAAAAAGCTCGTAGTTGGATTTCTGGCAGAGGAACTAGGCCCGCATGTTGCGGTTGCAAAGGTTCTCTACCATCCTCCTGTTAACCCTCCTAGTTATTCATTTAACTGTTGGGAGCCCAGATATTTTACCTTGAGAAAATTAGAGTGTTTCAGGCAGGCTAGCGCCCGGATACATTAGCATGGAATAATAGAATAGGACTTTTACCTCTTCTGTTGGTCTGAGGGGTTAAAGTAATGATTAATAGGGATAGTTGGGGGCATTAGTACTTAACTGTCAGAGGTGAAATTCTTGGATTTGTTAAAGACTAACTTATGCGAAAGCATTTGCCAAAGACGTTTTCATTAAT	0	0	0	0	0	0	0	116	0	0	0
Eukaryota	Opisthokonta	Fungi	Basidiomycota	Agaricomycotina	Agaricomycetes	Rogersella	Rogersella_griseliniae	100	100	100	100	100	100	32	32	otu0222	CCAGCTCCAATAGCGTATATTAAAGTTGTTGCAGTTAAAAAGCTCGTAGTTGAACTTCAGACCTGGTTGGGCGGTCTGCCTCACGGTATGTACTGTCTGGCTGGGTCTTACCTCTTGGTGAGCCGGCATGCCCTTTACTGGGTGTGTCGAGGAACCAGGACTTTTACCTTGAGAAAATCAGAGTGTTCAAAGCAGGCCTATGCCCGAATGCATTAGCAGGGAATAATAAAATAGGACGTGTGGTTCTATTTTGTTGGTTTCTAGAGCTACCGTAATGATTAATAGGGACAGTTGGGGGCATTAGTATTCAGTTGCTAGAGGTGAAATTCTTGGATTTACTGAAGACTAACTATTGCGAAAGCATTTGCCAAGGATGTTTTCATTAAT	0	0	0	685	64	0	0	0	0	0	0
Eukaryota	Opisthokonta	Fungi	Ascomycota	Saccharomycotina	Saccharomycetales	Saccharomyces	Saccharomyces_cerevisiae	100	100	100	100	100	100	100	100	otu0449	CCAGCTCCAATAGCGTATATTAAAGTTGTTGCAGTTAAAAAGCTCGTAGTTGAACTTTGGGCCCGGTTGGCCGGTCCGATTTTTTCGTGTACTGGATTTCCAACAGGGCCTTTCCTTCTGGCTAACCTTGAGTCCTTGTGGCTCTTGGCGAACCAGGACTTTTACTTTGAAAAAATTAGAGTGTTCAAAGCAGGCGTATTGCTCGAATATATTAGCATGGAATAATAGAATAGGACGTTTGGTTCTATTTTGTTGGTTTCTAGGACCATCGTAATGATTAATAGGGACGGTCGGGGGCATCAGTATTCAATTGTCAGAGGTGAAATTCTTGGATTTATTGAAGACTAACTACTGCGAAAGCATTTGCCAAGGACGTTTTCATTAAT	0	0	0	0	0	0	0	0	0	213	0
Eukaryota	Opisthokonta	Fungi	Ascomycota	Saccharomycotina	Saccharomycetales	Saccharomyces	Saccharomyces_cerevisiae	100	100	100	100	100	100	100	100	otu0022	CCAGCTCCAATAGCGTATATTAAAGTTGTTGCAGTTAAAAAGCTCGTAGTTGAACTTTGGGCCCGGTTGGCCGGTCCGATTTTTTCGTGTACTGGATTTCCAACGGGGCCTTTCCTTCTGGCTAACCTTGAGTCCTTGTGGCTCTTGGCGAACCAGGACTTTTACTTTGAAAAAATTAGAGTGTTCAAAGCAGGCGTATTGCTCGAATATATTAGCATGGAATAATAGAATAGGACGTTTGGTTCTATTTTGTTGGTTTCTAGGACCATCGTAATGATTAATAGGGACGGTCGGGGGCATCAGTATTCAATTGTCAGAGGTGAAATTCTTGGATTTATTGAAGACTAACTACTGCGAAAGCATTTGCCAAGGACGTTTTCATTAAT	0	1945	1945	5270	0	0	0	2493	3219	48	0
Eukaryota	Opisthokonta	Fungi	Ascomycota	Saccharomycotina	Saccharomycetales	Saccharomyces	Saccharomyces_cerevisiae	100	100	100	100	100	100	97	92	otu0090	CCAGCTCCAATAGCGTATATTAAAGTTGTTGCAGTTAAAAAGCTCGTAGTTGAACTTTGGGCCCGGTTGGCCGGTCCGATTTTTTCGTGTACTGGATTTCCAACGGGGCCTTTCCTTCTGGCTAACCTTGAGTCCTTGTGGCTCTTGGCGAACCGGGACTTTTACTTTGAAAAAATTAGAGTGTTCAAAGCAGGCGTATTGCTCGAATATATTAGCATGGAATAATAGAATAGGACGTTTGGTTCTATTTTGTTGGTTTCTAGGACCATCGTAATGATTAATAGGGACGGTCGGGGGCATCAGTATTCAATTGTCAGAGGTGAAATTCTTGGATTTATTGAAGACTAACTACTGCGAAAGCATTTGCCAAGGACGTTTTCATTAAT	0	925	925	0	0	0	677	388	324	0	0
Eukaryota	Opisthokonta	Fungi	Ascomycota	Saccharomycotina	Saccharomycetales	Saccharomyces	Saccharomyces_cerevisiae	100	100	100	100	100	100	92	61	otu0675	CCAGCTCCAATAGCGTATATTAAAGTTGTTGCAGTTAAAAAGCTCGTAGTTGAACTTTGGGCCCGGTTGGCCGGTCCGATTTTTTCGTGTACTGGATTTCCAACGGGGCCTTTCCTTCTGGCTAACCTTGAGTCCTTGTGGCTCTTGGCGAACCGGGACTTTTACTTTGAAAAAATTAGAGTGTTCAAAGCAGGCGTATTGCTTGAATATATTAGCATGGAATAATAGAATAGGACGTTTGGTTCTATTTTGTTGGTTTCTAGGACCATCGTAATGATTAATAGGGACGGTCGGGGGCATCAGTATTCAATTGTCAGAGGTGAAATTCTTGGATTTATTGAAGACTAACTACTGCGAAAGCATTTGCCAAGGACGTTTTCATTAAT	0	0	0	0	0	0	0	70	0	0	0
Eukaryota	Rhizaria	Cercozoa	Filosa-Sarcomonadea	Glissomonadida	Sandonidae	Sandonidae_X	Sandonidae_X_sp.	100	100	100	100	100	100	89	89	otu0708	CCAGCTCCAATAGCGTATATTAAAGTTGCTGCAGTTAAAAAGCTCGTAGTTGGATTTCTGGTTTGTAACTTTTGGCCGGCCACGGTTTCGTGTGTTAGTGCTTGATGTTCTGACCATCCTTCCAATCGCTATTTGCTCTTCTTCATTGATTGGCAAGTGGTATTGGATCTTTTACTTTGAACAAATTAGAGTGTTTCAAGCAGGCTTTATGCTATGAATACATTAGCATGGAATAATAATTTAGGACTTCGGTTCTATTTTGTTGGTTTCTAGGACTGAAGTAATGATTGATAGGGACAGTTGGGGGTGCTAGTATTCAGCGGCCAGAGGTGAAATTCTCGGATTCGCTGAAGACTAACTTATGCGAAAGCATTCACCAAGGATGTCTTCTTTAAT	0	0	0	0	0	0	0	59	0	0	0
Eukaryota	Opisthokonta	Fungi	Basidiomycota	Agaricomycotina	Agaricomycetes	Sarcomyxa	Sarcomyxa_serotina	100	100	100	100	100	100	46	46	otu0604	CCAGCTCCAATAGCGTATATTAAAGTTGTTGCAGTTAAAAAGCTCGTAGTTGAACTTCAGACCTGGTCGGGCGGTCCGCTTAACGGCGTGTACTGTCTGACTGGGCCTTACCTCTTGGTGAGCCGGCGTGCCCTTTATTGGTGTGCGTCGGGGAACCAGGACTTTTACCTTGAGAAAATTAGAGTGTTCAAAGCAGGCCTATGCCCGAATACATTAGCATGGAATAATAGAATAGGACGTGCGGTTCTATTTTGTTGGTTTCTAGAGTCGCCGTAATGATTAATAGGGATAGTTGGGGGCATTGGTATTGAGTCGCTAGAGGTGAAATTCTTGGATTGACTCAAGACCGACTATTGCGAAAGCATTTGCCAAGGATGTTTTCATTAAT	0	0	0	0	0	0	0	50	0	46	0
Eukaryota	Opisthokonta	Fungi	Ascomycota	Pezizomycotina	Sordariomycetes	Sarocladium	Sarocladium_strictum	100	100	100	100	100	100	46	23	otu0217	CCAGCTCCAATAGCGTATATTAAAGTTGTTGTGGTTAAAAAGCTCGTAGTTGAACCTTGGGCCTGGCTGGCCGGTCCGCCTCACCGCGTGCACTGGTCCGGCCGGGCCTTTCCCTCTGTGGAACCCCATACCCTTCACTGGGCGTGGCGGGGAAACAGGACATTTACTTTGAAAAAATTAGAGTGCTCCAGGCAGGCCTATGCTCGAATACATTAGCATGGAATAATAAAATAGGACGCGCTGTTCTATTTTGTTGGTTTCTAGGACAGCCGTAATGATTAATAGGGACAGTCGGGGGCATCAGTATTCAATTGTCAGAGGTGAAATTCTTGGATTTATTGAAGACTAACTACTGCGAAAGCATTTGCCAAGGATGTTTTCATTAAT	0	0	0	0	767	0	0	0	0	0	0
Eukaryota	Archaeplastida	Chlorophyta	Chlorophyceae	Sphaeropleales	Sphaeropleales_X	Scenedesmus	Scenedesmus_sp.	100	100	100	100	100	100	98	48	otu0169	CCAGCTCCAATAGCGTATATTTAAGTTGTTGCAGTTAAAAAGCTCGTAGTTGGATTTCGGGTGGGTTCTAGCGGTCCGCCTATGGTGAGTACTGCTATGGCCTTCCTTTCTGTCGGGGACGGGCTTCTGGGCTTAACTGTCCGGGACTCGGAGTCGACGTGGTTACTTTGAGTAAATTAGAGTGTTCAAAGCAGGCTTACGCCAGAATACTTTAGCATGGAATAACACGATAGGACTCTGGCCTATCTTGTTGGTCTGTAGGACCGGAGTAATGATTAAGAGGGACAGTCGGGGGCATTCGTATTTCATTGTCAGAGGTGAAATTCTTGGATTTATGAAAGACGAACTACTGCGAAAGCATTTGCCAAGGATGTTTTCATTAAT	0	0	0	0	0	0	0	950	144	0	0
Eukaryota	Opisthokonta	Fungi	Basidiomycota	Agaricomycotina	Agaricomycetes	Schizophyllum	Schizophyllum_sp.	100	100	100	100	100	100	100	100	otu0643	CCAGCTCCAATAGCGTATATTAAAGTTGTTGCAGTTAAAAAGCTCGTAGTTGAACTTCAGGCCTGGCCGGGCGGTCTGCCTAACGGTATGTACTGTCTGGCCGGGTCTTACCTCTTGGTGAACCGGCGTGCTCTTTACTGGGCGCGTCGGCGAACCAGGACTTTTACCTTGAGAAAATTAGAGTGTTCAAAGCAGGCTTACGCCCGAATACATTAGCATGGAATAATAAAATAGGACGTGCGGTCCTATTTTGTTGGTTTCTAGGATCGCCGTAATGATTAATAGGGATAGTTGGGGGCATTGGTATTGAGTCGCTAGAGGTGAAATTCTTGGATTGACTCAAGACCGACTACTGCGAAAGCATTTGCCAAGGATGTTTTCATTAAT	0	0	0	0	0	0	0	79	0	0	0
Eukaryota	Alveolata	Dinoflagellata	Dinophyceae	Peridiniales	Thoracosphaeraceae	Scrippsiella	Scrippsiella_precaria	100	100	100	100	33	25	24	10	otu0946	CCAGCTCCAATAGCGTATATTAAAGTTGTTGCGGTTAAAAAGCTCGTAGTTGGATTTCTGCTGAGGACGACCGGTCCGCCCTCTGGGTGAGTATCTGGCTCGGCCTTGGCATCTTCTTGGAGAATGTATCTGCACTTGACTGTGTGGTGCGGTATCCAGGACTTTTACTTTGAGGAAATTAGAGTGTTTCAAGCAGGCGCACGCCTTGAATACATTAGCATGGAATAATAAGATAGGACCTTGGTTCTATTTTGTTGGTTTCTAGAGCTGAGGTAATGATTAATAGGGACAGTCGGGGGCATTAATACTCACATGTCAGAGGTGAAATTCTTGGATTTTGTGAAGACTAACTACTGCGAAAGCATTTGCCAAGGATGTTTTCATTAAT	0	4	0	0	0	0	0	0	0	0	0
Eukaryota	Opisthokonta	Fungi	Basidiomycota	Agaricomycotina	Agaricomycetes	Sistotrema	Sistotrema_eximum	100	100	100	100	100	100	100	100	otu1069	TCCAGCTCCAATAGCGTATATTAAAGTTGTTGCAGTTAAAAAGCTCGTAGTTGAACTTCAGTCTTGGTCGGGCGGTCTGCCTCACGGTACGTACTGTCTGACTGGGACTTACCTCTTGGTGAGCCTGTATGCCCTTTATTGGGTGTGCAGGGGAACCAGGACTTTTACTTTGAGAAAATTAGAGTGTTCAAAGCAGGCAATTGCCCGAATACATTAGCATGGAATAATAGAATAGGACGTGCGGTTCTATTTTGTTGGTTTCTAGAGTCGCCGTAATGATTAATAGGGATAGTTGGGGGCATTAGTATTGAGTTGCTAGAGGTGAAATTCTTGGATTTACTCAAGACTAACTACTGCGAAAGCATTTGCCAAGGATGTTTTCATTAAT	0	0	0	0	0	0	0	0	0	0	317
Eukaryota	Opisthokonta	Fungi	Basidiomycota	Agaricomycotina	Agaricomycetes	Sistotrema	Sistotrema_oblongisporum	100	100	100	100	100	100	95	50	otu0127	CCAGCTCCAATAGCGTATATTAAAGTTGTTGCAGTTAAAAAGCTCGTAGTTGAACTTCAGCCCTGGCCGGGCGGTCTGCCTCACGGTATGTACTGTTTGGCTGGGGCTTACCTCTTGGTGAGCTCGCATGTCGTTTACTCGGTGTGCGAGGGAACCAGGACTTTTACTTTGAGAAAATTAGAGTGTTCAAAGCAGGCAAATGCCCGAATACATTAGCATGGAATAATGGAATAGGACGTGCGGTTCTATTTTGTTGGTTTCTAGAGTCGCCGTAATGATTAATAGGGACAGTTGGGGGCATTAGTATTGAGTTGCTAGAGGTGAAATTCTTGGATTTACTCAAGACTAACTTCTGCGAAAGCATTTGCCAAGGATGTTTTCATTAAT	0	0	0	0	937	0	0	0	637	0	0
Eukaryota	Opisthokonta	Fungi	Basidiomycota	Agaricomycotina	Agaricomycetes	Sistotrema	Sistotrema_oblongisporum	100	100	100	100	100	100	96	59	otu0638	CCAGCTCCAATAGCGTATATTAAAGTTGTTGCAGTTAAAAAGCTCGTAGTTGAACTTCAGCCCTGGCCGGGCGGTCTGCCTCACGGTATGTACTGTCTGGCTGGGGCTTACCTCTTGGTGAGCTCGCATGTCGTTTACTCGGTGTGCGAGGGAACCAGGACTTTTACTTTGAGAAAATTAGAGTGTTCAAAGCAGGCAAATGCCCGAATACATTAGCATGGAATAATGGAATAGGACGTGCGGTTCTATTTTGTTGGTTTCTAGAGTCGCCGTAATGATTAATAGGGACAGTTGGGGGCATTAGTATTGAGTTGCTAGAGGTGAAATTCTTGGATTTACTCAAGACTAACTTCTGCGAAAGCATTTGCCAAGGATGTTTTCATTAAT	0	0	0	0	0	0	0	81	0	0	0
Eukaryota	Stramenopiles	Ochrophyta	Bacillariophyta	Bacillariophyta_X	Polar-centric-Mediophyceae	Skeletonema	Skeletonema_sp.	100	100	100	100	100	100	100	100	otu0680	CCAGCTCCAATAGCGTATATTAAAGTTGTTGCAGTTAAAAAGCTCGTAGTTGGTTTTCAGTCTGGGGTGGCGAAGCACTCACACCGTGAGTGACTTCTGCCTTCCTGGACTTCCTTGGTGAGAATCTGTTTGGTATTAAGTTATCGGGCAGAGGATAACCATCGTTTACTGTGAAAAAATTAGAGTGTTTAAAGCAGGCTTATGCCGTTGAATATATTAGCATGGAATAATAAGATAGGACTTTGAGTCTATTTTGTTGGTTTGTGAATCAAAGTAATGATTAATAGGGACAGTTGGGGGTATTCGTATTTCATTGTCAGAGGTGAAATTCTTGGATTTCTGAAAGACGAACTACTGCGAAAGCATTTACCAAGGATGTTTTCATTAAT	0	0	0	0	0	0	0	0	0	69	0
Eukaryota	Stramenopiles	Ochrophyta	Bacillariophyta	Bacillariophyta_X	Polar-centric-Mediophyceae	Skeletonema	Skeletonema_sp.	100	100	100	100	100	100	100	100	otu0884	CCAGCTCCAATAACGTATATTAAAGTTGTTGCAGTTAAAAAGCTCGTAGTTGGTTTTCAGTCTGGGGTGGCGAAGCACTCACAACGTGAGTGACTTCTGCCTTCCTGGACTTCCTTGGTGAGAATCTGTTTGGTATTAAGTTATCGGGCAGAGGATAACCATCGTTTACTGTGAAAAAATTAGAGTGTTTAAAGCAGGCTTATGCCGTTGAATATATTAGCATGGAATAATAAGATAGGACTTTGAGTCTATTTTGTTGGTTTGTGAATCAAAGTAATGATTAATAGGGACAGTTGGGGGTATTCGTATTTCATTGTCAGAGGTGAAATTCTTGGATTTCTGAAAGACGAACTACTGCGAAAGCATTTACCAAGGATGTTTTCATTAAT	0	0	0	0	0	0	0	0	0	12	0
Eukaryota	Stramenopiles	Ochrophyta	Bacillariophyta	Bacillariophyta_X	Polar-centric-Mediophyceae	Skeletonema	Skeletonema_sp.	100	100	100	100	100	100	100	100	otu0490	CCAGCTCCAATAGCGTATATTAAAGTTGTTGCAGTTAAAAAGCTCGTAGTTGGTTTTCAGTCTGGGGTGGCGAAGCACTCACAACGTGAGTGACTTCTGCCTTCCTGGACTTCCTTGGTGAGAATCTGTTTGGTATTAAGTTATCGGGCAGAGGATAACCATCGTTTACTGTGAAAAAATTAGAGTGTTTAAAGCAGGCTTATGCCGTTGAATATATTAGCATGGAATAATAAGATAGGACTTTGAGTCTATTTTGTTGGTTTGTGAATCAAAGTAATGATTAATAGGGACAGTTGGGGGTATTCGTATTTCATTGTCAGAGGTGAAATTCTTGGATTTCTGAAAGACGAACTACTGCGAAAGCATTTACCAAGGATGTTTTCATTAAT	0	0	0	28	0	0	87	57	0	0	0
Eukaryota	Stramenopiles	Ochrophyta	Bacillariophyta	Bacillariophyta_X	Araphid-pennate	Staurosira	Staurosira_construens	100	100	100	100	100	100	73	42	otu0601	CCAGCTCCAATAGCGTATATTAAAGTTGTTGCAGTTAAAAAGCTCGTAGTTGGATTTGTGGGTGGAGGTGCTGGCCCGACGCTTTGCGTGGGTGCTGGCTACCTCTGTCCATCCTTGGGTGGAACCTGTGTGGCATTAAGTTGTCGTGCAGGGGATGCCCATCTTTTACTGTGAAAAAATTAGAGTGTTCAAAGCAGGCTTACGCCGTTGAATATGTTAGCATGGAATAATGAGATAGGACCTGGGTACTATTTTGTTGGTTTGCGCACCGAGGTAATGATTAATAGGGACAGTTGGGGGTATTCGTATTCCATTGTCAGAGGTGAAATTCTTGGATTTTTGGAAGACGAACGACTGCGAAAGCATTTACCAAGGATGTTTTCATTAAT	0	0	0	0	0	0	0	96	0	0	0
Eukaryota	Opisthokonta	Choanoflagellida	Choanoflagellatea	Acanthoecida	Stephanoecidae_Group_D	Stephanoecidae_Group_D_X	Stephanoecidae_Group_D_X_sp.	100	100	100	100	100	100	100	100	otu0220	CCAGCTCCAATAGCGTATATTAAAGTTGTTGCAGTTAAAAAGCTCGTAGTTGGACTTCTGATGCGAAAGGTTGGTCCACCGCAAGGTGAGCACTGACTCTTCGCGTCTTCCTCTCGTAGTTGTTTGGCGCACTTAGTTGGGTGCCAGATGAATATGGGACCTTTACTTTGAAAAAATTAGAGTGTTCAAAGCAGGCAATCGCTTGAATACATTAGCATGGAATAATAGAATAGGACTTTGGTTCTATTTTGTTGGTTTCTAGGACCGAGGTAATGATTAATAGGGACAGTTGGGGGCATTAGTATTTAATTGTCAGAGGTGAAATTCTTGGATTTATGAAAGACTAACTACTGCGAAAGCATTTGCCAAGGATGTTTTCATTAAT	0	0	0	0	0	0	759	0	0	0	0
Eukaryota	Opisthokonta	Choanoflagellida	Choanoflagellatea	Acanthoecida	Stephanoecidae_Group_D	Stephanoecidae_Group_D_X	Stephanoecidae_Group_D_X_sp.	100	100	100	100	100	100	100	100	otu0234	CCAGCTCCAATAGCGTATATTAAAGTTGTTGCAGTTAAAAAGCTCGTAGTTGGACTTCTGACGTGGGACTGCGCCCCGTTCCTTTTGGGACGTTGGGTGCGGACTTGTGTCTTCCTCTCGTAGTTGGTTGGTGCACTTAACTGGGTGCCTTCTGAATATGGGACCTTTACTTTGAAAAAATTAGAGTGTTCAAAGCAGGCATTGGCTTGAATACATTAGCATGGAATAATAGAATAGGACTTTGGTTCTATTTTGTTGGTTTCTAGGACCGAAGTAATGATTAATAGGGACAGTTGGGGGCATTAGTATTTAATTGTCAGAGGTGAAATTCTTGGATTTATGAAAGACTAACTACTGCGAAAGCATTTGCCAAGGATGTTTTCATTAAT	0	0	0	0	0	0	709	0	0	0	0
Eukaryota	Opisthokonta	Choanoflagellida	Choanoflagellatea	Acanthoecida	Stephanoecidae_Group_D	Stephanoecidae_Group_D_X	Stephanoecidae_Group_D_X_sp.	100	100	100	100	100	100	100	100	otu0260	CCAGCTCCAATAGCGTATATTAAAGTTGTTGCAGTTAAAAAGCTCGTAGTTGGACTTCTGATGTGGGACTGCGCCCCGGTATTTTGCCGTTGGGTGCGGGCTCGCGTCTTCCTCTCGTAGTTGGATGGTGCACTTAACTGGGTGCCTTCTGAATATGGGACCTTTACTTTGAAAAAATTAGAGTGTTCAAAGCAGGCAATCGCTTGAATACATTAGCATGGAATAATAGAATAGGACTTTGGTTCTATTTTGTTGGTTTCTAGGACCGAAGTAATGATTAATAGGGACAGTTGGGGGCATTAGTATTTAATTGTCAGAGGTGAAATTCTTGGATTTATGAAAGACTAACTACTGCGAAAGCATTTGCCAAGGATGTTTTCATTAAT	0	0	0	0	0	0	588	0	0	0	0
Eukaryota	Opisthokonta	Choanoflagellida	Choanoflagellatea	Acanthoecida	Stephanoecidae_Group_D	Stephanoecidae_Group_D_X	Stephanoecidae_Group_D_X_sp.	100	100	100	100	100	100	90	90	otu0845	CCAGCTCCAATAGCGTATATTAAAGTTGTTGCAGTTAAAAAGCTCGTAGTTGGACTTCTGATGTGGAGGGACGGTCCGCCTCACGGTGAGCACTGATTCTCTGCGTCTTCCTCTCGTAGTCTTTTGGCGCACTTAGTTGGGTGCCTTGAGAATATGGGACCTTTACTTTGAAAAAATTAGAGTGTTCAAAGCAGGCAATCGCTTGAATACATTAGCATGGAATAATAGAATAGGACTTTGGTTCTATTTTGTTGGTTTCTAGGACCGAAGTAATGATTAATAGGGACAGTTGGGGGCATTAGTATTTAATTGTCAGAGGTGAAATTCTTGGATTTATGAAAGACTAACTACTGCGAAAGCATTTGCCAAGGATGTTTTCATTAAT	0	0	0	0	0	0	23	0	0	0	0
Eukaryota	Archaeplastida	Chlorophyta	Chlorophyceae	Chaetophorales	Chaetophorales_X	Stigeoclonium	Stigeoclonium_sp.	100	100	100	100	100	100	87	73	otu0616	CCAGCTCCAATAGCGTATATTTAAGTTGTTGCAGTTAAAAAGCTCGTAGTTGGATTTCGGGTGGCTCTCTGCGGTCCGCCTTCGGGTGTGTACTGCTGTCGGCCACCTTTCTGTCGGGGACGGGCTCCTGGGCTTAACTGTCCGGGACTCGGAGTCGGCGAGGTTACTTTGAGTAAATTAGAGTGTTCAAAGCAAGCCTGAGCTCTGAATACATTAGCATGGAATAACGCGATAGGACTCTGGCCTATCTTGTTGGTCTGTAGGACCGGAGTAATGATTAAGAGGGACAGTCGGGGGCATTCGTATTTCATTGTCAGAGGTGAAATTCTTGGATTTATGAAAGACGAACTTCTGCGAAAGCATTTGCCAAGTATGTCTTCATTAAT	0	0	0	0	0	0	0	92	0	0	0
Eukaryota	Stramenopiles	Stramenopiles_X	Stramenopiles_XX	Stramenopiles_XXX	Stramenopiles_XXXX	Stramenopiles_XXXXX	Stramenopiles_XXXXX_sp.	100	99	71	71	71	71	71	71	otu0664	CCAGCTCCAATAGCGTATATTAAAGTTGTTGCAGTTAAAAAGCTCGTAGTTGGATTTCTGGCGGGAGCGGCCGGTCCGCCCCTCACGGGGTGTGCACTGAACCGCCTCCTGTCATCCTCGTCGAGAGCGGCCCTGTCATTAAATTGGCGGGGTCGGGATCGGCGTCGTTTACTGTGAAAAAATTAGAGTGTTTAAAGCAGGCATTTGCTGTGAATACATTAGCATGGAATAATAAGATAGGGCTTTGGCGCTATTTTGTTGGTTTGCACGCCAAGGTAATGATTAACAGGGACAGTTGGGGGTATTCGTATTTAATTGTCAGAGGTGAAATTCTTGGATTTATGAAAGACGAACCACTGCGAAAGCATTTACCAAGGATGTTTTCATTAAT	0	0	0	0	0	0	0	45	0	29	0
Eukaryota	Opisthokonta	Fungi	Ascomycota	Saccharomycotina	Saccharomycetales	Streptococcus	Streptococcus_pneumoniae	100	100	100	100	100	100	50	50	otu0945	CCAGCTCCAATAGCGTATATTAAAGTTGTTGCAGTTAAAAAGCTCGTAGTTGAACTTTGGGCCCGGTTGGCCGGTCCGATTTTTTCGTGTACTGGATTTCCAACGGGGCCTTTCCTTCTGGCTAACCTTGAGTCCTTGTGGCTCTTGGCGAACCGGGACTTTTACTTTGAAAAAATTAGAGTGTTCAAAGCAGGCGTATTGCTCGAATATATTAGCATGGAATAATAGAATAGGGCGTTTGGTTCTATTTTGTTGGTTTCTAGGACCATCGTAATGATTAATAGGGACGGTCGGGGGCATTGGTATTCCGTTGCTAGAGGTGAAATTCTTAGATTTACTGAAGACTAACTACTGCGAAAGCATTTGCCAAGGACGTTTTCATTGAT	0	4	4	0	0	0	0	0	0	0	0
Eukaryota	Alveolata	Ciliophora	Spirotrichea	Strombidiida_B	Strombidiida_B_X	Strombidiida_B_XX	Strombidiida_B_XX_sp.	100	100	100	100	100	100	100	100	otu0285	CCAGCTCCAATAGCGTATATTAAAGTTGTTGCAGTTAAAAAGCTCGTAGTTGGATTTCTGGGAGAGTGCCAATGTCCGCCGAAGTGCGTGCGCAGCGGCGCTCTTTCATCCTTCTGTTAACGGCTCTCGGCATTCATTTGCTGGTGTCGGGCTCAGATATTTTACCTTGAGAAAATTAGAGTGTTTCAGGCAGGCTAGGCCGGAATACATTAGCATGGAATAATGGAATAGGACTACGGTCTCTTTGTTGGTTTGAGGGACTGCAGTAATGATTAATAGGGATAGTTGGGGGCATTAGTATTTAATTGTCAGAGGTGGAATTCTCGGATTTGTTAAAGACTAACTTATGCGAAAGCATTTGTCAAGGATGTTTTCATTAAT	0	0	507	0	0	0	0	0	0	0	0
Eukaryota	Alveolata	Ciliophora	Spirotrichea	Strombidiida_B	Strombidiida_B_X	Strombidiida_B_XX	Strombidiida_B_XX_sp.	100	100	100	100	99	99	99	99	otu0924	CCAGCTCCAATAGCGTATATTAAAGTTGTTGCAGTTAAAAAGCTCGTAGTTGGATTTCTGGGAGAGTGCCAATGTCCGCCGAAGTGCGTGCGCAGCGGCGCTCTTTCATCCTTCTGTTAACGGCTCTCGGCATTCATTTGCTGGTGTCGGGCTCAGATATTTTACCTTGAGAAAATTAGAGTGTTTCAGGCAGGCTAGGCCGGAATACATTAGCATGGAATAATGGAATAGGACTACGGTCTCTTTGTTGGTTTGAGGGACTGCAGTAATGATTAATAGGGATAGTTGGGGGCATTAGTATTTAATTGTCAGAGGTGGAATTCTCGGATTTGTTAAAGACTAACTTATGCGAAAGCATTTGCCAAGGATGTTTTCATTAAT	0	5	0	0	0	0	0	0	0	0	0
Eukaryota	Alveolata	Ciliophora	Spirotrichea	Strombidiida_G	Strombidiida_G_X	Strombidiida_G_XX	Strombidiida_G_XX_sp.	100	100	100	100	99	99	98	98	otu1054	TCCAGCTCCAATAGCGTATATTAAAGTTGTTGCAGTTAAAAAGCTCGTAGTTGGATTTCTGGGAGGGTGCCGCCGTCCGGCGTGTCCGTGTGCAGTGGCGCCCTTCCATCCTTCTGTTAGCGTCTCTTGGCATTCATTTGCTGGTGGCGGGTTCAGATATTTTACCTTGAGAAAATTAGAGTGTTTCAGGCAGGCTAGGCCGGAATACATTAGCATGGAATAATGGAATAGGACTACGGTCTCTTTGTTGGTTTGAGGGACTGCAGTAATGATTAATAGGGATAGTTGGGGGCATTAGTATTTAATTGTCAGAGGTGGAATTCTCAGATTTGTTAAAGACTAACTTATGCGAAAGCATTTGCCAAGGATGTTTTCATTAAT	0	0	0	0	0	0	0	0	0	0	1205
Eukaryota	Alveolata	Ciliophora	Spirotrichea	Strombidiida_G	Strombidiida_G_X	Strombidiida_G_XX	Strombidiida_G_XX_sp.	100	100	100	100	95	95	64	64	otu0342	CCAGCTCCAATAGCGTATATTAAAGTTGTTGCAGTTAAAAAGCTCGTAGTTGGATTTCTGGGAGGGTGCCGCCGTCCGGCGTGTCCGTGTGCAGTGGCGCCCTTCCATCCTTCTGTTAGCGTCTCTTGGCATTCATTTGCTGGTGGCGGGCTCAGATATTTTACCTTGAGAAAATTAGAGTGTTTCAGGCAGGCTAGGCCGGAATACATTAGCATGGAATAATGGAATAGGACTACGGTCTCTTTGTTGGTTTGAGGGACTGCAGTAATGATTAATAGGGATAGTTGGGGGCATTAGTATTTAATTGTCAGAGGTGGAATTCTTGGACCGTCTGAAGACTGACTACTGCGAAAGCATTTGCCAAGGATGTTTTCATTAAT	0	0	0	0	0	0	0	378	0	0	0
Eukaryota	Alveolata	Ciliophora	Spirotrichea	Strombidiida_G	Strombidiida_G_X	Strombidiida_G_XX	Strombidiida_G_XX_sp.	100	100	100	100	93	93	93	93	otu0442	CCAGCTCCAATAGCGTATATTAAAGTTGTTGCAGTTAAAAAGCTCGTAGTTGGATTTCTGGGAGGGTGCCGCCGTCCGGCGTGTCCGTGTGCAGTGGCGCCCTTCCATCCTTCTGTTAGCGTCTCTTGGCATTCATTTGCTGGTGGCGGGCTCAGATATTTTACCTTGAGAAAATTAGAGTGTTTCAGGCAGGCTAGGCCGGAATACATTAGCATGGAATAATGGAATAGGACTACGGTCTCTTTGTTGGTTTGAGGGACTGCAGTAATGATTAATAGGGATAGTTGGGGGCATTAGTATTTAATTGTCAGAGGTGGAATTCTCGGATTTGTTAAAGACTAACTTATGCGAAAGCATTTGCCAAGGATGTTTTCATTAAT	0	0	0	0	0	0	0	217	0	0	0
Eukaryota	Alveolata	Ciliophora	Spirotrichea	Strombidiida	Strombidiidae_M	Strombidiidae_M_X	Strombidiidae_M_X_sp.	100	100	100	100	100	100	52	52	otu0094	CCAGCTCCAATAGCGTATATTAAAGTTGTTGCAGTTAAAAAGCTCGTAGTTGGATTTCTGGGAGGGTGCCAATGTCCGTCGTCGTACGTGTTGCAGCGGCGCCCTTCCATCCTTCTGTTAACGACTTTGGGCATTCACTTGCCGGAGTCGGGCTCAGATATTTTACCTTGAGAAAATTAGAGTGTTTCAGGCAGGCTAGGCCGGAATACATTAGCATGGAATAATGGAATAGGACTACGGTCTCTTTGTTGGTTTGAGGGACTGCAGTAATGATTAATAGGGATAGTTGGGGGCATTAGTATTTAATTGTCAGAGGTGGAATTCTCGGATTTGTTAAAGACTAACTTATGCGAAAGCATTTGCCAAGGATGTTTTCATTAAT	0	0	0	1733	0	0	468	0	0	0	0
Eukaryota	Alveolata	Ciliophora	Spirotrichea	Strombidiida	Strombidiidae_R	Strombidiidae_R_X	Strombidiidae_R_X_sp.	100	100	100	100	100	100	60	60	otu0143	CCAGCTCCAATAGCGTATATTAAAGTTGTTGCAGTTAAAAAGCTCGTAGTTGGATTTCTGGGAGGGTGCCGATGTCCGCTTAACGTGTGTGCAGCGGCGCCCTCTCATCCTTCTGTTAGCGTCTCTTGGCATTCATTTGCTGGTGGCGGGCTCAGATATTTTACCTTGAGAAAATTAGAGTGTTTCAGGCAGGCTAGGCCGGAATACATTAGCATGGAATAATGGAATAGGACTACGGTCTCTTTGTTGGTTTGAGGGACTGCAGTAATGATTAATAGGGATAGTTGGGGGCATTAGTACTTAACTGTCAGAGGTGGAATTCTCAGATTTGTTAAAGACTGACTTATGCGAAAGCATTTGCCAAGGATGTTTTCATTAAT	0	0	0	0	0	0	0	0	1358	0	0
Eukaryota	Alveolata	Ciliophora	Spirotrichea	Strombidiida	Strombidiidae_R	Strombidiidae_R_X	Strombidiidae_R_X_sp.	100	100	100	100	100	100	81	81	otu0167	CCAGCTCCAATAGCGTATATTAAAGTTGTTGCAGTTAAAAAGCTCGTAGTTGGATTTCTGGGAGGGTGCCGATGTCCGCTTAACGTGTGTGCAGCGGCGCCCTCTCATCTTTCTGTTAGCGTCTCTTGGCATTCATTTGCTGGTGGCGGGCTCAGATATTTTACCTTGAGAAAATTAGAGTGTTTCAGGCAGGCTAGGCCGGAATACATTAGCATGGAATAATGGAATAGGACTACGGTCTCTTTGTTGGTTTGAGGGACTGCAGTAATGATTAATAGGGATAGTTGGGGGCATTAGTACTTAACTGTCAGAGGTGGAATTCTCAGATTTGTTAAAGACTGACTTATGCGAAAGCATTTGCCAAGGATGTTTTCATTAAT	0	0	0	0	0	0	0	0	1100	0	0
Eukaryota	Alveolata	Ciliophora	Spirotrichea	Strombidiida	Strombidiidae_R	Strombidiidae_R_X	Strombidiidae_R_X_sp.	100	100	100	100	100	100	86	86	otu0229	CCAGCTCCAATAGCGTATATTAAAGTTGTTGCAGTTAAAAAGCTCGTAGTTGGATTTCTGGGAGGGTGCCGATGTCCGCTTAACGTGTGTGCAGCGGCGCTCTCTCATCCTTCTGTTAGCGTCTCTTGGCATTCATTTGCTGGTGGCGGGCTCAGATATTTTACCTTGAGAAAATTAGAGTGTTTCAGGCAGGCTAGGCCGGAATACATTAGCATGGAATAATGGAATAGGACTACGGTCTCTTTGTTGGTTTGAGGGACTGCAGTAATGATTAATAGGGATAGTTGGGGGCATTAGTACTTAACTGTCAGAGGTGGAATTCTCAGATTTGTTAAAGACTGACTTATGCGAAAGCATTTGCCAAGGATGTTTTCATTAAT	0	0	0	0	0	0	0	0	723	0	0
Eukaryota	Alveolata	Ciliophora	Spirotrichea	Strombidiida	Strombidiidae_R	Strombidiidae_R_X	Strombidiidae_R_X_sp.	100	100	100	100	100	100	78	78	otu0377	CCAGCTCCAATAGCGTATATTAAAGTTGTTGCAGTTAAAAAGCTCGTAGTTGGATTTCTGGGAGGGTGCCGATGTCCGCTTAACGTGTGTGCAGCGGCGCCCTCTCATCCTTCTGTTAGCGTCTCTTGGCATTCATTTGCTGGTGGCGGGCTCAGATATTTTACCTTGAGAAAATTAGAGTGTTTCAGGCAGGCTAGGCCGGAATACATTAGCATGGAATAATGGAATAGGACTACGGTCTCTTTATTGGTTTGAGGGACTGCAGTAATGATTAATAGGGATAGTTGGGGGCATTAGTACTTAACTGTCAGAGGTGGAATTCTCAGATTTGTTAAAGACTGACTTATGCGAAAGCATTTGCCAAGGATGTTTTCATTAAT	0	0	0	0	0	0	0	0	309	0	0
Eukaryota	Alveolata	Ciliophora	Spirotrichea	Strombidiida	Strombidiidae_R	Strombidiidae_R_X	Strombidiidae_R_X_sp.	100	100	100	100	97	97	88	88	otu0655	CCAGCTCCAATAGCGTATATTAAAGTTGTTGCAGTTAAAAAGCTCGTAGTTGGATTTCTGGGAGGGTGCCGATGTCCGCTTAACGTGTGTGCAGTGGCGCCCTCTCATCCTTCTGTTAGCGTCTCTTGGCATTCATTTGCTGGTGGCGGGCTCAGATATTTTACCTTGAGAAAATTAGAGTGTTTCAGGCAGGCTAGGCCGGAATACATTAGCATGGAATAATGGAATAGGACTACGGTCTTTTTGTTGGTTTGAGGGACTGCAGTAATGATTAATAGGGATAGTTGGGGGCATTAGTACTTAACTGTCAGAGGTGGAATTCTCAGATTTGTTAAAGACTGACTTATGCGAAAGCATTTGCCAAGGATGTTTTCATTAAT	0	0	0	0	0	0	0	0	76	0	0
Eukaryota	Alveolata	Ciliophora	Spirotrichea	Strombidiida	Strombidiidae_M	Strombidium_M	Strombidium_caudispina	100	100	100	100	99	95	70	53	otu0933	CCAGCTCCAATAGCGTATATTAAAGTTGTTGCAGTTAAAAAGCTCGTAGTTGGATTTCTGGGAGGGTGCCAATGTCCGTCGTCGTACGTGTTGCAGCGGCGCCCTTCCATCCTTCTGTTAACGACTTTGGGCATTCACTTGCCGGAGTCGGGCTCAGATATTTTACCTTGAGAAAATTAGAGTGTTTCAGGCAGGCTAGGCCGGAATACATTAGCATGGAATAATGGAATAGGACTACGGTCTCTTTGTTGGTTTGAGGGACTGCAGTAATGATTAATAGGGATAGTTGGGGGCACTAGTATTTAATTGTCAGAGGTGAAATTCTTGGATTTGTTAAAGACGGACTACTGCGAAAGCATCTGCCATGGATGTTTTCATTGA	0	0	0	5	0	0	0	0	0	0	0
Eukaryota	Rhizaria	Cercozoa	Filosa-Thecofilosea	Ebriida	TAGIRI1-lineage	TAGIRI1-lineage_X	TAGIRI1-lineage_X_sp.	100	100	100	100	100	100	100	100	otu0020	CCAGCTCCAATAGCGTATATTAAAGTTGTTGCAGTTAAAAAGCTCGTAGTTGGATTTCTGGTCTGATGCCCTGGCCCGCGCCTTATAGGTGTGTGTGCCGGCTGTGCGTCTACCATCCTTCTAGTAACCCTTCCTACCCTTCACTGGGCCGGGTTGGCGATCTAGATCTTTTACTTTGAAAAAATTAGAGTGTTTAAAGCAGGCTTTTGCTATGAATACATTAGCATGGAATAATAATCTAGGACTTCGGTTCTATTTTGTTGGTTTCTAGTACTGAAGTAATGATTGATAGGGATAGTTGGGGGTGCTAGTATTGAGCGGCCAGAGGTGAAATTCTTGGATTCGCTCAAGACTAACTTATGCGAAAGCATTCACCAAGGATGTCTTCTTTAAT	0	2795	0	1389	0	656	8801	1	0	193	0
Eukaryota	Rhizaria	Cercozoa	Filosa-Thecofilosea	Ebriida	TAGIRI1-lineage	TAGIRI1-lineage_X	TAGIRI1-lineage_X_sp.	100	100	100	100	100	100	100	100	otu0178	CCAGCTCCAATAGCGTATATTAAAGTTGTTGCAGTTAAAAAGCTCGTAGTTGGATTTCTGGTTTGATGCCCTGGCCCGCGTCGATTCGACGTGAGTGCCGGTTGTGCGTCTGCCATCCTTCTAGAAAACGTTTCTACCCTTCACTGGGCCGGATTCGCGATCTAGATCTTTTACTTTGAAAAAATTAGAGTGTTTAAAGCAGGCTTTTGCTATGAATACATTAGCATGGAATAATAATCTAGGACTTCGGTTCTATTTTGTTGGTTTCTAGTACTGAAGTAATGATTGATAGGGATAGTTGGGGGTGCTAGTATTGAGCGGCCAGAGGTGAAATTCTTGGATTCGCTCAAGACTAACTTATGCGAAAGCATTCACCAAGGATGTCTTCTTTAAT	0	0	0	0	0	0	0	1041	0	0	0
Eukaryota	Rhizaria	Cercozoa	Filosa-Thecofilosea	Ebriida	TAGIRI1-lineage	TAGIRI1-lineage_X	TAGIRI1-lineage_X_sp.	100	100	100	100	100	100	100	100	otu0157	CCAGCTCCAATAGCGTATATTAAAGTTGTTGCAGTTAAAAAGCTCGTAGTTGGATTTCTGGTCTGATGCCCTGGCCCGCTTCAATTTCGAAGTGAGTGCCGGCTGTGCGTCTACCATCCTTCTAGAAAACGTTCCTACCCTTCACTGGGCCGGGTTCGCGATCTAGATCTTTTACTTTGAAAAAATTAGAGTGTTTAAAGCAGGCTTTTGCTATGAATACATTAGCATGGAATAATAATCTAGGACTTCGGTTCTATTTTGTTGGTTTCTAGTACTGAAGTAATGATTGATAGGGATAGTTGGGGGTGCTAGTATTGGGCGGCCAGAGGTGAAATTCTTGGATTCGCTCAAGACTAACTTATGCGAAAGCATTCACCAAGGATGTCTTCTTTAAT	0	0	0	0	0	0	1250	0	0	0	0
Eukaryota	Rhizaria	Cercozoa	Filosa-Thecofilosea	Ebriida	TAGIRI1-lineage	TAGIRI1-lineage_X	TAGIRI1-lineage_X_sp.	100	100	100	100	100	100	100	100	otu0611	CCAGCTCCAATAGCGTATATTAAAGTTGTTGCAGTTAAAAAGCTCGTAGTTGGATTTCTGGTCTGATGCCCTGGCCCGCGCCTTATAGGTGTGTGTGCCGGCTGTGCGTCTACCATCCTTCTAGTAACCCTTCCTACCCTTCACTGGGCCGGGTCGGCGATCTAGATCTTTTACTTTGAAAAAATTAGAGTGTTTAAAGCAGGCTTTTGCTATGAATACATTAGCATGGAATAATAATCTAGGACTTCGGTTCTATTTTGTTGGTTTCTAGTACTGAAGTAATGATTGATAGGGATAGTTGGGGGTGCTAGTATTGAGCGGCCAGAGGTGAAATTCTTGGATTCGCTCAAGACTAACTTATGCGAAAGCATTCACCAAGGATGTCTTCTTTAAT	0	0	0	0	0	0	93	0	0	0	0
Eukaryota	Hacrobia	Cryptophyta	Cryptophyceae	Cryptomonadales	Cryptomonadales_X	Teleaulax	Teleaulax_gracilis	100	99	99	99	99	99	82	76	otu0445	CCAGCTCTAATAGCGTATATTAAAGTTGTTGCAGTTAAAAAGCTCGTAGTCGGATGTCGGGCTCGGGCAGGCTGTCGGCTTCGGTCGGACGGCAGGCTCGGGTCTTTCTGCCTGAGGATCCCGTTGCACTTAATTGTGGGGCGTGGGGACGCAGGCCGTTTACTTTGAAAAAATTAGAGTGTTCAAAGCAGGCCTACGCTTGAATACATTAGCATGGAATAATAGAATAGGACTTTGGTTCTATTTTGTTGGTTTCTAGGACCGAAGTAATGATTAATAGGGACAGTTGGGGGCATTAGTATTTAATTGTCAGAGGTGAAATTCTTGGATTTATGAAAGACGAACTTCTGCGAAAGCATTTGCCAAGGATGTTTTCATTAAT	0	0	0	0	0	0	0	0	215	0	0
Eukaryota	Hacrobia	Telonemia	Telonemia_X	Telonemia_XX	Telonemia-Group-1	Telonemia-Group-1_X	Telonemia-Group-1_X_sp.	100	100	100	100	100	100	73	73	otu0579	CCAGCTCCAATAGCGTATATTAAAGTTGTTGCAGTTAAAAAGCTCGTAGTTGGATCTCAGGGTGAGCTCAGTTGGTCGGCCTAATTGGTCAGAACTGGCTGACTCTCCCTTGTTTCTGAATCCCGGTCGGAGTTAATTCTTCGTTCGTGGACTTCAGATCGTTTACCTTGAAAAAATTAGAGTGTTCAAAGCGGGCGTTTGCTTGAATACATTAGCATGGAATAATGGAATAGGACCCTGGTCTTATTTTGTTGGTTTTGAGGACCAGAGTAATGATTAATAGGGATAGTTGGGGGCATTCATATTTAATTGTCAGAGGTGAAATTCTTGGATTTATGAAAGATGAACTTCTGCGAAAGCATTTGCCAAGGATGTTTTCATTAAT	0	0	0	0	0	0	0	108	0	0	0
Eukaryota	Hacrobia	Telonemia	Telonemia_X	Telonemia_XX	Telonemia-Group-2	Telonemia-Group-2_X	Telonemia-Group-2_X_sp.	100	100	100	100	100	100	100	100	otu0421	CCAGCTCCAATAGCGTATATTAAAGTTGTTGCAGTTAAAAAGCTCGTAGTTGGAGTTCAGAGTGAGCTCGTCCGGTCGGCCTTATGGGTCAGAACTGGTTGACTCTCTCTTGTTTGTGGATCCTGTTCGGAGTTAATTCTTCGGATGTGGAGTCCACATCGTTTACCTTGAAAAAATTAGAGTGTTCAAAGCAGGCGTTTGCTTGAATATATTAGCATGGAATAATGGAATAGGACGCTGGTTCTATTTTGTTGGTTTTGAGAACCAGAGTAATGATTAATAGGGACAGTTGGGGGCATTCATATTTCATTGTCAGAGGTGAAATTCTTGGATTTATGAAAGATGAACTTCTGCGAAAGCATTTGCCAAGGATGTTTTCATTAAT	0	0	0	0	241	0	0	0	0	0	0
Eukaryota	Archaeplastida	Chlorophyta	Chlorophyceae	Chlamydomonadales	Chlamydomonadales_X	Tetracystis	Tetracystis_tetraspora	100	100	100	100	100	100	86	86	otu0340	CCAGCTCCAATAGCGTATATTTAAGTTGTTGCAGTTAAAAAGCTCGTAGTTGGATTTCGGGTGTGCCGGCGTGGTCTGCCTCTGGTATGTACTGCGCTCGGCGCACCTTTCTGCTGGATACGGGTGCCTGGGCTTTACTGTCTGGGCCTCGGAGTCAGCGAAGTGACCTTGAGCAAACAAGAGTGTTCAAAGCAAGCCTACGCTCTGAATTTTTTAGCATGGAATCACACGATAGGACTCTGGCCTATCTTGTTGGTCTGTAGGACCGGAGTAATGATTAAGAGGGACAGTCGGGGGCATTCGTATTTCATTGTCAGAGGTGAAATTCTTGGATTTATGAAAGACGAACATCTGCGAAAGCATTTGCCAAGGATGTTTTCATTGAT	0	0	0	0	0	0	0	394	0	0	0
Eukaryota	Archaeplastida	Chlorophyta	Chlorodendrophyceae	Chlorodendrales	Chlorodendraceae	Tetraselmis	Tetraselmis_striata	100	100	100	100	100	100	100	100	otu0278	CCAGCTCCAATAGCGTATATTTAAGTTGCTGCAGTTAAAAAGCTCGTAGTTGGATTTCGGATGGGATTTGCCGGTCCGCCGTTTCGGTGTGCACTGGCCAGTCCCATCTTGTTGTCGGGGACTAGCTCCTGGGCTTCACTGTCCGGGACTAGGAGCTGACGAGGTTACTTTGAGTAAATTAGAGTGTTCAAAGCAAGCCTACGCTCTGAATACATTAGCATGGAATAACATGATAGGACTCTGGCTTATCTTGTTGGTCTGTGAGACCAGAGTAATGATTAAGAGGGACAGTCGGGGGCATTCGTATTTCATTGTCAGAGGTGAAATTCTTGGATTTATGAAAGACGAACTTCTGCGAAAGCATTTGTCAAGGATGTTTTCATTAAT	0	521	0	0	0	0	0	0	0	0	0
Eukaryota	Stramenopiles	Ochrophyta	Bacillariophyta	Bacillariophyta_X	Polar-centric-Mediophyceae	Thalassiosira	Thalassiosira_anguste-lineata	100	100	100	100	100	100	100	86	otu1065	ACCAGCTCCAATAGCGTATATTAAAGTTGTTGCAGTTAAAAAGCTCGTAGTTGGATTTCTGGCAGGAGCGACCGGTCATGCACTCTGTGCGTGAACTCGTGTTGTCTCTGGCCATCCTCGGGGAGATCCTGTTTGGCATTAAGTTGTCGGGCAGGGGATACCCGTCGTTTACTGTGAGAAAATTAGAGTGTTTAAAGCAGGCTTATGCCGTTGAATATATTAGCATGGAATAATAAGATAGGACTTCGGAACTATTTTGTTGGTTTGCGTTACGAAGTAATGATTAATAGGGACAGTTGGGGGTATTCGTATTTCGTTGTCAGAGGTGAAATTCTTGGATTTCCGAAAGACGAACTACTGCGAAAGCATTTACCAAGGATGTTTTCATTAAT	0	0	0	0	0	0	0	0	0	0	275
Eukaryota	Stramenopiles	Ochrophyta	Bacillariophyta	Bacillariophyta_X	Polar-centric-Mediophyceae	Thalassiosira	Thalassiosira_anguste-lineata	100	100	100	100	100	100	100	94	otu0172	CCAGCTCCAATAGCGTATATTAAAGTTGTTGCAGTTAAAAAGCTCGTAGTTGGATTTCTGGCAGGAGCGACCGGTCATGCACTCTGTGCGTGAACTCGTGTTGTCTCTGGCCATCCTCGGGGAGATCCTGTTTGGCATTAAGTTGTCGGGCAGGGGATACCCGTCGTTTACTGTGAGAAAATTAGAGTGTTTAAAGCAGGCTTATGCCGTTGAATATATTAGCATGGAATAATAAGATAGGACTTCGGAACTATTTTGTTGGTTTGCGTTACGAAGTAATGATTAATAGGGACAGTTGGGGGTATTCGTATTTCGTTGTCAGAGGTGAAATTCTTGGATTTCCGAAAGACGAACTACTGCGAAAGCATTTACCAAGGATGTTTTCATTAAT	0	0	0	0	0	0	0	132	193	745	0
Eukaryota	Stramenopiles	Ochrophyta	Bacillariophyta	Bacillariophyta_X	Polar-centric-Mediophyceae	Thalassiosira	Thalassiosira_nordenskioeldii	100	100	100	100	100	100	100	99	otu0462	CCAGCTCCAATAGCGTATATTAAAGTTGTTGCAGTTAAAAAGCTCGTAGTTGGATTTCTGGCAGGAGTGACCGGTCTCACACTCTGTGTGAGAACTTGTGTTGTCTCTGGCCATCCTTGGGGAGATCCTGTTTGGCATTAAGTTGTCGGGCGGGGGATACCCATCGTTTACTGTGAAAAAATTAGAGTGTTTAAAGCAGGCTTATGCCGTTGAATATATTAGCATGGAATAATAAGATAGGACCCTGGTACTATTTTGTTGGTTTGTGTACCGAGGTAATGATTAACAGGGACAGTTGTGGGTATTTGTATTGCATTGTCAGAGGTGAAATTCTTGGATTTCTGCAAGACAAACTACTGCGAAAGCATTTACCAAGGATGTTTTCATTAAT	0	0	0	0	0	0	0	200	0	0	0
Eukaryota	Stramenopiles	Ochrophyta	Bacillariophyta	Bacillariophyta_X	Polar-centric-Mediophyceae	Thalassiosira	Thalassiosira_tenera	100	100	100	100	100	100	100	71	otu0791	CCAGCTCCAATAGCGTATATTAAAGTTGTTGCAGTTAAAAAGCTCGTAGTTGGATTTCTGGCAGGAGCGACCGGTCACGCACTCTGTGCGTGAACTTGTGTTGTCTCTGGCCATCCTCGGGGAGATCCTGTTTGGCATTAAGTTGTCGGGCAGGGGATACCCGTCGTTTACTGTGAAAAAATTAGAGTGTTTAAAGCAGGCTTATGCCGTTGAATATATTAGCATGGAATAATAAGATAGGACTTCGGAACTATTTTGTTGGTTTGCGTTACGAAGTAATGATTAATAGGGACAGTTGGGGGTATTCGTATTTCGTTGTCAGAGGTGAAATTCTTGGATTTCCGAAAGACGAACTACTGCGAAAGCATTTACCAAGGATGTTTTCATTAAT	0	0	0	0	0	0	0	36	0	0	0
Eukaryota	Stramenopiles	Ochrophyta	Bacillariophyta	Bacillariophyta_X	Polar-centric-Mediophyceae	Thalassiosira	Thalassiosira_sp.	100	100	100	100	100	100	74	53	otu0666	CCAGCTCCAATAGCGTATATTAAAGTTGTTGCAGTTAAAAAGCTCGTAGTTGGATTTCTGGCAGGAGTGACCGGTCACACACTCTGTGTGTGAACTCGCGTTGTCTCTGGCCATCCTTGGGGAGATCCTGTTTGGCATTAAGTTGTCGGGCAGGGGATACCCATCGTTTACTGTGAAAAAATTAGAGTGTTTAAAGCAGGCTTATGCCGTTGAATATATTAGCATGGAATAATAAGATAGGACTTCGGAACTATTTTGTTGGTTTGCGTTACGAAGTAATGATTAATAGGGACAGTTGGGGGTATTCGTATTTCGTTGTCAGAGGTGAAATTCTTGGATTTCCGAAAGACGAACTACTGCGAAAGCATTTACCAAGGATGTTTTCATTAAT	0	0	0	0	0	0	73	0	0	0	0
Eukaryota	Stramenopiles	Ochrophyta	Bacillariophyta	Bacillariophyta_X	Polar-centric-Mediophyceae	Thalassiosira	Thalassiosira_sp.	100	100	100	100	100	33	33	33	otu0245	CCAGCTCCAATAGCGTATACTAAAGTTGTTGCAGTTAAAAAGCTCGTAGTTGGATTTGTGGCGTACGTTCGGCTCCCTTCGCCATTGTGTGTCGGTTTGCCTAGCGTTGCCATCCTTGGGTGGAATCTGTGTGGCATTAGGTTGTCGTGCAGGGGATACCCATCGTTTACTGTGAGAAAATTAGAGTGTTCAAAGCAGGCTTATGCCGTTGAATATATTAGCATGGAATAATAAGATAGGACCTTGGTACTATTTTGTTGGTTTGCGCACCGAGGTAATGATTAATAGGGATGGTTGGGGTTATTCGTATTTCATTGTCAGAGGTGAAATTCTTGGATTTTTGAAAGACGAACTACTGCGAAAGCATTTAACAAGGATGTTTTCATTAAT	0	0	0	652	0	0	0	0	0	0	0
Eukaryota	Stramenopiles	Ochrophyta	Bacillariophyta	Bacillariophyta_X	Polar-centric-Mediophyceae	Thalassiosira	Thalassiosira_rotula	100	100	100	100	100	100	99	99	otu0161	CCAGCTCCAATAGCGTATATTAAAGTTGTTGCAGTTAAAAAGCTCGTAGTTGGATTTCTGGCAGGAGTGACCGGTCACGCACTCTGTGCGTGAACTTGTGTTGTCTCTGGCCATCCTTGGGGAGATCCTGTTTGGCATTAAGTTGTCGGGCAGGGGATACCCATCGTTTACTGTGAAAAAATTAGAGTGTTTAAAGCAGGCTTATGCCGTTGAATATATTAGCATGGAATAATAAGATAGGACTTCGGAACTATTTTGTTGGTTTGCGTTACGAAGTAATGATTAATAGGGACAGTTGGGGGTATTCGTATTTCGTTGTCAGAGGTGAAATTCTTGGATTTCCGAAAGACGAACTACTGCGAAAGCATTTACCAAGGATGTTTTCATTAAT	0	1176	0	0	0	0	0	0	0	0	0
Eukaryota	Rhizaria	Cercozoa	Endomyxa	Vampyrellida	Vampyrellida_X	Thalassomyxa	Thalassomyxa_sp.	100	99	99	99	99	99	78	78	otu0850	CCAGCTCCAATAGCGTATGCTAAAGTTGTTGCAGTTAAAAGGCTCGTAGTCGAAGGTATGGCCCTGTGAACCCGTCCCTCCTTCTAGTAAGGTGCGAGTCGGTGTGCACGGGTCTTCGTTCTGAAGCGCATTTCCGCCATTGATTTGGTGTGTCTTGTTATTCAGATCATTTACTGTGAGTAAATCAGAGTGTTCAAAGCAGGCAGCAATGCCTGAATGGTTCAGCATGGAATAATAAGATAAGACTTCGGTTTTGTTTTGTTGGCTATAAAACCAAAGTAATGATTGAAAAGGATAGTTGGGGGTGCTAGTATTCAGTGGTCAGCGGTGAAATGCGAGGACCCATTGAAGACTAACTTATGCGAAAGCATTCACCAAGGATATCCCTGTTGAT	0	0	0	0	0	0	0	22	0	0	0
Eukaryota	Rhizaria	Cercozoa	Filosa-Imbricatea	Thaumatomonadida	Thaumatomonadida_X	Thaumatomonadida_XX	Thaumatomonadida_XX_sp.	100	100	100	73	73	73	73	73	otu0602	CCAGCTGCACAAGTGTATATTAAAGTTGTTGCAGTTAAAAAGCTCGTAGTTGGATTTCTGGCTGAGGCACTTGACCCGCCGCGGTTACGCGTGTGAGTGTCGGCGTGCCTCGGCCATCCTTCTAGAAATTGGCCCTGCCCTTCATTGTGGTTGGGGTCAGGATCTAGATCTTTTACTTTGAAAAAATTAGAGTGTTTAAAGCAAGCGTTGCGTGAATACATTAGCATGGAATAATAACTTAGGACTTCGGTTCTATTTTGTTGGTTTCTAGGACTGAAGTAATGATTGATAGGGATAGTTGGGGGTGCTAGTATTCAGCGGCCAGAGGTGAAATTCTTGGATTCGCTGAAGACTAACTTATGCGAAAGCATTCACCAAGGATGTCTTCTTTAAT	0	0	0	0	0	0	0	96	0	0	0
Eukaryota	Stramenopiles	Sagenista	Labyrinthulomycetes	Thraustochytriales	Thraustochytriaceae	Thraustochytriaceae_X	Thraustochytriaceae_X_sp.	100	100	100	100	100	100	98	98	otu0875	CCAGCTCCAATAGCGAATACTAATTCTGCTGCAGTTAAAAAGCTCGTAGTTGAACTTCTGGTAGGACGGATCCGGCCGTTGGGCGAATGCCCTTTGTTAGCTGTGTGTCTCGTCTGGCCATCCTCGGCACGGTTGCTTTTTTGGCGAAGCGTGTCGTCTTTCACTGTAAAAAAATTAGGGTGTTTCAAGCAAAAGTTATTTGGAATATATTAGTATGGTATGATAAGATAGGCTCTGGTTGCTATTTTGTTGGTTTGCACAATTAGAGAATGATTAACAGGGACAGTTGGGGGTATTTATATTTACATGTCAGAGGTGAAATTCTTGGATTTTGGAAAGATAAACTACTGCGAAGGCATTTACCAAGGATGTTTTCATTAAT	0	0	0	0	0	0	0	14	0	0	0
Eukaryota	Opisthokonta	Fungi	Basidiomycota	Agaricomycotina	Agaricomycetes	Trametes	Trametes_sp.	100	100	100	100	100	100	17	11	otu0121	CCAGCTCCAATAGCGTATATTAAAGTTGTTGCAGTTAAAAAGCTCGTAGTTGAACTTCAGACCTGGCCGGGCGGTCTGCCTAACGGTATGTACTGTCTGGCTGGGTCTTACCTCTTGGTGAGCCGGCATGTCCTTTACTGGGTGTGTCGGGGAACCAGGACTTTTACCTTGAGAAAATTAGAGTGTTCAAAGCAGGCTTATGCCCGAATACATTAGCATGGAATAATAAAATAGGACGTGCGGTTCTATTTTGTTGGTTTCTAGAGTCGCCGTAATGATTAATAGGGATAGTTGGGGGCATTAGTATTCAGTTGCTAGAGGTGAAATTCTTGGATTTACTGAAGACTAACTACTGCGAAAGCATTTGCCAAGGATGTTTTCATTAAT	0	0	0	0	0	0	0	0	1647	0	0
Eukaryota	Opisthokonta	Fungi	Basidiomycota	Agaricomycotina	Agaricomycetes	Trametes	Trametes_versicolor	100	100	100	100	100	100	100	100	otu0070	CCAGCTCCAATAGCGTATATTAAAGTTGTTGCAGTTAAAAAGCTCGTAGTTGAACTTCAGACCTGGCCGGGCGGTCCGCCTAACGGTGTGTACTGTCTGGCTGGGTCTTACCTCTTGGTGAGCCGGCATGCCCTTCACTGGGTGTGTCGGGGAACCAGGACTTTTACCTTGAGAAAATTAGAGTGTTCAAAGCAGGCTTATGCCCGAATACATTAGCATGGAATAATAAAATAGGACGTGCGGTTCTATTTTGTTGGTTTCTAGAGTCGCCGTAATGATTAATAGGGATAGTTGGGGGCATTAGTATTCAGTTGCTAGAGGTGAAATTCTTGGATTTACTGAAGACTAACTACTGCGAAAGCATTTGCCAAGGATGTTTTCATTAAT	0	0	0	0	1614	1267	368	45	0	0	0
Eukaryota	Opisthokonta	Fungi	Basidiomycota	Agaricomycotina	Agaricomycetes	Trametes	Trametes_sp.	100	100	100	100	100	100	26	16	otu0821	CCAGCTCCAATAGCGTATATTAAAGTTGTTGCAGTTAAAAAGCTCGTAGTTGAACTTCAGACCTGGCCGGGCGGTCTGCCTAACGGTATGTACTGTCTGGCTGGGTCTTACTTCTTGGTGAGCCGGCATGCCCTTTACTGGGTGTGTCGGGGAACCAGGACTTTTACCTTGAGAAAATTAGAGTGTTCAAAGCAGGCTTATGCCCGAATACATTAGCATGGAATAATAAAATAGGACGTGCGGTTCTATTTTGTTGGTTTCTAGAGTCGCCGTAATGATTAATAGGGATAGTTGGGGGCATTAGTATTCAGTTGCTAGAGGTGAAATTCTTGGATTTACTGAAGACTAACTACTGCGAAAGCATTTGCCAAGGATGTTTTCATTAAT	0	0	0	0	0	0	0	29	0	0	0
Eukaryota	Opisthokonta	Fungi	Basidiomycota	Agaricomycotina	Agaricomycetes	Trametes	Trametes_sp.	100	100	100	100	100	100	38	25	otu0277	CCAGCTCCAATAGCGTATATTAAAGTTGTTGCAGTTAAAAAGCTCGTAGTTGAACTTCAGACCTGGCCGGGCGGTCTGCCTAACGGTATGTACTGTCTGGCTGGGTCTTACCTCTTGGTGAGCCGGCATGCTCTTCACTGGGTGTGTCGGGGAACCAGGACTTTTACCTTGAGAAAATTAGAGTGTTCAAAGCAGGCTTATGCCCGAATACATTAGCATGGAATAATAAAATAGGACGTGCGGTTCTATTTTGTTGGTTTCTAGAGTCGCCGTAATGATTAATAGGGATAGTTGGGGGCATTAGTATTCAGTTGCTAGAGGTGAAATTCTTGGATTTACTGAAGACTAACTACTGCGAAAGCATTTGCCAAGGATGTTTTCATTAAT	0	0	0	0	0	528	0	0	0	0	0
Eukaryota	Opisthokonta	Fungi	Basidiomycota	Agaricomycotina	Tremellomycetes	Tremellomycetes_X	Tremellomycetes_X_sp.	100	100	100	100	100	100	13	13	otu0118	CCAGCTCCAGTAGCGTATATTAAAGTTGTTGCAGTTAAAAAGCTCGTAGTCGAACTTCGGGCCTGGCGGGACGGTCCGCCTTACGGTGTGTACTGTCCGGCCGGGTCTTACCTCCTGGTGAGGCCGTATGCCCTTTACTGGGTGTGCGGTGGAACCAGGAATTTTACCTTGAGAAAATTAGAGTGTTCAAAGCAGGCATATGCCCGAATACATTAGCATGGAATAATAGAATAGGACGTGCGGTTCTATTTTGTTGGTTTCTAGGATCGCCGTAATGATTAATAGGGACGGTCGGGGGCATTAGTATTCCGTTGCTAGAGGTGAAATTCTTAGATTTACGGAAGACTAACTACTGCGAAAGCTTTTGCCAAGGACGTTTTCATTGAT	0	0	0	0	0	119	1504	0	0	30	0
Eukaryota	Opisthokonta	Fungi	Basidiomycota	Agaricomycotina	Tremellomycetes	Tremellomycetes_X	Tremellomycetes_X_sp.	100	100	100	100	100	100	45	45	otu0426	CCAGCTCCAATAGCGTATATTAAAGTTGTTGCAGTTAAAAAGCTCGTAGTTGAACTTCAGGCTTGGCGGGGTGGTCTGCCTCACGGTATGTACTATCCGGCTGAGCCTTACCTCCTGGTGAGCCTGCATGTCGTTTATTCGGTGTGTAGGGGAACCAGGAATTTTACTTTGAAAAAATTAGAGTGTTCAAAGCAGGCATATGCCCGAATACATTAGCATGGAATAATAGAATAGGACGTGCGGTTCTATTTTGTTGGTTTCTAGGATCGCCGTAATGATTAATAGGGACGGTTGGGGGCATTAGTATTCAGTTGCTAGAGGTGAAATTCTTAGATTTACTGAAGACTAACTACTGCGAAAGCATTTGCCAAGGACGTTTTCATTAAT	0	229	229	0	0	0	0	0	0	0	0
Eukaryota	Opisthokonta	Fungi	Basidiomycota	Agaricomycotina	Agaricomycetes	Trichaptum	Trichaptum_abietinum	100	100	100	100	100	100	20	20	otu1028	CCAGCTCCAATAGCGTATATTAAAGTTGTTGCAGTTAAAAAGCTCGTAGTTGAACTTCAGACCTGGCCGGGCGGTCTGCCTAACGGTATGTACTGTCTGGCTGGGTCTTACCTCTTGGTGAGCCGGCATGTCCTTTACTGGGTGTGTCGGGGAACCAGGACTTTTACCTTGAGAAAATTAGAGTGTTCAAAGCAGGCTTATGCCCGAATACATTAGCATGGAATAATAAAATAGGACGTGCGGTTCTATTTTGTTGGTTTCTAGAGTCGCCGTAATGAT	0	0	0	0	0	0	0	0	2	0	0
Eukaryota	Opisthokonta	Fungi	Basidiomycota	Agaricomycotina	Agaricomycetes	Trichaptum	Trichaptum_abietinum	100	100	100	100	100	100	97	49	otu0779	CCAGCTCCAATAGCGTATATTAAAGTTGTTGCAGTTAAAAAGCTCGTAGTTGAACTTCAGACCTGGCCGGGCGGTCTGCCTCACGGTATGTACTGTTTGGCCGGGTCTTACCTCTTGGTGAGCCGGCATGCCCTTCACTGGGTGTGTCGGGGAACCAGGACCTTTACCTTGAGAAAATTAGAGTGTTCAAAGCAGGCCTATGCCCGAATACATTAGCATGGAATAATAAAATAGGACGTGCGGTTCTATTTTGTTGGTTTCTAGAGTCGCCGTAATGATTAATAGGGATAGTTGGGGGCATTAGTATTCAGTTGCTAGAGGTGAAATTCTTGGATTTACTGAAGACTAACTATTGCGAAAGCATTTGCCAAGGATGTTTTCATTAAT	0	0	0	0	0	0	0	39	0	0	0
Eukaryota	Opisthokonta	Fungi	Basidiomycota	Agaricomycotina	Agaricomycetes	Trichaptum	Trichaptum_abietinum	100	100	100	100	100	100	17	17	otu0398	CCAGCTCCAATAGCGTATATTAAAGTTGTTGCAGTTAAAAAGCTCGTAGTTGAACTTCAGACCTGGCTGGGCGGTCTGCCTAACGGTATGTACTGTCTGGCTGGGTCTTACCTCTTGGTGAGCCGGCATGCCCTTCACTGGGTGTGTCGGGGAACCAGGACTTTTACCTTGAGAAAATTAGAGTGTTCAAAGCAGGCTTATGCCCGAATACATTAGCATGGAATAATAAAATAGGACGTGCGGTTCTATTTTGTTGGTTTCTAGAGTCGCCGTAATGATTAATAGGGATAGTTGGGGGCATTAGTATTCCGTTGCTAGAGGTGAAATTCTTGGATTTACGGAAGACTAACTATTGCGAAAGCATTTGCCAAGGATGTTTTCATTAAT	0	0	0	0	0	0	285	0	0	0	0
Eukaryota	Opisthokonta	Fungi	Basidiomycota	Agaricomycotina	Agaricomycetes	Trichaptum	Trichaptum_abietinum	100	100	100	100	100	100	100	100	otu0305	CCAGCTCCAATAGCGTATATTAAAGTTGTTGCAGTTAAAAAGCTCGTAGTTGAACTTCAGACCTGGCCGGGCGGTCTGCCTCACGGTATGTACTGTCTGGCCGGGTCTTACCTCTTGGTGAGCCGGCATGCCCTTTACTGGGTGTGTCGGGGAACCAGGACCTTTACCTTGAGAAAATTAGAGTGTTCAAAGCAGGCCTATGCCCGAATACATTAGCATGGAATAATAAAATAGGACGTGCGGTTCTATTTTGTTGGTTTCTAGAGTCGCCGTAATGATTAATAGGGATAGTTGGGGGCATTAGTATTCAGTTGCTAGAGGTGAAATTCTTGGATTTACTGAAGACTAACTATTGCGAAAGCATTTGCCAAGGATGTTTTCATTAAT	0	0	0	0	0	0	0	0	0	0	0
[truncated: 16 more rows]

## Sheet: Table S2
>otu0001|Archaeplastida|Chlorophyta|Mamiellophyceae|Mamiellales|Mamiellaceae|Micromonas|Micromonas_polaris
CCAGCTCCAATAGCGTATATTTAAGTTGTTGCAGTTAAAAAGCTCGTAGTTGGATTTCGG
TTGAGAACGGCCGGTCCGCCGTTTGGTGTGCACTGGCTGGTCTCAACTTCCTGTAGAGGA
CGCGCTCTGGGTTAACGCTCGGACGCGGAGTCTACGTGGTTACTTTGAAAAAATTAGAGT
GTTCAAAGCGGGCTTACGCTTGAATATTTCAGCATGGAATAACACTATAGGACTCCTGTC
CTATTTCGTTGGTCTCGGGACGGGAGTAATGATTAAGAGGAACAGTTGGGGGCATTCGTA
TTTCATTGTCAGAGGTGAAATTCTTGGATTTATGAAAGACGAACTTCTGCGAAAGCATTT
GCCAAGGATGTTTTCATTAAT
[truncated: 6,841 more rows]
